# Supplementary material for: Mathematical Modeling of Human Retinal Vascular Pattern Around the Foveal Avascular Zone
Source: Transl Vis Sci Technol. 2026 Mar 2;15(3):1. doi: 10.1167/tvst.15.3.1 (PMC12967130; doi:10.1167/tvst.15.3.1)
Supplement: Supplement 5 [file tvst-15-3-1_s005.zip]

Archive with 70 entries (50 files):
- code/
- code/mathematica_code/
- code/mathematica_code/FigS5.nb
- code/python_code/
- code/python_code/Fig2 FigS2/
- code/python_code/Fig2 FigS2/Fig2a.ipynb
- code/python_code/Fig2 FigS2/Fig2b.ipynb
- code/python_code/Fig2 FigS2/Fig2c.ipynb
- code/python_code/Fig2 FigS2/Fig2d_FigS2.ipynb
- code/python_code/Fig2 FigS2/Fig2e.ipynb
- code/python_code/Fig3bc Fig4 FigS4d FigS6b FigS7 FigS8a FigS14 video1 2/
- code/python_code/Fig3bc Fig4 FigS4d FigS6b FigS7 FigS8a FigS14 video1 2/Fig3bc_Fig4_FigS4d_FigS6b_FigS7_FigS8a_FigS14_video1_2.ipynb
- code/python_code/Fig3bc Fig4 FigS4d FigS6b FigS7 FigS8a FigS14 video1 2/RetinaVessels_baseFunc.py
- code/python_code/Fig4a/
- code/python_code/Fig4a/Fig4a.ipynb
- code/python_code/Fig4a/RetinaVessels_baseFunc.py
- code/python_code/Fig5 FigS9 FigS10ab/
- code/python_code/Fig5 FigS9 FigS10ab/1_Fig5_FigS9_FigS10ab.ipynb
- code/python_code/Fig5 FigS9 FigS10ab/2_Fig5_FigS9_FigS10ab.ipynb
- code/python_code/Fig5 FigS9 FigS10ab/3_Fig5_FigS9_FigS10ab.ipynb
- code/python_code/Fig5 FigS9 FigS10ab/RetinaVessels_baseFunc.py
- code/python_code/FigS1/
- code/python_code/FigS1/FigS1.ipynb
- code/python_code/FigS11a/
- code/python_code/FigS11a/1_FigS11a.ipynb
- code/python_code/FigS11a/2_FigS11a.ipynb
- code/python_code/FigS11a/RetinaVessels_baseFunc.py
- code/python_code/FigS11b/
- code/python_code/FigS11b/1_FigS11b.ipynb
- code/python_code/FigS11b/2_FigS11b.ipynb
- code/python_code/FigS11b/RetinaVessels_baseFunc.py
- code/python_code/FigS11c/
- code/python_code/FigS11c/1_FigS11c.ipynb
- code/python_code/FigS11c/2_FigS11c.ipynb
- code/python_code/FigS11c/RetinaVessels_baseFunc.py
- code/python_code/FigS12/
- code/python_code/FigS12/1_FigS12.ipynb
- code/python_code/FigS12/2_FigS12.ipynb
- code/python_code/FigS12/RetinaVessels_baseFunc.py
- code/python_code/FigS13/
- code/python_code/FigS13/1_FigS13.ipynb
- code/python_code/FigS13/2_FigS13.ipynb
- code/python_code/FigS13/RetinaVessels_baseFunc.py
- code/python_code/FigS15/
- code/python_code/FigS15/FigS15a.ipynb
- code/python_code/FigS15/FigS15b.ipynb
- code/python_code/FigS16/
- code/python_code/FigS16/FigS16.ipynb
- code/python_code/FigS3a/
- code/python_code/FigS3a/1_FigS3a.ipynb
- code/python_code/FigS3a/2_FigS3a.ipynb
- code/python_code/FigS3a/3_FigS3a.ipynb
- code/python_code/FigS3a/4_FigS3a.ipynb
- code/python_code/FigS3a/RetinaVessels_baseFunc.py
- code/python_code/FigS3b/
- code/python_code/FigS3b/1_FigS3b.ipynb
- code/python_code/FigS3b/2_FigS3b.ipynb
- code/python_code/FigS3b/RetinaVessels_baseFunc.py
- code/python_code/FigS3cd/
- code/python_code/FigS3cd/1_FigS3cd.ipynb
- code/python_code/FigS3cd/2_FigS3cd.ipynb
- code/python_code/FigS3cd/3_FigS3cd.ipynb
- code/python_code/FigS3cd/4_FigS3cd.ipynb
- code/python_code/FigS3cd/RetinaVessels_baseFunc.py
- code/python_code/FigS4abcf FigS8b/
- code/python_code/FigS4abcf FigS8b/FigS4abcf_FigS8b.ipynb
- code/python_code/FigS4i FigS10cd/
- code/python_code/FigS4i FigS10cd/FigS4i_FigS10cd.ipynb
- code/python_code/read me.txt
- code/python_code/requirements.txt
