# Supplementary material for: Mathematical Modeling of Human Retinal Vascular Pattern Around the Foveal Avascular Zone
Source: Transl Vis Sci Technol. 2026 Mar 2;15(3):1. doi: 10.1167/tvst.15.3.1 (PMC12967130; doi:10.1167/tvst.15.3.1)
Supplement: Supplement 5 [file tvst-15-3-1_s005.zip › code/mathematica_code/FigS5.nb]

(* Content-type: application/vnd.wolfram.mathematica *)

(*** Wolfram Notebook File ***)
(* http://www.wolfram.com/nb *)

(* CreatedBy='Mathematica 13.2' *)

(*CacheID: 234*)
(* Internal cache information:
NotebookFileLineBreakTest
NotebookFileLineBreakTest
NotebookDataPosition[       158,          7]
NotebookDataLength[   1677082,      29227]
NotebookOptionsPosition[   1673369,      29160]
NotebookOutlinePosition[   1673776,      29177]
CellTagsIndexPosition[   1673733,      29174]
WindowFrame->Normal*)

(* Beginning of Notebook Content *)
Notebook[{

Cell[CellGroupData[{
Cell[BoxData[
 RowBox[{"SetDirectory", "[", 
  RowBox[{"NotebookDirectory", "[", "]"}], "]"}]], "Input",
 CellChangeTimes->{{3.8847494328990097`*^9, 3.8847494404816647`*^9}},
 CellLabel->
  "In[137]:=",ExpressionUUID->"8c5a6625-121a-4b0a-950a-286f41581e0d"],

Cell[BoxData["\<\"/Users/kei/Desktop\"\>"], "Output",
 CellChangeTimes->{{3.884749440875101*^9, 3.8847494473047647`*^9}, 
   3.8847498646855097`*^9, 3.884786881263873*^9, 3.884796421057165*^9, 
   3.884797470399043*^9, 3.8848018360854387`*^9, 3.884803993515235*^9, 
   3.885936382233045*^9, 3.895197108320408*^9, 3.8951973607153883`*^9, 
   3.89519745264102*^9, 3.8951975856491327`*^9, 3.959134099053474*^9, 
   3.959138615329871*^9, 3.9597525955645514`*^9, 3.9597529493032846`*^9, 
   3.9597531163474007`*^9, 3.9677852784587507`*^9, 3.967785353523007*^9, 
   3.967785761778233*^9},
 CellLabel->
  "Out[137]=",ExpressionUUID->"aedb2fa7-25c1-471e-b97d-10e261b48258"]
}, Open  ]],

Cell[CellGroupData[{

Cell["RGC neurite direction (avian, primate)", "Section",
 CellChangeTimes->{{3.884312640598846*^9, 3.884312645757401*^9}, {
  3.884318065854302*^9, 
  3.884318075625765*^9}},ExpressionUUID->"32aaeba0-58f9-4fe4-9b63-\
2803d5b9eaa2"],

Cell[BoxData[{
 RowBox[{
  RowBox[{
   RowBox[{"domainSize", " ", "=", " ", "2."}], ";"}], "  "}], "\[IndentingNewLine]", 
 RowBox[{
  RowBox[{"foveaRadius", " ", "=", " ", "0.15"}], ";"}], "\[IndentingNewLine]", 
 RowBox[{
  RowBox[{"ODRadius", " ", "=", " ", "0.4"}], ";"}], "\[IndentingNewLine]", 
 RowBox[{
  RowBox[{"uEffect", " ", "=", " ", "0.3"}], ";"}], "\[IndentingNewLine]", 
 RowBox[{
  RowBox[{
   RowBox[{"vEffect", " ", "=", " ", "0.3"}], ";"}], 
  "\[IndentingNewLine]"}], "\[IndentingNewLine]", 
 RowBox[{
  RowBox[{"dx", " ", "=", " ", "0.01"}], ";", 
  RowBox[{"dt", " ", "=", " ", "1"}], ";", 
  RowBox[{"gridSize", "=", 
   RowBox[{"Round", "[", 
    RowBox[{"domainSize", "/", "dx"}], "]"}]}], 
  ";"}], "\[IndentingNewLine]", 
 RowBox[{
  RowBox[{"fn", " ", "=", " ", 
   RowBox[{"Round", "[", 
    RowBox[{"foveaRadius", "/", "dx"}], "]"}]}], ";"}], "\[IndentingNewLine]", 
 RowBox[{
  RowBox[{"nn", " ", "=", " ", 
   RowBox[{"Round", "[", 
    RowBox[{"ODRadius", "/", "dx"}], "]"}]}], ";"}], "\n", 
 RowBox[{
  RowBox[{"fovea", " ", "=", " ", 
   RowBox[{"Table", "[", 
    RowBox[{
     RowBox[{"If", "[", 
      RowBox[{
       RowBox[{
        RowBox[{
         RowBox[{
          RowBox[{"(", 
           RowBox[{"x", "-", 
            RowBox[{"0.3", "gridSize"}]}], ")"}], "^", "2"}], "+", 
         RowBox[{
          RowBox[{"(", 
           RowBox[{"y", "-", 
            RowBox[{"gridSize", "/", "2"}]}], ")"}], "^", "2"}]}], "<", 
        RowBox[{
         RowBox[{"(", "fn", ")"}], "^", "2"}]}], ",", "1", ",", "0"}], "]"}], 
     ",", " ", 
     RowBox[{"{", 
      RowBox[{"x", ",", "1", ",", "gridSize"}], "}"}], ",", " ", 
     RowBox[{"{", 
      RowBox[{"y", ",", "1", ",", "gridSize"}], "}"}]}], "]"}]}], ";"}], "\[IndentingNewLine]", 
 RowBox[{
  RowBox[{"vI", " ", "=", " ", 
   RowBox[{"Table", "[", 
    RowBox[{
     RowBox[{
      RowBox[{"r", "=", 
       RowBox[{"Sqrt", "[", 
        RowBox[{
         RowBox[{
          RowBox[{"(", 
           RowBox[{"x", "-", 
            RowBox[{"gridSize", "/", "2"}]}], ")"}], "^", "2"}], "+", 
         RowBox[{
          RowBox[{"(", 
           RowBox[{"y", "-", 
            RowBox[{"gridSize", "/", "2"}]}], ")"}], "^", "2"}]}], "]"}]}], ";",
       "\[IndentingNewLine]", 
      RowBox[{"vEffect", " ", 
       RowBox[{"N", "[", 
        RowBox[{"Exp", "[", 
         RowBox[{"-", 
          RowBox[{
           RowBox[{"(", 
            RowBox[{"r", "/", "nn"}], ")"}], "^", "2"}]}], "]"}], "]"}]}]}], ",",
      " ", 
     RowBox[{"{", 
      RowBox[{"x", ",", "1", ",", "gridSize"}], "}"}], ",", " ", 
     RowBox[{"{", 
      RowBox[{"y", ",", "1", ",", "gridSize"}], "}"}]}], "]"}]}], ";"}], "\[IndentingNewLine]", 
 RowBox[{
  RowBox[{"uI", " ", "=", " ", 
   RowBox[{"Table", "[", 
    RowBox[{
     RowBox[{
      RowBox[{"r", "=", 
       RowBox[{"Sqrt", "[", 
        RowBox[{
         RowBox[{
          RowBox[{"(", 
           RowBox[{"x", "-", 
            RowBox[{"0.3", "gridSize"}]}], ")"}], "^", "2"}], "+", 
         RowBox[{
          RowBox[{"(", 
           RowBox[{"y", "-", 
            RowBox[{"gridSize", "/", "2"}]}], ")"}], "^", "2"}]}], "]"}]}], ";",
       "\[IndentingNewLine]", 
      RowBox[{"uEffect", " ", 
       RowBox[{"N", "[", 
        RowBox[{"Exp", "[", 
         RowBox[{"-", 
          RowBox[{
           RowBox[{"(", 
            RowBox[{"r", "/", "fn"}], ")"}], "^", "2"}]}], "]"}], "]"}]}]}], ",",
      " ", 
     RowBox[{"{", 
      RowBox[{"x", ",", "1", ",", "gridSize"}], "}"}], ",", " ", 
     RowBox[{"{", 
      RowBox[{"y", ",", "1", ",", "gridSize"}], "}"}]}], "]"}]}], ";"}], "\[IndentingNewLine]", 
 RowBox[{
  RowBox[{"grad", " ", "=", " ", 
   RowBox[{"1", "-", "vI", "+", "uI"}]}], ";"}]}], "Input",
 CellChangeTimes->{{3.4030322274254827`*^9, 3.403032228132133*^9}, 
   3.4034552121272373`*^9, {3.403455250735166*^9, 3.403455253868566*^9}, {
   3.4034553490625763`*^9, 3.403455357441971*^9}, 3.40345539586242*^9, {
   3.4034558912896347`*^9, 3.403455892780299*^9}, {3.403455940021038*^9, 
   3.403455940500421*^9}, {3.4034560592306433`*^9, 3.4034560595382643`*^9}, {
   3.403456224734523*^9, 3.403456235977112*^9}, 3.45481275607108*^9, {
   3.454812803902474*^9, 3.4548128585258627`*^9}, {3.4548129016712646`*^9, 
   3.454812950801153*^9}, {3.4548131941499863`*^9, 3.454813197080696*^9}, {
   3.454813294251553*^9, 3.4548133265606413`*^9}, {3.454813522565927*^9, 
   3.454813542321122*^9}, {3.454813845510462*^9, 3.454813848137834*^9}, {
   3.454813908179676*^9, 3.4548139348937693`*^9}, {3.4548140715994387`*^9, 
   3.45481407637189*^9}, {3.454814123173294*^9, 3.454814123437274*^9}, {
   3.454814252525749*^9, 3.454814292432255*^9}, 3.454881063266057*^9, {
   3.454881120630726*^9, 3.454881127837591*^9}, {3.4548811596476297`*^9, 
   3.454881159768095*^9}, 3.4548812150907907`*^9, {3.454881247239068*^9, 
   3.454881247403615*^9}, {3.4548812977731333`*^9, 3.454881297892107*^9}, {
   3.454881332980096*^9, 3.454881363638324*^9}, {3.454881415614403*^9, 
   3.454881415774979*^9}, {3.454881465013134*^9, 3.454881465163808*^9}, 
   3.454881507570599*^9, {3.454881622655065*^9, 3.45488163150725*^9}, {
   3.454881671697838*^9, 3.454881672151476*^9}, 3.4548817362585773`*^9, {
   3.454881799730535*^9, 3.454881902361792*^9}, {3.454881932667152*^9, 
   3.454881934879641*^9}, {3.454881985669365*^9, 3.45488198638207*^9}, {
   3.454882169356805*^9, 3.454882185411034*^9}, 3.454882264735896*^9, {
   3.4548823304924297`*^9, 3.454882338158126*^9}, {3.454882384999672*^9, 
   3.45488239366297*^9}, {3.454882447117969*^9, 3.454882453791132*^9}, 
   3.454882502884656*^9, {3.454882723595162*^9, 3.454882736581015*^9}, {
   3.454882818365711*^9, 3.454882821807107*^9}, {3.455648797666589*^9, 
   3.455648805256617*^9}, 3.455648868768526*^9, {3.472015670345738*^9, 
   3.472015758188978*^9}, 3.472015859029551*^9, 3.472016111358761*^9, {
   3.472016245837638*^9, 3.472016246582334*^9}, {3.472016288076747*^9, 
   3.472016306199651*^9}, {3.472016540488915*^9, 3.4720165408648148`*^9}, {
   3.472016618322461*^9, 3.472016618690086*^9}, {3.472016661197516*^9, 
   3.472016661669574*^9}, 3.4720167267334347`*^9, {3.4720168122830343`*^9, 
   3.472016817987167*^9}, {3.472016876368245*^9, 3.4720168788241167`*^9}, {
   3.472016925036119*^9, 3.472016925303479*^9}, {3.472016984044956*^9, 
   3.47201698411545*^9}, {3.472017046798231*^9, 3.472017056936666*^9}, {
   3.472017137357943*^9, 3.472017140527336*^9}, 3.4720171889518337`*^9, 
   3.47201730769002*^9, {3.472017783351478*^9, 3.472017786660543*^9}, {
   3.4720178551492357`*^9, 3.4720178741321*^9}, 3.472017925391861*^9, {
   3.472248824182527*^9, 3.472248825214387*^9}, {3.472249084060164*^9, 
   3.472249085740067*^9}, 3.472249144331032*^9, 3.472249251606653*^9, {
   3.472249325022779*^9, 3.472249325437611*^9}, {3.472249827819338*^9, 
   3.47224983896904*^9}, {3.4722499118620777`*^9, 3.472249914552957*^9}, {
   3.4722499705190783`*^9, 3.472249973104549*^9}, {3.48989119404602*^9, 
   3.489891201351056*^9}, {3.489891771489826*^9, 3.4898917877247066`*^9}, {
   3.4902320132198973`*^9, 3.490232013591807*^9}, {3.4902320906050873`*^9, 
   3.4902320907270937`*^9}, {3.4902321573791924`*^9, 3.490232157477214*^9}, {
   3.4902322451175117`*^9, 3.490232252502799*^9}, {3.490232746653186*^9, 
   3.490232765246018*^9}, {3.490232963136417*^9, 3.4902329690814743`*^9}, {
   3.4902367937092333`*^9, 3.490236806525198*^9}, 3.490236955976624*^9, {
   3.4902372189197683`*^9, 3.490237219020462*^9}, {3.490237272693697*^9, 
   3.490237273132799*^9}, {3.490237702346038*^9, 3.4902377024587393`*^9}, {
   3.490238531664933*^9, 3.49023853175583*^9}, {3.490243477577787*^9, 
   3.490243484031066*^9}, {3.490243521935493*^9, 3.4902435228225937`*^9}, {
   3.490244087374852*^9, 3.490244088239731*^9}, 3.490244190110921*^9, {
   3.490244262499894*^9, 3.490244278770583*^9}, {3.490244771067836*^9, 
   3.490244773646122*^9}, {3.49024515512237*^9, 3.490245155449131*^9}, {
   3.4902456569976177`*^9, 3.4902456570793533`*^9}, {3.4909040053439617`*^9, 
   3.49090400862105*^9}, {3.4909059349529753`*^9, 3.49090593793824*^9}, {
   3.4909060351637707`*^9, 3.490906040872986*^9}, {3.490908878423768*^9, 
   3.490908880654031*^9}, {3.490909444702435*^9, 3.490909451566244*^9}, {
   3.490910169321827*^9, 3.490910171942481*^9}, {3.49108339063836*^9, 
   3.491083394955225*^9}, {3.491083469544799*^9, 3.491083470785643*^9}, 
   3.491083524306604*^9, {3.491083607027254*^9, 3.491083613116498*^9}, {
   3.491083656233919*^9, 3.491083657877337*^9}, {3.491083749949705*^9, 
   3.491083750513218*^9}, {3.4910838290752363`*^9, 3.491083830624107*^9}, {
   3.491083895267166*^9, 3.491083940536327*^9}, {3.491084182236622*^9, 
   3.491084182510791*^9}, {3.491084340089007*^9, 3.491084340538046*^9}, {
   3.491084411037332*^9, 3.491084411194048*^9}, {3.491084488932783*^9, 
   3.491084509532195*^9}, {3.491084574355453*^9, 3.491084574427211*^9}, {
   3.491084653002138*^9, 3.4910846530904427`*^9}, {3.491084724385487*^9, 
   3.4910847254619513`*^9}, {3.491084822703229*^9, 3.491084825112096*^9}, {
   3.491085060864361*^9, 3.491085061161837*^9}, {3.491085146014598*^9, 
   3.4910851665747557`*^9}, {3.49108553848944*^9, 3.49108554238109*^9}, 
   3.491145120220813*^9, 3.491145290478806*^9, {3.49114539413105*^9, 
   3.491145394349972*^9}, {3.491145480677011*^9, 3.491145483318757*^9}, {
   3.4911455407816887`*^9, 3.491145540987947*^9}, 3.491146024875635*^9, {
   3.4911461049555483`*^9, 3.491146109893832*^9}, {3.491158387090064*^9, 
   3.491158388469351*^9}, 3.491158435243005*^9, {3.4911584792971687`*^9, 
   3.491158480182034*^9}, {3.491158516192822*^9, 3.491158544238821*^9}, 
   3.491263090730424*^9, {3.4932324035060263`*^9, 3.4932324038364973`*^9}, {
   3.493234643047194*^9, 3.493234643676283*^9}, {3.505711981653281*^9, 
   3.50571199141435*^9}, {3.883088226998044*^9, 3.883088294668975*^9}, {
   3.88308835338796*^9, 3.8830884466082773`*^9}, {3.8830884831641083`*^9, 
   3.883088551676619*^9}, {3.883088704096828*^9, 3.883088790095591*^9}, {
   3.883089645071356*^9, 3.883090151451378*^9}, {3.8830902129315577`*^9, 
   3.883090213406931*^9}, {3.8830905524809713`*^9, 3.8830905528740377`*^9}, {
   3.8830913297433653`*^9, 3.8830913509209623`*^9}, {3.8830916107961397`*^9, 
   3.883091635700973*^9}, {3.883091749879952*^9, 3.883091750280616*^9}, {
   3.8830917869118633`*^9, 3.883091796983782*^9}, {3.884312920252746*^9, 
   3.884312940741665*^9}, {3.8843129739269238`*^9, 3.884312975923993*^9}, {
   3.8843130061445312`*^9, 3.884313006671751*^9}, {3.8843130531196413`*^9, 
   3.884313122755427*^9}, {3.884313389899331*^9, 3.8843134312801113`*^9}, 
   3.884313475950857*^9, {3.8843135211125603`*^9, 3.88431354542362*^9}, {
   3.884313579806245*^9, 3.884313590928567*^9}, {3.8843136241202374`*^9, 
   3.8843136801464853`*^9}, {3.8843137903182793`*^9, 
   3.8843137907766953`*^9}, {3.884313894259886*^9, 3.884313895596064*^9}, {
   3.8843140400265923`*^9, 3.884314040594225*^9}, {3.884314075950098*^9, 
   3.8843140764884157`*^9}, {3.8843141584847393`*^9, 3.884314176400875*^9}, {
   3.8843142323062773`*^9, 3.8843142655759706`*^9}, {3.8843143311710043`*^9, 
   3.884314331879696*^9}, {3.8843158624963284`*^9, 3.884315862512561*^9}, {
   3.884317207006793*^9, 3.884317209329768*^9}, {3.959752598961306*^9, 
   3.959752609961874*^9}, {3.959752924578747*^9, 3.959752935973838*^9}},
 CellLabel->
  "In[138]:=",ExpressionUUID->"40e848ec-6c4f-4cc1-8cc9-f0e3bb99deee"],

Cell[CellGroupData[{

Cell["Distribution of u and v", "Subsubsection",
 CellChangeTimes->{{3.9597529974534397`*^9, 
  3.959753015028363*^9}},ExpressionUUID->"80dd85eb-034b-43ac-a05f-\
8308780e7e95"],

Cell[CellGroupData[{

Cell[BoxData[{
 RowBox[{"ArrayPlot", "[", 
  RowBox[{
   RowBox[{"Transpose", "[", "uI", "]"}], ",", 
   RowBox[{"PlotRange", " ", "\[Rule]", " ", 
    RowBox[{"{", 
     RowBox[{"0", ",", "1"}], "}"}]}]}], "]"}], "\[IndentingNewLine]", 
 RowBox[{"ArrayPlot", "[", 
  RowBox[{
   RowBox[{"Transpose", "[", "vI", "]"}], ",", 
   RowBox[{"PlotRange", " ", "\[Rule]", " ", 
    RowBox[{"{", 
     RowBox[{"0", ",", "1"}], "}"}]}]}], "]"}]}], "Input",
 CellChangeTimes->{{3.454813152808865*^9, 3.454813157005952*^9}, 
   3.454814683821415*^9, {3.472016225826407*^9, 3.472016230066347*^9}, 
   3.8830916375549107`*^9, {3.883091880762373*^9, 3.8830918842491293`*^9}, {
   3.884313135204705*^9, 3.884313141044166*^9}, {3.884315862514365*^9, 
   3.884315885757517*^9}, 3.8843172084843082`*^9, {3.959133957260209*^9, 
   3.959133960316655*^9}, {3.959134018274955*^9, 3.959134047353561*^9}, {
   3.959753004110758*^9, 3.9597530052704887`*^9}},
 CellLabel->
  "In[150]:=",ExpressionUUID->"e6af2449-754e-46a8-8fee-441803d6409c"],

Cell[BoxData[
 GraphicsBox[RasterBox[CompressedData["
1:eJzsvQV4Vdfy/g8EKA7FJVAKFC9aivfgHrS4e4HiVtyDFKe4O0WKBYoEgksJ
EggaIBAIEEhyAkGD5LeXfHLO2c8//7b33u+l7d19nj7vE845e681887stWfN
zPq8Q++GnePFiRPnlP5f/Rdhs9BCCy200EILLbTQQgsttNBCCy200EILLbTQ
QgsttNBCCy200EILLbTQQgsttNBCCy200EILLbTQQgsttNBCCy200EILLbTQ
QgsttNBCC/+6GC3/s//X8WPP20ILLbTwfx0/lv//2Pix5W6hhRZa+FfFf9e/
fviT+P6/hH92XP+uHD62Hi200EIL/9P4Z/3gn/X/72LBt7Fg1O/gmz+Iv3ed
2O4f23j/7PMnNvnFhh+bBxZaaKGFseEf9WN/9rkQm//Hj7824SuNLzW+0Pjc
hJEmfPYvovk65vtwf8bD+MzjNj+XYnvu/NHnTPQfxI/NGwsttPB/B3/PH/3e
8yG294TYngvm54DZ30doDNcYqvGJxhCNDzU+0Bis8Z4Jg0x4N5Z/N/+O63F9
7sf9GQ/jY7yM3/w8Mj93fu85E9v7zL/6fPnYPLPQQgv/vvh7/uXPvj/g78zv
CebnwlOTf8XvPtKIn8av39Z4Q+MVjZc0ntfoq/G0xhMaj2k8ovGQRp9Y8JDp
+/ye63F97sf9GQ/jY7yMn/kwP+bL/JEH8jE/Z8zvNbE9X37v/SX6d/Bj89JC
Cy386+Hv+Y3fe5/AT5nfH8zPB9bbYRpZn+M372jEv/prPKfxpEb8+B6N2zT+
rHGlxoUaZ2ucqtFT4xiNIzQO1fhDLDjU9P0xputxfe7H/RkP42O8jJ/5MD/m
y/yRB/JBXsgPeSJf8/PF/P4S23PFep5YaKGFv4ex+YM/+5wwv0cQh2G9/Njk
7wI1XtN4QSN+84DG7RrXalygcbJG/Hh3jS001tJYRmN+je4aU2iMp/H1B4V2
jSEagzXeN/0dYvo+v49nuj734/6Mh/ExXsbPfJgf82X+yAP5IC/khzyRL/JG
/ugD/ZjfW/5Tz5WPzWsLLbTwv/+8MMc1Yos7xfacYB3MfsBNjcRtTmn01rhF
41KNUzQO1NhGYxWN+TQm1Riq/fYZjRs1TtLYVWN1jfk0Jtf4/L3C2xrPajys
ca/G3aa/D5u+z++5XnLT/aqbxjPJNF7Gz3yYH/Nl/sgD+SAv5Ic8kS/yRv7o
A/2gr9ieK7HFwWKLf0XHgh+b9xZaaOH/3fPi994riIPYNbKexQ8FaPTTeFzj
bo2rNU7XiP9rqvFrjSk1st730jja5IeT4ne1v56ksYrGOBq93ykcprGcRjeN
F94qXKNxjMauGptqbGj6u6vp+/ye67mZ7sf9GU8c03gZP/NJaprvaJM8kA/y
Qn7IE/kib+SPPtAP+kJ/6BP9om/0/2ffU6JjwY9tFxZaaOG//7wwv1eQ58M6
lHg6+UTs8xKPZ78Yv0R8f5LGbhpZP2fSGGxaf3fRmFEj6/t2Gl9qvztOYyKN
ntpfR0cpHKTxyRuFHTTeeq2wrcYnr/T1NObXeO+lwl80Ttc4zvQ3n/P9/Kbr
cX3ux/0ZD+NjvIyf+SQyzZf5tzO9/2Q0yQ95Il/kjfzRB/pBX+gPfaJf9I3+
4QP8MOeFwSfreWKhhX99jM0e/+jzgjgF+Tzk+bAOva6RPCLiIus1sk9M/L6i
RuL/ftqPTdRYWOMp7f8aaDyp/WMBjcO1H92r/ep97W/faz+cUGM87acjXyi8
/VxfL1Kh1zOFG54q3BSh8Ihd4bNwhTaN28IUVtOYUGNEqOvffM73+T3X4/rc
j/szHsbHeBk/82F+zJf5Iw/kg7yQH/JEvoVN8kcf6Ad9oT/0iX7RN/qHD/AD
vsCf2OJe1vPEQgs/PsZmb3/2eUF+DnEK8kbJK2VfdqdG8ofIP6qrkfXtFe2X
xmnMpnGN9mOfauyg/dxc7f/Wa384T/vHtqbnwkjtVy9rf5tY+9+s2i9n0P76
3ROF/iEKf36ocHywwj739Pjv6vsGKkx0W+HamwonBijcdUNhCY1JTH/zOd/n
91yP63M/7s94GB/jZfzMh/kxX+Y/0vScQV7ID3kiX+SN/NFHNpO+rpjeV9Av
+kb/8AF+wBf4A5/gl/U8sdDCj49mezLnwZj3L/7o84I4BfUL7L/O0PidRuLr
z7WfWamxJHF503OipvZb7BeU0H6NOE4N7f/6aX/YRPvHCO03Wc9X0n71nfa3
ve8rXHtHo/bbI68pLO+v531e4d4zCpefVOh9VGHuQwojvfU89imMt0dhp90K
u+5SmHqX6998zvf5Pdfj+tyP+zMexsd4GT/zYX7Ml/kjD+SDvJAf8kS+yBv5
o4+apucK+itp0i/6Rv/wAX7AF/gDn/7o88S8f/J7+V0f2w4ttPDvgGa7iTbZ
lTk/iv1M4tHmeJT5eXFU4yaN5PGQ35NL41XtPwaY8pWIkxCfZx+5kvZT3tpv
sT+wScdpWE8T52mh/WFp7R8nBymsekvh91cVuvkpTP2bwvVHFF7Wfttrh8IO
GxXGW6Vw30KFO2cpzDRFYbpxCi8NVzhksMK8/bWceytM2Utht56uf/M53+f3
XI/rcz/uz3gYH+Nl/MyH+TFf5o88kA/yQn7IE/kib+SPPtAP+kJ/40xxMPSN
/uED/IAv8Ac+wS/z88Qc74Kv5v14673EQgv//efG78WlzPlR9MUgPn1VI/k2
mzVSX0D9QRaNJ7R/aGzaxyZfiH3dM9rvlNNxE9a7xPNDdLy/kfZjnzzW49Pr
6TAd53mp/SHr8VsnFK7X6/gG2/V81ijsNV9h0skK7wxRmLW79j/NFR6sqXBr
aYXZ8itsm0XPM7nC1XEVVnr1QeL9cIWHHymMG6zQ557r33zO9/k91+P63I/7
Mx7Gx3gZP/NhfsyX+SMP5IO8kB/yRL7IG/mjD/SDvtAf+kS/6DuOad8efsAX
+AOf4Bd8g3/wEX7CV3N+15+Nc31su7XQwr/C8yLaZCfm9wze++nLR34l+THU
J9M/g/pm8jhZL1LXdtiUJ0p8/Iz2G7/odWk57U+It3/QcZIPen37jd4vXmx6
TrAfcOyywhc6ftNbx3eS7VS4cbXCIrMVzhyp8OR3Cu/VV5igpB6H9sulPyi/
HR6oMOyQwt0rFV4bqz/vpHBBDYUDCynMkUFhITeFmSPfS6z7UGHmOwp/ueX6
d8zn+vv8nutxfe7H/RkP42O8jJ/5MD/my/yRB/JBXsgPeSJf5I38E5meK+gL
/aFP9Iu+0T98gB/wBf7AJ/gF3+AffISf8BX+wmf4bY5zWe8lFlr4598zzHEp
4sqBGumvRB+M+RqJV+fRSJ2aB3Fubf97THEo8n2O63VpfO1PBut1K/lIxE3S
6Xj9N3r928NXYW0fhdO2Kry5RGGIp0LiQu7aP/oVUtgrsUL86vc7FOYeo3BY
HYXP0yq0BSg/XniFwr2dFIblU/g04p2S4z6FBScrPNBKoffXCrNkVLg6rsLH
kW8l1rG/dfmbz/k+v+d6XJ/7cX/Gw/gYL+NnPsyP+TJ/5IF8kBfyQ57IF3kj
f/SBftAX+kOf6Bd9o3/4AD/gC/yBT/ALvsE/+Ag/4Sv8DdQIv81xLuu9xML/
ZTTz+4++Z1AfTD8K4gD071ujkXwZ+mQEmeoD9preL6g3OK/9AfULg3VcY7De
n2XfdoZet7rpfd7SOi7PPjHr38XLFPpPUJhZr5v9qihkfV3mifKHD3cqTD7Q
df3Oer/wFIW5v1S467Tyx7fbufr5LuMV5kirMPvaKImTSitccumNGt9Ahb9+
rvDF9dcSP1+h0GugQt+WCtM1cv2bz/k+v+d6XJ/7cX/Gw/gYL+NnPsyP+TJ/
5IF8kBfyQ57IF3kjf/SBftAX+kOf6Bd9o3/4AD/gC/zxNL2fwDf4Bx/hJ3yF
v/AZfsN3+P+vvpd8bLu30ML/xPMi2sTz2PYzqM9iHUYd11mNOzSSr99II/2X
pmk7fWTavzhAvZ229xXa/rtrf0DeaHcd1wjT+7NFritcq9etxN8HbVBYeoae
l95XJr6PH2P/gLhN3m8VpohS/nDibIUP3RWeXaDX8QkVduys/GuNX5X/LfZe
+eW4pRVm6an8d88lryQ2/u2lxAVRLyRWKKpwfL/nEhcfiZS45AuF3y5/pq5T
XOGee08lltupMGyV6998zvf5Pdfj+tyP+zMexsd4GT/zYX7Ml/kjD+SDvJAf
8kS+yBv5ow/0g77QH/pEv+gb/cMH+BHDl+eufIJf8A3+wUf4CV/hL3yG3/Ad
/mMP2Eds+yVWfMvCvzOa+RpbfIq8E/IazfsZ5vcM6oX7aKQ/0iFtj/RbIn8m
m14H9tbx64w6nn3b9H4xVvsD8nnYhyX/hzxVnxUKyS9a2VohcZTg58pPPdui
8GlThUcjlF+rMUhh7wfK/9W3Kaw1yvV9IeM25T9Z3z8cqPzsm2LK7168rvxy
aE/lpw9EKn++uU+EkvvjcIm/dAuTWPb5E4n9Zz+WWLBOiMS3eR9JDCn8UGLh
rg+UHi4FS4w7VOGRlq5/8znf5/dcj+tzP+7PeBgf42X8zIf5MV/mjzyQD/JC
fsgT+SJv5I8+0A/6Qn/oE/2ib/QPH+AHfIE/8Al+wTf4Bx/hJ3yN4a/mM/yG
7+b3EvN+CfaDPVnxLQv/jmjm5x+NT9EXgjxH+qnSV2Kaxgb83pRXS/7+Mm2f
qfS6j/z/46b9i8k6HkFdG/UHl08rpL6B+Pn6YQrZx22ZWeGYy8r/9B3luh/B
erj7c9f9gVmNlZ/L6qH8XlAm5Qdv71H+0TeP8pdNOyv/2aqvWte7eyg/2+et
8r+PRyt/HHZP+estBZUfz9z5nsQ9C+6o3/vfkuj3RYDE3ouvSVxS+YrEGgX9
JXbucFFih6cXJG4NOi+xRXmFhxK4/s3nfJ/fcz2uz/24P+NhfIyX8TMf5sd8
mT/yQD7IC/khT+SLvJE/+kA/6Av9oU/0i77RP3yAH/AF/sAn+AXf4B98hJ/w
Ff7CZ/gN3+E/9oB9YC/YjxXfsvDvjNEmnsb23DDHp25ppF8q50MQHy6skfwW
6ocLabujb98VHTegPpl8mla6zwb1z9RPk5/D+tJjqULySFvWVng9hbZTnS80
o7Xr/kStygorjlH+adEc5bfG9Hd9TiwcpfzcgaUqjsN6e/tj5R/vp1Tr8iwB
at2eto5a1+NnWxUIlFhk/Q2JX9+/HO3sx8/fOSNx6MkTEo96H5Z49rq3xL2l
9kg8HrlTYtNc2yQmCNoscVXFjRI7frtBYo486yVePLzO5W8+5/v8nutxfe7H
/RkP42O8jJ/5MD/my/yRB/JBXsgv5n1Myxd5I3/0gX7QF/pDn+gXfaN/+AA/
4Av8gU/wC77BP/gIP+Er/IXP8Bu+w3/sAfvAXrAfc3zLeo5Y+HdC83PDvK9B
PgnnmnJeA+cGLdbYQSN9vOlfRP79Ir1ue6TjAn1McSn6L417pLCxztsseEEh
8W3q2N6NUOjjoZD6hcN7XfOBDvko/1Inmc4jyqf8z4QUyh8RV7kfT8VZiPd3
naL8Wu+1ys8Vs6l1NXGe0UfuS/xlUaDEZheuS0zc8ZK6XhNfiVV3HZNYdpry
x/jpILdNEqvfXikxYMMCiZenzVDy2ucpsVWbkRJHbhgk8c6J3mrc97tJPPZF
Z+V3NrZX8p3SVmLEpTYuf/M53+f3XI/rcz/uz3gYH+Nl/MyH+TFf5o88kA/y
Qn7IE/kib+SPPtAP+kJ/6BP9om/0Dx/gB3yBP/AJfsE3+Acf4Sd8hb/wGX7D
d/iPPWAf2Av2gz1hX9ibeZ/Eeo5Y+FfE2PJuidOST0JdLvmL5MfX4XvaXmpq
bK3tKEqv0+jfSj3xYL2uS6PzLtnnfK7z/smvod6530Rtn00VVsugf6fXm93q
Koy/xzUONfa16z42+UYnc6t17ridKq7CPjPr47k7lF8rP175udG9bks82uqq
ROJCAfHUunzw2v0SWc8/8Fyt5HJrrhpvlYkSVwcOlljrTleJvqObSnwbv7rE
Hnu+ltg2NLfE+i8ySPw0bxKJPlfef5B+1SNSov38Y4md5t6XOOHkHYlxRge6
/M3nfJ/fcz2uz/24P+NhfIyX8TMf5sd8mT/yQD7IC/khT+SLvJE/+kA/6Av9
oU/0i77RP3yAH/AF/sAn+AXf4B98hJ/wFf7CZ/gN3+E/9oB9YC/YD/aEfWFv
2F9secDWc8TCvwLCS/bzyDsM0kieO+fIce4p/YXYR+T8B/p2NzTtZ5TQ8WR/
vY6jPxL9k8jvp19T2rkKyeOkHpp4d+aOCh+dVv7h4AfXvNigBcqfkKeadIWK
u4++oNa1xOfZJy64UsXzLxRUcf7xvdQ+AH7u575qXR344FeJ60b8LPHLbAsl
sl7v36CfxNv2lhLn7aws8TvffGocI1JILJblmfTbx1Jclpjxwq8SKwQvktjj
9kiJgxt0knjPv7bEllElJH5RM6dEr1JpJe4ukFhicI94Ev1yx3H5m8/5Pr/n
elyf+3F/xsP4GC/jZz7Mj/kyf+SBfJAX8kOeyBd5I3/0gX7QF/pDn+gXfaN/
+AA/4Av8gU/wC77BP/gIP+Er/IXPJUz7JfAfe8A+sBfsB3vCvrA37A97xD6t
54iFfyWEl+zncU41/a/pD8T5Pp9rXKLtgPPspms7oZ8qdVv9dZ88+ojP1PuV
1Bf7H1ZYe61C+jG9rayQfJvgifq5EelaZzfFXeft6PVnmiDlP/xHKX9CfN1n
nF2NR+cXPeik1rl2n5sSibN0S3xK4sIe+ySyX3Ck6nyJW0uOkcj6e1e62hLn
+uSX6BGQUNmvXv+/uOslsXTjiRKz1msqsUmXL9R7QINn76UfvH9Qol+SqRIz
HGkh8fqnBSV6x4sr8clPN94JrLx7r8SLpZZLzP7bjxLPPxklMW74MJe/+Zzv
83uux/W5H/dnPIyP8TJ+5sP8mC/zRx7IB3khP+SJfJE38kcf6Ad9oT/0iX7R
N/qHD/ADvsAf+AS/4Bv8g4/wE77CX/gMv+E7/McesA/sBfvBnrAv7A37wx6x
z9jytqzniIUfA+nnE6iRPg2cX91DI+cvDNO8n6PtgPMcyJ/nnCLOj8hOXYaO
J/c5p5B8mLVzFD5sr5B8f489yo6pOxvWR9fj9XTdv6D+gPqEqQuU/4jso/xJ
4QzKvwyvovZz2eclH+nOjCPqft/skJhy0DKJrJfHTO8usegPNSUu/CSnmt/N
l9I/dv3lmMT2DadKTHbMw2W9j999OLq3xI5ns0hcceGY9NspTveQODJPaok3
Pfe+FZh8ZUeJ7SumlpipxMkogVvKjJe4M6KWxCrH3SVeehD1RmCDkg8kdqkU
6PI3n/N9fs/1uD734/6Mh/ExXsbPfJgf82X+yAP5IC/khzyRL/JG/ugD/aAv
9Ic+0S/6Rv/wAX7AF/gDn+AXfIN/8BF+wlf4C5/hN3yH/9gD9oG9YD/YE/aF
vWF/2CP2ib2St2U9Ryz8mHhb84vzEchf7wj/NL/baOQ8OfJPOJ9ulX5/f6jf
5+krwfkT9M0jvnxttELqjenrR30ycYZTAa75UdRHU1/gV0vFw/NnUPEM1qPk
/wTkVv5lQOtzEq8M85FI/hHx+uJbhkgkvj95TCGJ7A/g90KrjXWJ+6ytFSj9
Zb/wERLDbn0qcVebxdK/lkiRReLokFnSD59uEFfi5WQ9pL/eX8FP+vWl3b+W
2LT+0tcCq4Ylkni7xfBXAiN2Rb0UeCjuRIkjk+SSuKCG/ws53hMLJa5IMkhi
toTdXf7mc77P77ke1+d+3J/xMD7Gy/iZD/NjvswfeSAf5IX8kCfyRd7IH32g
H/SF/tAn+kXf6B8+wA/4An/gE/yCb/APPsJP+Ap/4TP8hu/wH3vAPrAX7Ad7
wr6wN+wPe8Q+sVfrOWLhXwE5/3OZxtYaIzWP6TNXQvOc/kGXdZyXPtuc78D5
Dz/p93v6FxVcppB+RzVy6+v5KLvsUFDhsZbKbsn/j79cxR2od07ZS+XjvGmn
9lOJh5PPs6Geqlug/qFqMeVfyBdKNXmWxHtb+6rxVK+l7CteZmVfOu6SpO5C
iZ9HVZW40f2+9HtFu/eTOOeEXfrHN81bqrjQOi/pP7cvfyv9qu/+IhI3J2os
/e3ykt2lH+6ytp/0z09b9H3p7Of9Q9o9Fzj0eItI6f+8Wj0TWCX+908FVkgy
PUL6ofCTdoE/D8smsXDo3HDpxw8WlXh4xvMwgfneBYY5/83nfJ/fcz2uz/24
P+NhfIyX8TMf5sd8mT/yQD7IC/khT+SLvJE/+kA/6Av9oU/0i77RP3yAH/AF
/sAn+AXf4B98hJ/wFf7CZ/gN3+E/9oB9YC/YD/aEfWFv2B/2iH1ir9ZzxMK/
Ai7VfKKPdajmLefypNW8rqR5Tn9Tzpc7rvNRAvW5dfQjIr+efqv0/S7zicIJ
0/V+xh3X+m76K7nP0X0xAlXcgT4b5ONQP53nrapvW3/cTyL1CqxPf0g4WyJ5
qi0mV5HIvm/vJWekf0q8c4jyU13SS8xbfbnL+wRxm6RXNko/uCPHWZf3h2Qt
d7u8L7C+b1Z8q/S7h7yySz/sNmv4U2e//S5pYunPu+SqHipwcLUpj6V/cg94
JLDz+koP5f0jTwcLbHJoyH2B3xRpcU9g9z79gqQ/6H3qrsDPFrWTePKX8i5/
8znf5/dcj+tzP+7PeBgf42X8zIf5MV/mjzyQD/JCfsgT+SJv5I8+0A/6Qn/o
E/2ib/QPH+AHfIE/8Al+wTf4Bx/hJ3yFv/AZfsN3+I89YB/YC/aDPWFf2Bv2
hz1in9hrbM8Ra5/dwv8mwssQzVPOn6b/T3rNa863LqB5T70u5542OquQ8x7o
p1q7ukLOn6DOi3pi4s/FTqt1H33+6L9EPcCQ9ioO8ezSXWXvul6aujbi4+zD
Xi86QNm1zjtd2y25ROIkzY93kxivxhuX+P32YaekH7vmHkci+wHsH+AH3/Wr
KP0icaEq9gPSf944sUX609kru0v/enn0K+l3B5VuLv2w9+R50j93z7LnvrNf
H/bLpdvS/3R9GCAwUcHU1+XnOTtekd8fG3JJ4Dk3Lz+BYxpdOC9w4Pha5wSW
m1nwrLzP4xG+AssXquzr/Def831+z/W4Pvfj/oyH8cU8h/T4mQ/zY77MH3kg
H+SF/JAn8kXeyB99oB/0hf7QJ/pF3+gfPsAP+AJ/4BP8gm/wDz7CT/gKf+Ez
/Ibv8B97wD6wF+wHe8K+sDfsD3sMMT1HeB8hrhWo0bzPbtWPWPh/iaGm58Yb
9sN13sh5nUfipfPdOX/h7i2F9BeasEkh+SrZv9af+7rug3eppuyOvMoLSZRd
bq+r4tHkz9AHg35NeV6oOMSDHWclkp9zadEKidS9je3aQOLu0PTKH+j16oTZ
PVzyncgvIh8pZp847WqXuFPoiFPSz7089lL6vcFe16UfJM5TdvvPcj1+ofPM
JwKzBn0m1+09W7eQ/nXgjSp3nP3wtIoeV6W93xh/UWD1XculXy+Vcccp6XcX
Xzwq/dCPmXwETs27Yp/AXedH7RaYK7nfDoFtN2/cKv3huexbpDzSVtkkMPGT
7BulHKIP/uz8N5/zfX7P9bg+9+P+jIfxMV7Gz3yYH/Nl/sgD+SAv5Ic8kS/y
Rv7oA/2gL/SHPtEv+kb/8AF+wBf4A5/gF3yDfzH9BjQ/4WtM/+Rqrvvu8B3+
Yw/YB/aC/WBP2Bf2hv1hj9gn9kpci/0R9tnJ1yLv11w/Yj1HLPxPYknT+wa8
9aYvuuY158GR/8752PfXKew6QKE6OMFx/gPnFJF/T9+8t/VUfIB+SPSLHV5G
xacrlAmSWMxL9cegPoC4RFTCaRJ/bdNBIvUHxMupX6D+ocu+ji772v7hK1z2
sd3H2OU6+EGXnNJ/De/5VsZhFhf+Xu4DsJ5OODdU+sH19ULkups4UJeWZeX6
fGrXqdcEpv1QX/rX8V1mnRGYIqLFMYEFCh3yFljtwzUvgT/VPbJZ/n7l0jUC
7bVnLpHz63/kJ+k//VtPk/NpPNVT4CvPQaMF7khTaZjAEd+kGiz92ph3/QUe
6pSln8C+84f0df6bz/k+v+d6XJ/7cX/Gw/gYL+NnPsyP+TJ/5IF8kBfyQ57I
F3kjf/SBftAX+kOf6Bd9o3/4AD/gC/yBT/ALvsE/+Ag/4Sv8hc/wG77Df+wB
+8BesB/sCfvC3rxNz5E4prgW+yPss5OvRd4v9SPUIVLP/nt9UT62P7Lw74Vp
TXGq86bnhn+IQs5XyKTzTDg/jvO1yXOMt1TZDeffbT6o7IrzI+jHmjWZig+M
uqPyLC8MUX34iE9TRzZvn1onksdJvTN1auTruBdZKTH7mDwSD30zWfqT8J4H
XPNiO/aV/udEmavSH53cHSDj9HWz9JL+ing++86Heh4NkX4szVW5np5/OVug
s1/8PDytjP+wPn9UqqOPwO71Cu0SyPo/8mr9ZQInjL05S+DkOE/GS7vfuUn6
82wjGncX2G3MF60F5h3Tur7A6f4VqwjsnzVDaYFHfvussBzf1IW5pb5u7vtM
4IH92zILzHVqSQaBu0/PSe/8N5/zfX7P9bg+9+P+jIfxMV7Gz3yYH/Nl/sgD
+SAv5Ic8kS/yRv7oA/2gL/SHPtEv+kb/8AF+wBf4A5/gF3yDf/ARfsJX+Auf
4Td8h//YA/aBvWA/2BP2hb0NNr2PpDftj7DPTr4Web/Uj1CHSD07fVFi668V
bcKP7Zcs/HtgJdP+hpfpfQNezz2unw+6XxDnX2dKo/DOVGUn9B/iPDvqtuhf
9MMnKn9yYim1b0lfcfoj5T+p6sUqXVd9L+i/RP8m6gXSNj0n/UBmeyuJNSef
cKmzI36+ovIutU/bNqWMh5CnSj7RnjT5pH96mLiU9FdNrvSR8Za3HXfJfWbi
MuwPTFmz4jeBcxa+kH6xw+ErOwU+v1F6ncBFZ7POl/as1/MVBi4eILDKjF7t
BWZIWNJD+rvaX5US6FFrZw6BX2dInlzg2WdrXn0wMNHC4CCBcd6WPy+w7Zis
BwTGc4vYLDDt6kzLBe4/92yOwM5zjv0oMHTccU+Ba1pmmOD8N5/zfX7P9bg+
9+P+jIfxMV7Gz3yYH/Nl/sgD+SAv5Ic8kS/yRv7oA/2gL/SHPtEv+kb/8AF+
wBf4A5/gF3yDf/ARfsJX+Auf4Td8h//YA/aBvWA/2BP25WZ6H8EeE5r22cnX
Iu+X+hHqEKlnpy8K/bXMfRqt/XUL/x1sa9oXX2yKU7E+guecZ01/U87HDt6o
7ITz6L7sqeyIfqrkt/Q/ECqR/Hz6t1IXRr/YrOtHS6ReOUOluBLXD10i7Z4+
HOFHWrvkR+V896Vch97bMFP6E/J/Bs267PJ+kbeVh/RHxOfZF67fPeMNgb/1
DLwg/eX+0OMCL6b5dK9A1teJQ18uEFh6/6AJAotdn9FbYIuxFZoKLN9uQTmB
rPfPB9+JIzB1RPM7wh9vSzn1oMBlbpGLBVbNnm2IwJzptjQRaF9cu4TAHsU3
pxO4K/PY1+/F7y4OvS0wenDJUwK96lXbLXB7kPvPAk98SL1SYOeQNsuc/+Zz
vs/vuR7X537cn/EwPsbL+JkP82O+zB95IB/khfyQJ/JF3sgffaAf9IX+0Cf6
Rd/oHz7AD/gCf+AT/IJv8A8+wk/4GlNfovkMv+E7/McesA/sBfvBnrAv7A37
wx4LmPK1yPulfoQ6ROrZ6YtCfy36NNLv18r3tfA/gZdN+VTs6xGf5T2b9RK8
5/wFzsO+UF3ZCeeebnNXdsT5D5wP0bWmynfh/An6hF9OqOIH9EtqEfqV4q2O
X5NvczzlaZf6i8fnfaV/oJ66Zp76Mq5RI/EBuR9LPJ36B/JS/e4VkuvbUkXD
ZJ4R+Ujr3k2T+8XE9+8v7bhaYOi4oOkC2T8YVnV7S2c/edG2KZPAtGkfPhP+
9PGVTqcEesZtvUhg2Vb5uzn75Z2TOkY7+3H3qE0zBTb08mkuMPmo8bkEtvyQ
/tk7A+MnnntUYH2PNIsEnt89e5DATF+8bC4wbsI3VQR+3SZPKYGF9l4t7vw3
n/N9fs/1uD734/6Mh/ExXsbPfJgf82X+yAP5IC/khzyRL/JG/ugD/aAv9Ic+
0S/6Rv/wAX7AF/gDn+AXfIN/8BF+wlf4C5/hN3yH/9gD9oG9YD/YE/aFvWF/
2CP2ib1SP0IdIvXs9EWhvxZ9Gun3e0vjn83T+th+ysK/JpKPTl4h+SHs8xGv
5b2b9RN2wPlxbp/pc1p1/jzn01H/S9/uXQNUXJm+edQT01fcI1V2iRMS+kg7
/jZeKYnUL9PPKWp4XukHxi1q5RKXIp+H+gTqF+p0D5D7tt5tesj4COtb8ouI
q/j3HLRC/n51ycly3pOW9xRInGZNi5l5BAb19Hgn/GK5E7nPOMeFWK93TDMi
jcCQpN6/CT/bYdib4QKLrnufX2Dfy6cvCz/9JHzuSIEbvzqTW2D6HO/OvzWw
1o/Xhwns+e0XBQUOqbY6KMrAE9sSrRSYfv2T7wRO9dlRVuDXpTwzC9zUtnJC
gY+i+0W/cfqbz/k+v+d6XJ/7cX/Gw/gYL+NnPsyP+TJ/5IF8kBfyQ57IF3kj
f/SBftAX+kOf6Bd9x+hf8wF+wBf4A5/gF3yDf/ARfsJX+Auf4Td8h//YA/aB
vWA/2BP2hb1hf9gj9om9UodIPTt9UeivRZ9G+v3SN57zRzjH6vf216NN+LH9
lYV/LaSuifx08gzJF2Hfj/gt7+Gsp7AL+gvRZ/urD/qcDN2XO8ym8iQ5L2Jx
chVnzurdXCL5++xz0j9p0IYS0q7pv0S/JuqdqSe40vi2jGNQf5Bt5PwHAitt
by/zfoiv91q7/YTA76MLyHzV+a33rZTXLbJtkvyd3idOlvdJVekH9L5zyk1P
HjrvF7Dern4wv7vAVAm2HRd+c0DpnZ0FZive753wrzdP/DBFYLwD61MJzOZX
aqbwxxM+9UkisGrmnGOF344fsOi18Pdxry3pI3DLZ+dDXxvYdNiz3gIvbvrt
3SvhN4/FnyewRqj7NwJnBlV59VL4iQN1jgoM/nLGaoFjRgYtcP6bz/k+v+d6
XJ/7cX/Gw/gYL+NnPsyP+TJ/5IF8kBfyQ57IF3kjf/SBftAX+kOf6Bd9o3/4
AD/gC/yBT/ALvsE/+Ag/4Sv8hc/wG77Df+wB+8BesB/sCfvC3rA/7BH7xF6p
Z6cvCv216NNIv1/6xnP+COdYcR4i5+pa+yIW/itIfSx1TuSrk3dI/gj7gMRz
eS9nfYWdPDij7IZzTzmvLmvx7RKnPJkssfuK+hLJh6F/K/2RbleIdKn3pg8g
8e1bUaVkvLtGsxtyndnrUgq57qS+mvyemaG+Mp90UIcf9wtsWS7BeukvdJ4q
693QrgerCSRfKSDs00DneP+cdtk8BLonmvxU+MHKmetOEjhlv0+q905+88ce
vV4Ifzpxa5yGAlnfnxpw757wv+my/eAucOXoUh7y+VA9y5BXTn7e9nXXCy/E
fYofchOY74c7FZ8L+3+eekak8MPtR9mfCb84Mm5XgZcmx33z1MD+GetvEHhi
6CeDBfbpMaCL8998zvf5Pdfj+tyP+zMexsd4GT/zYX7Ml/kjD+SDvJAf8kS+
yBv5ow/0g77QH/pEv+gb/cMH+AFf4A98gl/wDf7BR/gJX+EvfIbf8B3+Yw/Y
B/aC/WBP2Bf2hv1hj9gn9kpfFPpr0aeRfr/0jef8Ec6x4jxEztXlfHbzvogV
z7LwjyB9FqiXpe6J/HXyEMknYV+Q+C7v6ay3sJst3ZQdVT+9VSL9VOlfxPkR
N3b0U/n6Db2lndJXPP7AutKOqSMbPXiJ6re0MFjGt+nv1KNvbllHQH0BdW3D
UtaUcQ7q5FJ8tW6eQOLtUaXn1hOYOPv+bALJNyJ+X3B7s8oCTx9JdlP4txW9
93dwjjuxv0Ccp8jq4luE33zd8vJJ4Ue/G97QV/jXOnne7Bf+lveBMkXfdRb+
uE67xHmEn/5sycI7wn+/KvtivvDrZx59aBghxhOcJKPdwPkNt4SFGVit+5gb
oeL7JULvPxF+3O9WaoEp5v3U7bGByYZ0DgsxsFHo1JUCX3xIMsn5bz7n+/ye
63F97sf9GQ/jY7yMn/kwP+bL/JEH8kFeyA95Il/kjfzRB/pBX+gPfaJf9I3+
4QP8gC/wBz7BL/gG/+Aj/ISv8Bc+w2/4Dv+xB+wDe8F+sCfsC3vD/rBH7BN7
pb8WfRrp90vfeM4f4RwrzkPkXF3OZz+i8bZGc92hFc+y8P8P6ddD3wXqZ6mD
Ip+dvETyS9gnJN7LezvrL+yo+9oJioe6rwTn33FOUYmolSpPX59PQT9X8vvp
F0sfjJlt3WQ8gvpm8nPo00H9NPuw5PsM3ebRVtqLrndgX3dfWIcNzu8X5COx
b9xvQmFv4d+a1svhJpD9gbF1Pysh/CHr76++rXRX+E3PaZ3GCT/K+r3p04ad
xLqe9X9Q4cL+zs+FPn193gr/vaDJgITCr+cqciL9I3H9/q2+fiD8t1sFY6lp
yOun8WeCDNxT9Mm3dw30nzk27R0DA8rUSh0oPve+9e1t4Q8PFbx7y8APTavs
u+X0N5/zfX7P9bg+9+P+jIfxMV7Gz3yYH/Nl/sgD+SAv5Ic8kS/yRv7oA/2g
L/SHPtEv+kb/8AF+wBf4A5/gF3yDf/ARfsJX+Auf4Td8h//YA/aBvWA/2BP2
hb1hf9gj9hljrz4K6fdL33jOH+EcK85D5FxdzmdvoP0/9etnNcZWL2LFsyz8
/0L6vtG/hz4M1NNSF0V+O3mK5Juwb0j8l/d41mPYVZsmj1zqNfosnOWSd8v5
E4n9+0m7/S37l9KOo2cvl31h6a9EHmfvrcVlnybi39lXZZd9OKg3oN6auAf1
Cwkyf33MOf5O3mpIL89eAk+NqnhS+C+/r+Z9EH4ty4e2qQQS/09bac5Osa5m
/6CT/7m5wk/6ulXa6/yc2BXg0Un41ew3ykeIdX3twy/rC/+bulvpaQ+FXIN2
bBF+OnLrQ2/hv2/2S3hS+PcMm1ZeDxD+1a+B23UD426q1OiKgZcbb7t2ycCl
Uc1X+Rm4JsfTA+cNbNRmWslzwu8kLZjprIH3Vlfu7ivmG69vYV+nv/mc7/N7
rsf1uR/3ZzyMj/EyfubD/Jgv80ceyAd5IT/kiXyRN/JHH+gHfaE/9Il+0Tf6
hw/wA77AH/gEv+Ab/IOP8BO+wl/4DL/hO/zHHrAP7AX7iekLGs+1DhH7wx6x
T+yVfr/0jef8Ec6x4jxEztXlfPZs+vnxWmMf7f93aLTiWRb+GaR/KH3g6OdD
Xwbqa6mTIt+dvEXyT9hHJB7Mez3rM+yM8+zo401/owYBBaWd0r+V/JlJHV7I
/MyRDaYHSrsevkfGI64+aH1Y2reuH5g1oN6PAmf+drmDwNuLixYS+EWhLo+d
83+WB/jmlvV0uj7i2obpL5zzn1gPk7+088PIRcK/se889EKpVML/EcdpsfW3
TiK+E5hrxyKxHl/9Q/qxwo8Wb/TSXfjVic39e98T494YMSbQwHHB3VoLf7ym
XIWUVw1c2eTr9Red/PqrI4v9TxuYZ2yFn44LP9ig5LTDBk7o+u2VAwY23btt
wj4hv5J+W38V/niUf5ddBp7dsWPvTgMXL160c4eB6bwGttzh9Def831+z/W4
Pvfj/oyH8TFexs98mB/zZf7IA/kgL+SHPJEv8kb+6AP9oC/0hz7RL/pG//AB
fsAX+AOf4Bd8g3/wEX7CV/gLn+E3fIf/2AP2gb1gP9gT9oW9YX/YI/aJvdI3
nvNHOMeK8xA5V5fz2R/pfZFC+j1kgH5+5NP+f6pG4lmBGmPLz7LeQywUSB9q
+onSF47+PvRpoN6Wuiny38ljJB+FfUXiw7zns17D7rpdnCftkHOKqCfesrao
tFv6Ix1tePKWQPL/6bf0Pl7UKslr3b9pYsLtDQXSt4P6g2+6eHWU8fOtde8J
fxOctHhFgdQ/EI/fWeVoDRFPCfYc5S/8154lD9KJ9TFxmDE93ecKf7di3MHD
Yl19aue8sWKdvf109YsivsN6nLhQdJUtiYVfTRMUPOdytGO9X2D1lXnCHz8d
GFz0qIGeDyes8xZ+aqF/yt0GliuScOpW4QebzSv7s4EnptWosFr4923xvZca
OHnCkvMLDDxwdPLCn4Q+9u76apaBuUJb/jrdwPTFMxabZmC1hYW2TnX6m8/5
Pr/nelyf+3F/xsP4GC/jZz7Mj/kyf+SBfJAX8kOeyBd5I3/0gX7QF/pDn+gX
faN/+AA/4Av8gU/wC77BP/gIP+Er/IXP8Bu+w3/sAfvAXrAf7An7wt6wP+wR
+8ReOX+Ec6w4D5FzdTmfnT4ofUz1Il6mPN9G2v+v0Uj/E/KzIjX+Xr3hx/Zn
Fv53kfMM6EtNf1H6xNHvh74N1N9SR0U+PHmN5Kewz0i8OOacVr1+ww43N68m
7TLL0Puy/ovzJ6aXmXJTIP1eqU9eWCjuUoHsm9Kvifpn4uPUtVF/nWppqvvO
+VGfRuQ+I/xRsdypW4h1LnmslWom6Of8fkF8f3GOZTbh79gPmFKiUj2xzmZ/
IdA37KRYj/dY/Imbn5NfZT3f6oDbyz0Gzrvc8qHwxzk+3zxinYF3f+kWsMTA
2jNG5J1j4Od72syaLOTe7nbV0QZ+W3/b4MEG9g880Ky3gcncmmb6zsDUbZo9
aB8t4kptH7YyMN303OWbGzhgU/Y4TQ1s26+7rYnT33zO9/k91+P63I/7Mx7G
x3gZP/NhfsyX+SMP5IO8kB/yRL7IG/mjD/SDvtAf+kS/6Bv9wwf4AV/gD3yC
X/AN/sFH+Alf4S98ht/wHf5jD9gH9oL9YE/YF/aG/WGP2Cf2yjlWnIfIubqc
z079ehpdL3Jb14tc0fGsZTqelU8/P+Jp/09+FnXrNzRyvoi1r26hM3IuDucb
0KeafqP0jaP/D30cqMelror8ePIcyVdh35H4MXEA1nPYZdUsSaSd0v+I8yvo
K/6+5xjZ74I+GPRfGtU7Tbhzf6dPZqxPIpB8HvJGfym4c5DwM9TRpTvVsKtY
13520a+OiJsQnw/NvWuhiK+Qj5StzvWuwr8ND5tSSPg735TB7sL/zY32zin2
CYjrpGy4qoGI92ToUKXvfgMPTriwZJuBOaN+Dloj/Ne6p83FOt+vnz3HjwYe
yeTedYST3x4UkLKY8Oezyz4r3sjA613zralqYNtbpc+UEvOzvXxaUPjJoIA2
OYSfrNO2USZh/y08Eqc2cJpHl23JDPyqQpPvE4t57c7XKJHT33zO9/k91+P6
3I/7Mx7Gx3gZP/NhfsyX+SMP5IO8kB/yRL7IG/mjD/SDvtAf+kS/6Bv9wwf4
AV/gD3yCX/AN/sFH+Alf4S98ht/wHf7H5KVr+8BesB/sCfvC3rA/7BH7xF45
D5FzdTmfvfZahT18FYYFKTyi41nxdH5WKv0e0kC/h0zTz5Ey2v/P10hf+Hsa
/+i++sf2axb+d5Dz1Tgnh/MO6FtN/1H6yNEPiL4O1OfG1FnpfHnyHslfYR+S
eDJxAdZ32Cn5+/RvLdl111yB1JGRb0N9wN2o2/0F7h3jFexc303fjv32btHC
v1AHR/0CcRLqIaYVKmYLN3DW/af7RJ5r3Bx+9US8hfUy+8qpE4yYKvahvcJC
B4n4TbuyIXHFurvJ/EM5N0U71ufEjcrOXlRuuLD3Lzu6d492vA8kL+qbs7KB
405mulBI2GfUN80zG/i2UfKsCQ0MKddt9LMPdtub+kVDAw0MLbTr9DkD126+
P9LHwC4BXbvvMPDLm/6B68Xn40vnWmFghngFeyw20MNthv9Cp7/5nO/ze67H
9bkf92c8jI/xMn7mw/yYL/NHHsgHeSE/5Il8Y+St5Y8+0A/6islv0/pEv+gb
/cMH+AFf4A98gl/wDf7BR/gJX+EvfIbf8B3+Yw/YB/aC/WBP2Bf2hv1hj9gn
9sq5upzPTt0h9SJddyl8ruNZ4x5pP6/jWeRnZdPvIY/0cyRIP0e+08+BbRrZ
V3+iMba+J9Em/Nj+zcL/W+ScTs5b49wczj+gjzX9SOkrR38g+jxQr0vdFfnz
5EGSz8K+JPFl4gSs97Bbzp+oW2FdV7nu2zo0n8DPdy/xF3ZfpeLt9gLpx0S9
c8S2ixFiHTop/PBPzvsZ1Ccsulj0pFjHlruaraLcx9X1D/OG+04T+arE630H
16l/TfjH8tkyirh+qGehKseiHfvO7A+wf7CtYHRrTwPfxa0U3Ffcd/Tcfi2d
/GyJU1fy5jPw6chlx5IbeKZvJo+nhn/efG54fn8Dp68bdnm3k98vP6HRnhEG
1v4qU4aOBm5Pe3FiLQMLpF205CsDt+zPeutzA8csKXA4tYHudw5s+sTAmQ2P
P4hjYKXjL5Z/eO/4m8/5Pr/nelyf+3F/xsP4GC/jZz7Mj/kyf+SBfJAX8kOe
yBd5I3/0gX7QF/pDnzH19lrf6B8+wA/4An/gE/yCb/APPsJP+Ap/4TP8hu/w
H3vAPrAX7Ad7wr6wN+wvxh61fWKvnM/+6LR6jnjs0flZlZXfTjtXofdRhY11
flYrnZ91XOdn9TadL9JFPz/yaP9P/6zjGul7EqHReg/530bqYTm3k/PXOEeH
8xDoa01/UvrM0S+Ivg/U71KHRT49eZHkt7BPSbyZuAHrP+yY/kj0Faef0hdd
N+4UfiDhyvbXhV/4uVbwr8JP0N+J+mjqp3sEN10j4umJH6VZLdax1NWRL0Se
KvlFS9tvWnYy2pGfxPq50PnDVRYKO/s0qfd4A0f32Nq1Z7QjznOp/K/Zvhb2
VmZ/mfTienla7Yh0Wt+z/l+Z8kavUQbOnX8+SRMD46Qq1LaggUvLRed3M/BR
Ta+yAYb//2rb1S67DJzxyY2xsw28kcCjbX8Dd1WzezczcNip51Uri7/TRnkW
NzBVtSQh+Qz0Xpd6S26nv/k85vv691yP63M/7s94GB/jZfwx7z96fsyX+SMP
5IO8kB/yRL7IG/mjD/SDvtAf+kS/6Bv9wwf4AV/gD3yCX/AN/sFH+Alf4S98
ht/wHf5jD9gH9oL9YE/YF/aG/WGP2Cf2Gn+5imedCnDN8w1+rjCz7utLflbB
CwrHByscrOsNM+r3kAM6nrVXP0fO6OdIG/0c2KyRfvDk91rvIf/bSP455z9z
jifnsXGuDucj0OeafqX0naN/EH0gqOelLov8evIkyXdh35L4M3EE1oPY9Y9P
7jQUSB9y+sXSf4n6AerU4q6Kziv8CPUHTX4MLCLyR6lXKDHowGixrmVfl/qI
cWWjvjgU7Yjf/5xxToFlBm7pv2nspGhH/D+ix8NeDQ1ckqLj3KLRjv2Faj1f
e99zWq+3vzO/hKeBaTMWL9/QwKmf5e6XxcAf2nceHWT453F5O5faYOCDDPN/
7Onk59vkvVz77Tu7bdnuKwlPGFimwNPgnwx8U7d78m4G9sqxYWplA7cVb9To
CwNvVOmWJ6WBzaIuLolrYIGG71K8f+v4m8/5Pr/nelyf+3F/xsP4GC/jZz7M
j/kyf+SBfJAX8kOeyBd5I3/0gX7QF/pDn+gXfaN/+AA/Yvii+QOf4Bd8g3/w
EX7CV/gLn+E3fIf/2AP2gb1gP9gT9oW9YX/YI/aJvWbpqeJZi+aoeNawPuo9
JHiien5ky6/8dr+JCtd7K9yl6w3p58u+Ov2zzuh4lod+frhr/z9Z41GN1nuI
hQLvp1R5g88uqXx0zoPmXE/OZ+OcHc5LoO81/UvpQ0c/IfpCUN9LnRb59uRN
kv/CPibxaOIKrA+xc+qTyeNMEXj/nHP+VMdcQRtFX429PQoGivgG9dIl40b6
BEc74usdBlxI4m9g91ubb4t1LvlDbttr3hN5ReS5ko9E/hLraeI27BccWbeu
12YDa1y4Vr2/U1xoZOaChyKc/O6RdZ8eamngJwm/rJ7MwHW5Vkfsc/Lj7XuF
ps1oYJI1dxedNvx/yhahlUYZOKh4/x1lDBzSpdWY91F226f1v89/2sBFjbK8
W2bg4qz7k4w2cEHSPbl6Gjgl/s+nuzj9zed8n99zPa7P/bg/42F8jJfxMx/m
x3yZP/JAPsgL+SFP5Iu8kT/6QD/oC/2hT/SLvtE/fIAf8AX+wCf4Bd/gH3yE
n/AV/sJn+A3f4T/2gH1gL9gP9oR9YW/YH/aIfWKvKXupeNaSSyqeFZOfFanz
sy7rusOmyn9zvsiLMwr76DqRwREKV+h9dU/9HrLSVK/eQj8HON/Qeg+xUGBI
4YeKh5WvqOdED/X+zPnQnPPJeW2cu8P5CfTBpp8pfenoL0SfCOp9qdsi/548
SvJh2NckPk2cgfUidn/4zIFDwg9MzNyht/ALRw4PbSX8BP2a6O/EPmyk33fb
RPyj+Y1+Zy9EO+oXqLOj/oG4Ss5zOQ92iXbE88lXcrN/4/PI8H9uOeKHbzPw
u6ODxvUV6+tmETXzO8Wddi/c/uN4pzjSqxxvmh0x/G7hEqdnNTPws4I/rH5s
+OfeG/tmH2pg4qR+NxIZuPz53esLDH9++IcMdQoauGnQo4HH3xjr2Gbll3Ux
cELHBm8+NXD2rjRzTr+22/wqf1lmhoFhp69838nAIXcX1qhlYOr7kSMqOv3N
53yf33M9rs/9uD/jYXyMl/EzH+bHfJk/8kA+yAv5IU/ki7yRP/pAP+gL/aFP
9Iu+0T98gB/wBf7AJ/gF3+AffISf8BX+wmf4Dd/hP/aAfWAv2A/2hH1hb9gf
9oh9Yq9v2qn8rIcDVX7WhBTqPSQsn3p+ZO6onh/VMuj3ghH6OaL7Z428pnCs
7nvSXb+HnNfvIXv0ewjn5GbR/n+KxmOm9xArL+t/E8n3GHryhMRLi1ZI/LVN
B4nkr1Nfy/ltnMPDeQr0xaa/KX3q6DdE3wjqf6njIh+fvEryY9jnJF5N3IH1
I36AfrGbX7slFX6CemfqC2bmeZ74RrQjb/RN4dm1fIQ/6TJ11WYDL2+/PnWu
sMvWK6oNiXbkE3WJP/PulwbuzLPk0/eGf9t0cdmBowYuO9or5xin94vynts3
3jL8Y9lrueMPN/DCLPeVKUV8p3/Xkwuc3ifKVBgxcbrT+wPvB+H5sk7yNfx1
+dVHyxYVz4VBczbPN/x6k6ii1+IZuLZh/xsDX9lt7lUnXIx8abdlnxp1fJSB
tpK5x7kbWL1W8/G+L4xxdV9yeZaB9UO7fehpYOH2+yLaO/3N53yf33M9rs/9
uD/jYXyMl/EzH+bHfJk/8kA+yAv5IU/ki7yRP/pAP+gL/aFP9Iu+0T98gB/w
Bf7AJ/gF3+AffISf8BX+wmf4Dd/hP/aAfWAv2A/2hH1hb9gf9oh9Yq9ln6v8
LL9aqm49bmn1HjLF3XVfPeyQeo74eCj/7bFU4eXTCifr/N6s+j1knH4P4XzD
Nfo95IRpP2SLxisaycuy6kP+t3D9cT/Fq292SGzVZqTE73zzSSTvkPOjqZPi
PDfO5eF8Bfpk0++UvnX0H6KPBPXA1HWRn0+eJfky7HsSvyYOwXoSv0D/JfoA
0r+J/k+R1fY2F3XTyar0+XRDtKMem/h7nKHnQmtEO/JUv31w8Ycgp7xX4vuV
Dj3c/8rwf/W65Ts4w0CvZXkXZHrv2D9gv2Hz1B1Z2hn+9F23z0pvN/xriiRu
dV86PSd4H9i3/PW52Ya/zpFr6gkfw3+nb50si93w77l/enAzl4Ep7D9W7fzc
8Htx3s72ijTWmye73ElvYKpl4e9nPLPbEk2dXDOngfnfNvjx0lNjXdm54tVV
BrafkGfQbKe/+Zzv83uux/W5H/dnPIyP8TJ+5sP8mC/zRx7IB3khP+SJfJE3
8kcf6Ad9oT/0iX7RN/qHD/ADvsAf+AS/4Bv8g4/wE77CX/gMv+E7/McesA/s
BfvBnrAv7A37wx6xT+x19JH7EvNnUPvqnC9CH0b6Z3Wrq54fJ5Irv31niELq
1V9e1e8f+j1ksH4PuW/aD2msnx+5tP+fofGkRupDOEeEOnWrX9Y/G496H5b6
PFJ1vsSxXRso/er8kOxj8kj0jhdX8pvzpDkXlPPdOKeH8xbom03/U/rY0Y+I
vhLUB1PnRb4+eZfkz7APSjybuATrS/xErXdfbRR5n9cHdh5xJtqRz0NdG/XU
Qfmzf99V2FeG9wXKRzvq7Bbdjdj2m1N+UbaEDTPmNnBOovMFDjjlL2XJ+fnX
vzq9X/S+vbtl57eO/QXiQJuyZH583fCzgWfL5btt+N0EQ7bv9zf8cPv7/YIO
GX650je1Z6wz/PUPQy41mmL47w4nslTv+0zk3fcPamf4+3S3u11pE2G3nTu2
+Xofu9023y/FgCXhdtu04MqnHoQZdn7km7bfGtigTubXj0INv7Skcdv1Bm7y
P1tvltPffM73+T3X4/rcj/szHsbHeBk/82F+zJf5Iw/kg7yQH/JEvsgb+aMP
9IO+0B/6RL/oG/3DB/gBX+APfIJf8A3+wUf4CV/hL3yG3/Ad/mMP2Af2gv1g
T9gX9ob9YY/YJ/a6oZ7aV6ef79QFal89TZDaV6fvSfw96j3k8F71HGlZW/nv
m0sUcr4hdYbsh9AH/hdT/96rpvqQnRqva+RcXKtf1v8Gsk93vegAibtD00vs
cXuk5O+hbyZLXl9zjyPXSfc2zJTv35wvTf47571xbg/nL9BHm36o9LWjPxF9
JqgXpu6L/H3yMMmnYV+U+DZxCtab+I2ss4Me7I129HOi/oC+HZ5tqzf4ysCB
2Zs/fuuUL0T9A/UT6zpkbD3RKR+KeP+IgTUXLH3r2IeuPW3oTzcMf7nzYLmj
fob/zN+/fvuthj/dPXV4xICXjvX8lnhZJh0R7w9BaWs1NPzyovpXu1w3/PX6
t/tetbY7/HqtrNnyDDP8/aCaXptzPLHbEg9b8eZ+iN3WMF1Y79OPjH+/uP7x
lYeGf5++dHAaAwdny5th/APDn785MqGggXkvrUid0ulvPuf7/J7rcX3ux/0Z
D+NjvIyf+TA/5sv8kQfyQV7ID3kiX+SN/NEH+kFf6A99ol/0jf7hA/yAL/AH
PsEv+Ab/4CP8hK/wFz7Db/gO/7EH7AN7wX6wJ+wLe8P+sEfsE3s9lEDVidA/
K7KP6nviP0q9hwQtUO8h3Z+r95BhddTzg/PW1w9TyH5IkesKK+m8rPi6PqSc
qT6Evoucr75Qo69Gc78saz/9n40/JJyt1gm673TvJWckb4N7xFP7HT0PSF6v
qLzLJb9qceHvZX4J501zbij1upzjw3kM9NWmPyp97uhXRN8J6oepAyOfn7xM
8mvYJyXeTdyC9Sd+JP6nb6tPELwu3D5V22hH/TT11dQvfDdt4A91nPYzqI8g
34g4THi6ix75Db9XoNa0kGKGH5zXpubVTG8c62/2E1ZsqTgj2linB8YfM65t
pCOO1GvKQbdzTs+Jhee7uT83/HXZgclTfzD89/a9p9clf+Tw+9U6btvf6b4h
r41Z2x0KMsa55XzJmndFHUTEt4nuGP4sNN2+BIF2W8++DRPUuG3468PF8vrf
Mv79q2dFttxy/M3nfJ/fcz2uz/24P+NhfIyX8TMf5sd8mT/yQD7IC/khT+SL
vJE/+kA/6Av9oU/0i77RP3yAH/AF/sAn+BVz3qLmH3yEn/AV/sJn+A3f4T/2
gH1gL9gP9oR9YW/YH/aIfWKvVYv5SAzIfUNi4QzqPYR69RfX1XvI2NfqPYTz
DdkPuVdf+W+fFQrX6n4nM/S5htSHtNX1IYl0HOu5fo48188R+mV5a7ytkb69
1n76PxvvnOit+KP780yY3UPytcu+jnIddNNzr3y/Tto2pVwnDZp1WeaTnD5Y
VPYBqtM94J5c5+jzpzlHlPPgONeH8xnos02/VPre0b+IPhTUE1MXRn4/eZrk
27BvSvybOAbrUfwK/Z0elgnbGGb4nQSlomcvM3De7hte5UQeUO9eV4451V/M
frKm+ATDj9kPZKq8W+x7t6lT6qjwd9My3NzgtH/BvvOeYnUuN37hiPOw/0Bc
6NfMA3bkM/xty/Ftbx95bLwHTH7yoLLhl9M2y2nfFWz44x++mZrznjGuBksm
LTD8evNjRWZ/bvj7wYOCr5wJMPz2q6uz11w37PvI/Ll7rhp2V2fosTRX7LZ9
ZX9ZccjfeI/46urVk5eMdXGvFcGFDSy7LfDMu4uOv/mc7/N7rsf1uR/3ZzyM
j/EyfubD/Jgv80ceyAd5IT/kiXyRN/JHH+gHfaE/9Il+0Tf6hw/wI4Yvmj/w
CX7BN/gHH+EnfIW/8Bl+w3f4jz1gH9gL9oM9YV/YG/aHPWKf2GuQ2yb1PtD6
nMThVdR7iM849R6SdIXrfkidZK594FtmVv473Tj9PqLrQ9x038UI3Xfxg34P
OaPfQ+iXtVI/P+rq58B6jbHl9VpxrH8mtphcReqv6y/HJE8XNHgmeburzWK5
Dkresa/LPrnbrOFyH7CGe4Csu/Vu00P2BSL/hPOoyXMkf55zfjivgb7b9E+l
Dx79jOhLQX0xdWLk+5O3Sf4N+6jEw4lrsD7Fz9APivwf6q3Z1y0+3vvXVu8c
earUT7BPfHzimpJHXjnylx69m965/HPHvjTr8R9D36W1Gf409EKLe0MM/5ox
y6TgcQ8d6/uMU88WzX3X8X5wtVnLdsNvGL9PtfjLQoY//3FiuqRRhr/v2bli
5qcXDPtslnRGrnN22/R01VKtPWO35TlcP+3Y03bb6oxLKp0+aax7l98JmnDC
8Bub23c4dNzwy+vHvxxx3PE3n/N9fs/1uD734/6Mh/ExXsYfMx89P+bL/JEH
8kFeyA95Il/kjfzRB/pBX+gPfaJf9I3+4QP8gC/wBz7BL/gG/+Aj/ISv8Bc+
w2/4Dv+xB+wDe8F+sCfsC3vD/rBH7BN7TTV5lsQrw9R7SJH16j0k5jzQC+o9
5NfPVV7W3nym/r26PmRla+W/B21QyPnqnItLv6xyej99nH4PKamfH5m0/+f8
kBMarf30/w1MOiKF1F9MPeyRFpKv/uErXPpX0W80bysPmdfud6+Q3Bf8rWfg
BYHfRxeQ/R1G+reeJpDzqTlnlPPiOPeH8xvow00/Vfri0d+IPhXUG1M3Rv4/
eZzk47CvSnycOAfrVfzOqAIp8m9zquOjHvvVlmUl67911D8Qv9/VZN7xMq8c
ebHjKritrxTp2A/w6hE/d65wx/4B+wtHxl2oUNXwr4MXZt87wFjHv/NcmLv3
TWN99qZm3orXHH66dMHDEzedN/zE3uOtuhn+fFihXcdrGH7eb+13/m2PGuu4
S2N2HPMRdQE3Lk31ttuOfZIql+9e4/lQoFWZn36123ZHfrI8cpfhF1LX/fKF
l+GParotXu7l+JvP+T6/53pcn/txf8bD+Bgv42c+zI/5Mn/kgXyQF/JDnsgX
eSN/9IF+0Bf6Q5/oF32jf/gAP+AL/IFP8Au+wT/4CD/hK/yFz/AbvsN/7AH7
wF6wH+wJ+4qxN21/2CP2ib3e29pXIvshW4PUfsiDTiovy91D5WWdzO1aH1Kr
snp+9B2l+78X0s+LGQrpl5XujsJvdN/eGqa8Xs4PuaKfI931c2C3xgCNnKfO
froVx/pnIfHVeDXeSJ5eLLVcrnsuJ+sh10EndwfIddGeNPnkOilr0Gdy3VSq
aNh1gbMXX5T7hPNb71sp1yOTlvcUmDj7/mwCyVfh3FHOj6Nui/Mc6MtNf1X6
5NHviL4V1B9TR0Y9AHmd5Oewz0q8nLgH61f8UL/lo+KVfeeovz6388BbtyhH
nR35RTfK7Upy9rkjH+lc6cRT99sd+U0JV32Vu1iIMa9DzRe2DHasz9uNfeQ5
/6YjTjTxQ+2QuRfttpmLzyy3nXW8D3Stf6ZfzSN2m8/MQV2uezv8fM5ZV93n
7bDbBlxY1eLtFrutR/rmzQJ/ttt+KXpwQst1dtuGRImbe642/F5Sr3b9Vtpt
vufnDPlyhaE39y9LHFru+JvP+T6/53pcn/txf8bD+Bgv42c+zI/5Mn/kgXyQ
F/JDnsgXeSN/9IF+0Bf6Q5/oF32jf/gAP+AL/IFP8Au+wb8YPmp+wlf4C5/h
N3yH/9gD9oG9YD/YE/aFvWF/2CP2ib1yviHnidAH3u5zUyL1IeN2qvqQjNvU
e0jFMeo95Hla135ZH3orP55sp35u6LzexTqvlz4nlXQc61P9/Binnx8V9XOA
89T9NIZoNMexrP30fwYm3jlE8vHh6N4u+x3uY+xyHVQ3Sy+5LnqYuJRcJ9Gn
gf4/HQ5f2SlwS5FtkwSyj5hoYXCQsKM57bJ5COT8as4h5Tw58u8534E+3fRb
pW8e/Y/oY0E9MnVl1AeQ50m+DvuuxM+Jg7CexS9Rv3C6iX/KnobfWrghW525
Lx31ENRPXGx9sdtVYx1993WPHt2eOOI27A+wT/3z3oi+z6859h/SXRl4KMFZ
RxyJ9f6CNo1Dbuyx29IkzVogeLuxPn9ma+e2yW5rUfeT603XGO//VRNWSLjM
8POrbV2KLbDbjj60v/ww22675TUg59TpdltYeNPmL6cY6+VWN9M2nmT4l8h+
d/d62m1nqlWYX9jT8Tef831+z/W4Pvfj/oyH8TFexs98mB/zZf7IA/kgL+SH
PJEv8kb+6AP9oC/0hz7RL/pG//ABfsAX+AOf4Bd8g3/wEX7CV/gLn+E3fIf/
2AP2gb1gP9gT9oW9YX/YI/aJvUbHyyz9bfEtQyRSH5K44yWJBVeqvovldqo6
dc5Xp18W5xk+26KeHwdr6ufFMoWcHxKq99ND9H66t95Pr2k6Tz2F9v+TNNKv
14pj/bMxukt6ycftw065nA/4oEtOmRdCfLbJlT5ynUR97bp30+Q6yr/noBWS
R7rPXK5TSzII9IzbepGwn20Xh94WdnVqVMWTzueLk9/C+XKcE8R5D/Ttpv8q
ffToh0RfC+qTqTOjXiCmDzn5VHoflng6cRHWt/gp8oXW/zz5XWHDj0XkvzKs
r+HXNlwr/X2pcEd8n/wk8pfYdw5bdfHpzsvGej1k/sAE5x3r9R0d/JYmP2S3
ZfHa3veBsa5/Nqfetz23Gv7nfupah9c5/Hb1WzvLdZpr2HviUrUTTjPsanPq
fJkmGOv7xVFHT48w1vcJcy6sPNhuS7J2SZKtfQ3/+6bX4cI97ba8a/sXv9fN
blvy/akOgV0N/9bqRkjRro6/+Zzv83uux/W5H/dnPIwvZrx6/MyH+cW8T+n5
Iw/kg7yQH/JEvsgb+aMP9IO+0B/6RL/oG/3DB/gR019A8wc+wS/4Bv/gI/yE
r/AXPsNv+A7/sQfsA3vBfrAn7At7w/6wR+wTe6U+xHd0U+l36bvYLbE6R+RC
wTvquaH7ZS2IUv2yxvR3zet92tT1/BD/CQpr+yhMpPu+NwrXzwN9nnpTU326
n36OdNPPAeJYNzUSx7Lysf5ZmLf6cpf6DvpOD+/5Vq6DDs94LtdFbzvuctnv
qPbhmpfAVatLTpbvvXmfVBVIv6CC25tVFtjQy6e5sCe/r+Z9EHb2KLpftHj/
53xrzinlvDnyKjn/gT7e9GOlr15MfyTd54J6ZerOqB8gD5R8HvZlia8TJ2G9
i98qVTLX1/WfOvJUqY/o5xtVsnywcZ1GCe7eCzTs4Ey7bBeuO/Kd2C9YfXLR
jsxHxfps05Us++y2Psv3eI7c5ogb1So+bvXFxXbbjec9+iSZ5Xhf+CH/qoD+
w+y2Kt/7HE7W1/Ec8Pg+T5EsbQz/OH3Lug+NDTv/5sbYFPUMu78bnHlwTbvt
p4FbUrauavjTlLkPBlQy7HdcslTxKzn+5nO+z++5Htfnftyf8TA+xsv4mQ/z
Y77MH3kgH+SF/JAn8kXeyB99oB/0hf7QZ0y+ltY3+ocP8AO+wB/4BL/gG/yD
j/ATvsJf+Ay/4Tv8xx6wD+wF+8GesC/sDfvDHrFP7DVJ3YXy+TF5TCH1XrHP
UyL9ssb3uiZx7o4QiV2nqP30oEyu54ccjVDvIT73XPu+T9uqkPPUP9FxrE06
jlXCFMeaqJ8fVfRzYLXGSxqtfKx/Jobd+lTysX3F1PI9OXTEKZf6jkM9j4YI
5Pw1j/2hx+W6RtdJEd89sH9bZoHL3CIXC3s5fSTZTed+uVk+tE0l7Gvnh5GL
nPfJOe+ac0vJh+EcIfL36etNf1b67NEvib4X1C9Th0Y9AXmh5PewT0u8nbgJ
61/82LwOvv12GH4tW8T4JkfuO+onJs2pV73XNUe+ku+KtzcnnjLm1SRVUFEf
x741+wus33/pFNp1kuF/W9bb6jZtvGP9z/vB1/lPffFzK+O+d151uGr49w/L
Ow/eUdlYh3ZtVHpUKbHv2bnW6EKGXwl4PznyC7utbu20i1N+ZvjvqKsr4mY2
/v3m1EZP0tttdxIcn3I3neNvPuf7/J7rcX3ux/0ZD+NjvIyf+cTE2fR8mT/y
QD7IC/khT+SLvJE/+kA/6Av9oU/0i77RP3yAH/AF/sAn+AXf4B98hJ/wFf7C
Z/gN3+E/9oB9YC/YD/aEfWFv2B/2iH1ir59HVXXplzVmenfpd1dV3CiRc6jK
j1f76ZwfsnCU2k+f1VjFsWoMUs+P3Stdz1OnPp1+vcSxEpvOL+yg41iFTflY
nDt1SmOwRquu8J+F9N+59CBKrnNeHnsp62Jnr+wu62QfpLkq+4mSv875B6Hj
gqYLzJCwpIfAlJuePHTe76Bet2m9HG7CnugvNDOoyiuxDzmmp/tcsY5bnGOZ
TazrOP+ac0w5j45zhTgfgj7f9Gul7x79k+iDQT0zdWnUF5AnSr4P+7bE34mj
sB7GrwX/Nq/5vtuOfWLykYj/+/YODbF5G+u3gFSnr21z7B+Ma1tn99l5jv2H
LY/Ol04zxFivvd+VsJThj+fdDvd838xYx+4c8mJdDYcfr7WobOCVvA6/f6BZ
otmNkhl+/E6ydNniGP5nZj7vzS/CbS8/zVC5Uli4rWaaNmfSPQy3ZVk+eHz9
e+G2Y3mr3ksa5Pibz/k+v+d6XJ/7cX/Gw/gYL+NnPsyP+TJ/5IF8kBfyQ57I
F3kjf/SBftAX+kOf6Bd9o3/4AD/gC/yBT/ALvsE/+Ag/4Sv8hc/wG77Df+wB
+8BesB/sCfvC3rA/7BH7xF43ut93yest+kNN6Xfpc8L5IaN73ZZYzKbOMTyw
VMWxsnq4nqee91vXOFaIp8LehxSG6TjWMx3HIh9rro5jndLvIcH6OTJQPweo
KwzUaJ0X8s9CzkdL1nK3Sz+rhHNDnwicfzlboMApa1b8Jtcfut8o+e2c1xbP
LWKzsA/3RJOfCrvpe/n0Zef9jrSV5uwU67ShF0qlEuu2FeMOHhbruFxFTqQX
6zrflMHuMg9fn4fNuaacT0f+DOdF0Peb/q304aOfEn0xqG+mTo16A/JGyf9h
H5d4PHEV1sf4udon46Uqf95RX2HzP1uoxz5H/hL5TsR5mmT7quW60Yb/WOo5
7fPejvU8caS6w3/c7lfC+H3tCh5Jchj2/WWuxcNS2G1P1szKNvFtuM2rRlSx
2SHhtiZ5kqyMdz3cdm7V7PAyv4XbNi5LtmDegXDbpnJPunTZGW47czgiY9im
cNupoVGTW60Pt82v8u2Pl9Y6/uZzvs/vuR7X537cn/EwPsbL+JkP82O+zB95
IB/khfyQJ/JF3sgffaAf9IX+0Cf6Rd/oHz7AD/gCf+AT/IJv8A8+wk/4Cn/h
M/yG7/Afe8A+sBfsB3vCvrA37A97xD6x16Ld+8nnR2i1sS7nh2wtOUb56we/
Sjza6qrEgnVUHIv6dOJY9W3q+ZEiSr2HlHminiPdeio/Tj4WfRZb6P4m/XRd
4XpTXeFG/fxoqp8D9Om9ptHcH8t6fvy9cUeOs3J/7l2/ivI9uUr87+X+Hec7
079nzsIXPpLvoS/lOWzDqm5vKXnY0+Odc31H5cx1Jwl7KbT3anFhP2PrflZC
5KnUCHX/xnm/49TOeWPFOo5+RHOjvXOKdZ5XWOggkZfP+djsc3JeHecOcX4E
+f/0c6UvH/2V6JNBvTN1a9QfkEdKPhD7usTnibOwXsbvUT/RsESWg2M3222b
O6aYOG+pY9/57pohu28Odewn9LiefmvBhnZbCc/q+dzKGfPa0zo4Kpfd1qn4
kuLfJXe8T0xtHLdOidvhttCowvcHnQy3xR0wNceT7eG2fI3e50m2LNxWqvfW
AvWnhttuFe0WmWtEuG32vT69nvQJt52tsW57ZNdwW+lUeWYO6RBuO9wof/xV
7Rx/8znf5/dcj+tzP+7PeBgf42X8zIf5MV/mjzyQD/JCfsgT+SJv5I8+0A/6
Qn/oE/2ib/QPH+AHfIE/8Al+wTf4Bx/hJ3yFv/AZfsN3+I89YB/YC/aDPWFf
2Bv2hz1in9gr54e0jCohnx8bbr6UWOtOV+l/1434Wfl7HceiX+/2xyqOdXuP
imPVGuWaj/Vwp3p+uOv+JhtXK3xxXiF1hU0iFc7TdYUndRyL89Ppj7VU4wWN
seXzWvsgf0/cX8HP5fyOstt/ln0VvinSQvZZ+Dw8rZ9A8g7p71O+3YJyAsud
yH1G2EP1g/ndBU7Z75NK2Av58emy/eAu3us7+Z+bK9ZpLbb+1knksWw/Xf2i
834HfSXalQ2JK/IpJ09Ycn5BtOO8bM495fw6ziEi34Y8Tvq70qePfkv0zaD+
mTo26hHIKyU/iH1e4vXEXVg/4wd39W05b9cSR14s+wPp0/2ccGN7w86XJvi2
Wi1jPXe9xqpqRR37EazvH6XeXmNkoPGe4LvhRZWjjvcF/HqTwulHbOsXbjtv
b+GdomW47dc2zUe/qhpue/btgMZhxcNtOX/5cVzHL8JtxUOnVN+bOdzW+duc
J0ukDbct7fTFu/ipHX/zOd/n91yP63M/7s94GB/jZfzMh/kxX+aPPJAP8kJ+
yBP5Im/kjz7QD/pCf+gT/aJv9A8f4EdMPy3NH/gEv+Ab/IOP8BO+wl/4DL/h
O/zHHrAP7AX7wZ6wL+wN+8MesU/s9U3zlvL5sbZWoEsci/PUv8y2UGJAPHVu
yC+LAiWSj+WbR/U3yb5WxbEeuqvnR/KBrnWFRWYrvHVCIeeFROg+vfTHKqCf
Hxn18yOl9v+cN0Wfd2sf5J+FvBdXsR+Q78kXOs+U782cX1Aq445TAp/fKL1O
IOd4XrRtyiT5rPv/pEqw7bhzH8Qiq4tvce67Tv58YK4di0SfoRxBO7aIvBbq
tlI2XNXgeLQj/kz/otllnxVvFO04P5tzUDnPjnOJOF+CPuH0e6VvH/2X6KNB
PTR1bdQnkGdKvhD7vsTvicOwnsYvrj+7KGXSQXabz9wxURfbOPKdNnepmONM
Psf+AvsPo8eHeL32dcSVPini3njDlHBb74uTw490C7d92Frt8Z2a4baFOdYc
21zA8Pe5t2z3Sxlu863+ZbcXL8Ns16smPLv9bpjNq+F7n+kXwmw9+/82/t1R
499DF76u6x1mmz2099O9ex1/8znf5/dcj+tzP+7PeBgf42X8zIf5MV/mjzyQ
D/JCfjFxPy1f5I380Qf6QV/oD32iX/SN/uED/IAv8CeGT5pf8A3+wUf4CV9j
+Kv5DL/hO/zHHrAP7AX7wZ6wL+wN+8MesU/s9eI6LxnH4jz19g2nyufHXJ/8
0u+SjzV47X6JzS5cl5glQPU3adrZta7w7AIVxxpYSD0/eiVW/nvmSIX0x6p6
S6FN74PE0/sgw0193u+b9kEOaLyjkfMKrXqQvzfS//PGiS0u9eW8Rz8q1dFH
8lGfb9BibIWmAunTwHnRA0rv7Ozcz+p1y8snxTrMc1qncWJ/kf6mnL9Afn2P
xZ+4+RmYoUOVvvsNvPtLt4AlBr6LWym4b7QjPl2t52vve07naXMuKufbsW/K
eRPk51A/QB8/+jHF9CnX9dHUucXUb+i8U/KHYvaBdTyfuAzra/wk+UvkN3WZ
77f7QAJ7zD72b/uDl8T3CbfNftn3Ue2FjvW+W7UytS/WdrwfzPPLcSJnnHDb
6/zPK9y46XgObF+bfnLl5WG2sHnT9/XwDLPtfrCibpd+Ybakd59+v7tjmG3o
d+lTHWwRZrvffszJvU0df/M53+f3XI/rcz/uz3gYH+Nl/MyH+TFf5o88kA/y
Qn7IE/kib+SPPtAP+kJ/6BP9om/0Dx/gB3yBP/AJfsE3+Acf4Sd8hb/wGX7D
d/iPPWAf2Av2gz1hX9gb9oc9Yp/Y6/blb2Uci3ysZMc85PPDIyCh9Lv9G/RT
z4lc2yRSV5i2jjr/tlXfZxI/X6HqCgsmdO2PFR6oniMndT5vg+0Kv9f7IPR5
H6n3QfbqfZB2+vnhZTqvcLvGGxqtepB/Bo5Mkkv2SyDfg/Ob036or86/qVdo
l8Aejad6CuS9m/MPOqYZkUYg57VN3BqnobCX74Y39HXO090V4NFJ7DcWb/TS
XfSpi66yJbGo8y2w+sq809GO/Pv0xTMWm2Zg8Oi5/VoaeLzM/jLpox31xMSv
OV+bc1I5745zizh/gj7i9IOlrx/9meizQb10TN2frl8gD5V8IvaFie8Tp4l5
39B+886rGTvGuNlj9g8WtrgT3HS3Iy7E/gRxpCfVbzZ6ktBY39sSNel+I8yW
bH6LijW2Ovx8zx/D2ni3C7PdeBTdNrMtzLatYYXQxjnCbK3atLueO2mYrVHq
+wm/iAq1eY9fFnLYHmpb5J1iVeVQx998zvf5Pdfj+tyP+zMexsd4GT/zYX7M
l/kjD+SDvJAf8kS+yDumfkTrA/2gL/SHPtEv+kb/8AF+wBf4A5/gF3yDf/AR
fsJX+Auf4Td8h//YA/aBvWA/2BP2hb1hf9gj9om9+u4v4tJncXeBxC51hbft
LaX/feC5Wr0PNPFVzwd9Xgj9sTg/vWNntQ9SeIp6fny/w7XP+701Ct10f8V3
eh/kst4H4bzClzqONdpUD7JWI/15Yzvv1np+/L2wWfGtsk6J89EG3qhyR+D4
LrPkuQXkh1QYuHiAwPM3930mkPrakKTevznHrU5sS7RSvLfXyfNmv3iPb/q0
YSfxXp/9RvkIsd9If6E0QcFzLht4oUHJaYejHX22y85eVG54tCM/f2WeVjsi
Dbtuf2d+CU8DR2YueCjCsHvvdam35Hba7+DcVM6/4xwjzqOgrzj5PPT5o18T
fTeon6YOjnoG8lLJL2KfmHg/cRvW3/hR8p08c4QOWDsh3PZFqZx1vmtsvFeE
Nq5XLWe4bfqrQW6v7I71/9cD28cpO9nx/hC14GJ8/7xhtoDB/afOeR9q27H4
s1/eXAm1XSgUt/mLXaG2Q1OOTmm+ONRWc0XJ2f4TQ23xe3itezQs1LZn4OYq
DwY7/uZzvv//2Hvr6Kqu7u8XCFCkEJwCQQoUL+7Sg0ORosVdQgPFgrsHC148
WNHikIQiAYITPBAsSEIghJBAgms5dy/5ZO+T8T7399znvmO8b/sc/pkjnHP2
XmvO73etvdc0fs/1uD734/6Mh/ExXsbPfJgf82X+Ce8jWj/oC/2hT/SLvhPy
ELU9sA/2wn7YE/tib+wPHsAHeAE/4Al8gTfwBx7BJ3gFv+AZfIN38A8f4Ad8
gT/wCX7BN/gHH+EnfCWvsEL6XHL/mPjoiHwPefPAT+4fS3zryPWX+lj1/FU8
b6fiYVIO+qTieT+UdazzXuh7tX8UmqT2jxSV1Do+YKmS9CscmCgf5C/tB6E+
bwO9fxTV+8AyLS9p+URLpx/97y0D/fLJc9XhVdrLvjbkMaWP73BSyFc3m6+W
zxHzBnSX+4fu/0w8SY8xH8bK+MTDmzMIfpwd+vChtX8H7/X0nz63NX5SmCE3
5H9xWORnUX/o8qYX7YW/ssf3Pd36Cl6cvVGkqCFjS/oHXbLkd0wp0rvyFoPv
7/J/aHdc9NWuOW76XEv9Ks6/6YdHXyP6U+CHpV4scaPUb6IOB/nU5MWR30Cc
KvFG+I05/+cch+dx1tU8ASWrL29h+rHxP6SsNWR+q83PbF2SLeo6/9dntuZe
MWuGlTXfJ96nXOZ//mSsbf2gTRmXLYq1ZR3e4crOPrHGvGsezVs71jb8158j
QgvE2uLfRk7elC7WNnRF8uPZksTaGsyeX3L6p5iEv/mc7/N7rsf1uR/3ZzyM
j/EyfubD/Jgv80cf6Ad9oT/0iX7RN/rHHtgHe2E/7Il9sTf2Bw/gA7yAH/CU
0H9d4w38gUfwCV7BL3gG3+Ad/MMH+AFf4A98gl/wDf7BR/gJX9dU6iv9IBOj
FzjUx6ry83SH/un1606XstqcACmp8/50oqqvePW28oOU/Uv5QfyDHPsVkg+S
dqaSm4/r9wldnze39qOnTNRnKq3eP9Lq9X+mlk4/+j9LUm8nYOYSGS84p1bT
m0IWLxkYIOS0yXcXCEneU6b49uHWvrP0h84TXHm+Nd6qapnPva355fRXmBLp
0dl6brXkeseoXYYM9ozLP9tu1icirpJ6qt55C3nmkv7OjIEdLfkdo9w7TfrL
khdIfjJ9VTkfp88R/SqoO079WOJ/qOdEXQ7yq8mTI9+BuFXij/Aj4w/gXIfn
c9ZZ/Au2o5V7zvEx/RO3ty6OHvvNs4T3gdfj3iYbszTW1tUlpH/rjua636Tk
jD7tXsbYZmdy97SfibFtS3tz7f2NMbbuj9NPve4dY0ux7kXe2eNibI9aBu5y
H2n+zed8n99zPa7P/bg/42F8jJfxMx/mx3yZP/pAP+gL/aFP9Iu+0T/2wD7Y
C/thT+yLvbE/eEjIM9R4AT/gCXyBN/AHHsEneAW/4Bl8g3fwDx/gB3yBP/AJ
fsE3+Acf4Sd8dd/oKf0gQS2Syv2j58Vccv/I3aytQ5339WEjpDz1ylfKio+u
S/ns4RMpyQdJWkXtH/e7OdbnrfJFyfBRah2/flDvH7rPVPZEfnQv7Uc/r/0g
sXofGa33gUAtH2j5r+oqOvePv4ekH3PfXPvlOWtY6FR57kp9nplJYqYKebdx
+cpC7nb1PiLw7jujp92aJzgt49E0gh/0j27SLXXh14Zc2nLHM2u81YbqNV1F
/Ar9F/J/u32cqF93PIdbn3F289zg/OAcTV9Y6lmN7N57YoSl7nreEiPXPzWe
I2cl/yPI3ZLf0f2RZ0TgG7M/N3Uw6JfH+Tn9K6hDTj1Z6gJS34k6HeRbkzdH
/gNxrMQj4VfGP8A5D8/rrLv57zZIv7e16b/4Ifn2QW7HzHOnSesOdX5ROtb2
s2+GIgeexdgy5T295eAuc1+4/9se/8w/xth+GPzpu/j8MbZeVy/ffJMyxrZz
td/AsDdPbUWPrGmUL/5pwt98zvf5Pdfj+tyP+zMexsd4GT/zYX7Ml/mjD/SD
vtAf+kS/6Bv9Yw/sg72wH/bEvtgb+4MH8AFewA94Al/gDfyBR/AJXsEveAbf
4B38wwf4AV/gD3yCX/AN/sFH+AlfX3QY7FDnfe2Vk/Icq437d3L/KJvrpUM+
CP0Ke7y4IuWOEqo+7+FXqj5vrv7Kj/70lfKD2O44+tFz91XruN9eJcffUvKz
9qO/0n50u/ajz9D7x/lE/UH2a0mfW2c++t9bfk6bWsaXU0e6gf+ai0L+9tPx
7fI5w3ebzJNt2sg3v5DU87GPqHRW4D/m+eLxgg/1chaYbO0fSF4V/aVf7YoK
eGA365t6RU3bJPqJEt9C/i/947ZfGlssxODv4qWX07SxnFtR34i6ec+L5p5x
wXiuPLjm/aWF7+JstX9oPG+TJb+Dft30XaV/Hn2QOF+nLjn1ZfHrEi9E3Q7y
r8mjIx+CuFbik/Az4y/g3Ifnd9Zh73vfN9hzwDxHmtcmzYCl2WIT3g94f2jl
kW18eOUY2/EWW9Mv+/TUFr7Ru9D3Z57a7iwJOPzc56mt7N2W816Me2q70mdA
m+T9ntoOxqwP3dTL/JvP+T6/53pcn/txf8bD+Bgv42c+zI/5Mn/0gX7QF/pD
n+gXfaN/7IF9sBf2w57YF3tjf/AAPsAL+AFP4Au8gT/wCD7BK/gFz+AbvIN/
+AA/4Av8gU/wC77BP/gIP+FrnpR9HfJBqGtCv8KT6a871OdtcH+dlJfDz0uJ
H337IOVH7++j/OjuU7Uffa1jv/RP7dU63mOrkjVClAyJ1vuBrqs4XO8fdRPl
o3fQ+8BuLZ1xWP8M6V6wgfTLjdl5zSHfw33dqg0Sp7ruNP2d6+XLM0rWKfm4
bb61nwf1fyK/n7denPu+q/ZmqTgHXtZmaEpxLnzXM+WZ+3YzD6vd8hDXfYZs
PG9ckUUCd3dcy4p+o9TZJh4mSYaSXUsY8nH2pbP7G/z+8FPfdB4G31OnDQ5N
9ck8l8hf0Pv0UUuc7uZPB991jouzVRuWLtMXS34HfVgT+v3pvkj0t+D8nXqz
1A2k/hN1PMjHJq+O/AjiXIlXwu+M/4BzIJ7nWZfxT1zeWe/HtX7Ge8GbXi7t
usTYAofty7Dy6xjburnhxyofM/eB39eGRveu+9Q2Parb3BTZntpW+PZplOR1
tC3iz96ZqoRF25ZVSVWy+i3zbz7n+/ye63F97sf9GQ/jY7yMn/kkzE/Pl/mj
D/SDvtAf+kS/6Bv9Yw/sg72wH/bEvtgb+4MH8AFewA94Al/gDfyBR/AJXsEv
eAbf4B38wwf4AV/gD3yCX/AN/sFH+Alf6Ve4qm9FuX+ML5zJwY/+zZU/5f7x
KXkDuf7e2bJMytFnVD7h/mWqvrv9qcon/Pmc8qPnz6L2jwO9HOsq0h8k2e9K
ko/+h47DOqPjsGJ0HFYSvX/M0PtHI70P/KHlDS1jtXTWM/l7yhH1Zzn4zemP
Ftd4vo+QHpO+6yzkxZcb3lnzPahTnS3/58vivTzpLZ9Bgh+2in2uiHPf80++
tBR5udQLoi/Pu+MrQ8S5cfXSKb3FOTL9qcnb+tQqXe6U4nnMZV7IcoO/q6rb
i7l8Mfs7ED+z5vWD28s+Gr8bvmj70vfGODp/nSvOUs+Kc4w9B4I2pXsSZ0vR
wmfGsnCznzf5BfTXo08S/S6oW875PHUEqQdFfBH52eTZkS9B3CvxS/ih8Sdw
LsTzPev0uUoH3xxrZZ5D8b6Q50onlyeNntoqbspQwzfpU1u3a+XmZD0RbTsw
Ymv2NfOjbRkiTw1Y0S/atj6go9eX1tG2emc7JevV1Pybz/k+v+d6XJ/7cX/G
w/gYL+NnPsyP+TJ/9IF+0Bf6Q5/oF32jf+yBfRL6IWr7YU/si70Tzi01HsAH
eAE/4Al8gTfwBx7BJ3gFv+AZfIN38A8f4Ad8gT/wCX7BN/gHH+EnfB19qoP0
o7dtvsqhz1RwGm+5f9SMXCH3j377K8r19/qceVKeCDgmZaeQe1Lu9FBxWPQH
IR/9WVG1f9yarPaPXVXUOn5wuZIHdF3eqZFK+uk4rB56/wjQfvQ+ev+oqvcB
+hNS190Zx/v3lg3d7sj8pFQlMsl+mo1n5zgq5Mchx38Tssikzs3l57qfGn6/
dBOmFrTWKdmR93KsNd8jVWSab4QfcfKQThVFH7fJwS1cbhuy8OSav4k8XuoL
Teh2v95EQ97uU3RDPbvZv7rGtFb7x1nyBKmnmmbDgxVBlv4dbT6WuZXsvRlv
s9s+JKLbC2NcufMUHhNr1k9qf7L0wm/vm+ce9PemTyv5B+S10f+COubUo+X8
nvpQ+InJ1ybvjvwJ4mCJZ8IvjX+BcyKe91m3K75Zs3L1/Ke2Ab9Ufr239NOE
9wmf5MkWNpwZbZtYP+BqYL1oW27/ZWNau0bbSj7amOGXqCe2TR59o1JcfmKb
M23D6qunzb/5nO/ze67H9bkf92c8jI/xMn7mw/yYL/NHH+gHfaE/9Il+0Tf6
xx7YB3thP+yJfbE39gcP4AO8gB/wBL7AG/gDj+ATvIJf8Ay+wTv4hw/wA77A
H/gEv+Ab/IOP8BO+5vTrJOu713uWSu4f6db1dOiX3u/+eLl/dI0tJNdf8tEv
3lZxWMHf3ZGSPrc1y6j9Y0YVtX+8iFd+9Oe91P6Rp5hax30XKLnmjJKDHiq5
RfcnpK77mERxvMX0PrBcy8ta/rv1sP5Pr5NO+b+WvTfXlnEdSQr0vCGkd5G1
B+X7cEjnOULODalVV37+qcZlge9+5bZnFbLjl2wvrfV12455OVDwo+jI8FpW
v/l5l5oDhV+ROtjEz5+e07DmervZf6HrvSrnK9vNekT0j6O/9ep9N1KeNvjt
2iG29gRLnuDGlkNCh70z+0Nkve9xo0u8mZ9MfA51MKivFLzxl5CuJ8x+35yT
0H+P/ATyp6lrTn1a6gxyvk/dD+KRyMMjn4K4WOKb8FPjb+DciOd/1vGWC2YN
LXbOfH/Ydfv1kArZoxP2hQs1Vma5/dsT29ocXplL9H1icymecUmu5k9sIwvV
+a1tA/NvPuf7/J7rcX3ux/0ZD+NjvIyf+TA/5sv80Qf6QV/oD32iX/SN/rEH
9sFe2A97Yl/sjf3BA/gAL+AHPIEv8Ab+wCP4BK/gFzyDb/AO/uED/IAv8Ac+
wS/4Bv/gI/yEr9RVJB+d/iC3M5aQ+8eIFr3k/tH8TXb1vtFlvHpvqLxfyoEr
VX+pIQtVPZOpniqO1+eaisN6e1DtH8saOsbx5pil3y9OKDnygZLbEtXDqq73
j6J6/3DT+8BCLS9oGaXl6/9h/3DuI/93yvSvgiKFXeg/4H95wj75/KLzYYfk
zl5F4mJS7sMC3/45J78Xz03JUy8+IfA/qv76COEXvLrt3GfhJ+zxOtM8kT9F
v7YRv009H2HI6z/vvnXNkNP6tL5x2G72n8Yv2dv29kUJuxl/vyfL1emNDDnv
q9DJCy31reh/3aJdjdXulrqIRZN8WuhnyROkf8QPW3N3C4wwnnve3Vy44Xac
bXO7tPMKXjLjeai/RP9v+rjSjy/h3ErnL1DnnHq11B2kflRCvSmdz01eHvkV
xMkS74TfGv8D50i8D7Cu//GuzvS+X0Xb8p9YNT7Jzie28I+/npvW/YnNfWyJ
Qg8LPLGd+31H6+1vo2zpTga/TX8nyuaf1nXsqWDzbz7n+/ye63F97sf9GQ/j
Y7yMn/kwP+bL/NEH+kFf6A99ol/0jf6xB/bBXtgPe2Jf7I39wQP4AC/gBzyB
L/AG/sAj+ASv4Bc8g2/wDv7hA/yAL/AHPsEv+Ab/4CP8hK8108yNFzLe/6OM
w8pR4YyMwwpIllTuHw9DGsv9I2ORNHLdHb9luJTE8frUuSEldd1XHldxvCuH
qf2jxEzHelin06n1O+sUJQvpviCbw5Q8HqdkjI7jddH7R7pE/dG9tQzS8nGi
/cOZB/L3km0CR8m4wEsufrLuZ8F0wXuFfOc1fKLExbm8pYSkfwH9nZs3zbzC
mm9+7mTyJYIfGbpPiBNxJ3krxD4ScSj7y8S0FnEpqz62/13UDaK/G/VNv3Zp
m+MX8buIO13yG3Lj9kfjj1rqlISmaNp1iMVvTvz+tJ4tPmT8YNY7ijrjHp7N
WB+WBqcf6vM8ztYy67OBQU/M+q3knc3NWj/DxvMGTlOGXvMOMPOdT0TFvf2y
0Iz/oa8r/fnos0S/DM5hqF9LHULqSVEXBP8AfmfyLYibJf4JPzb+CM6VeD9g
ned9ovRv4U/P26Nsd7vX8890NMr27pvYl0vnRdlqtp/XfZlnlC3HgHdnbv5i
/s3nfJ/fcz2uz/24P+NhfIyX8TMf5sd8mT/6QD/oC/2hT/SLvtE/9sA+2Av7
YU/si72xP3gAH+AF/IAn8AXewB94BJ/gFfyCZ/AN3sE/fIAf8AX+wCf4Bd/g
H3yEn/CVON7ApNPl/rGj6lS5f8T8FupQ153+hOGnB8r1l3pYDUuEqOf9IioP
xOc7tX/8+a3aPw53UvtH/uxq/1ifVK3f18Yq+UrXU6Q/On2lpuj944rOA3mt
/ejJ9PrvpeVpLZ15hH9vSZ3oSa2uXJbvGdu37hJyb+baY4Q85r28kJBZ1udY
Y43bvbxv4XCB/2ybY36x9ve4Pj5pHxm3GHwvk+APdebI16Uvz+ETM5f/ZshM
Xdo9FnEt9INzv9On716DrzsO5b737Rezn/WA/Fu861jqsi/0z7woyNLPI8Pq
53/Ns/jNqY80vX1861ThBu6ajD6Z+UacrfCx5lkmB5n9J8hTu+c3tID33Dhb
mo0+aXYNNvuDU7+JeCH6LtE/gzhV8h84t6G+FHVCyPfGf0D+BXG0xEPh18Y/
wTkT7wus+9WLdChTYbu5T2TumuHjr5WibNVGz/b8IUeUrVb8ojfZXc2/+Zzv
83uux/W5H/dnPIyP8TJ+5sP8mC/zRx/oB32hP/SJftE3+sce2Ad7YT/siX2x
N/ZPyAfR+AAv4Ac8gS/wBv7AI/gEr+AXPINv8A7+4QP8gC/wBz7BL/gG/+Aj
/ISvf4zJ41APyze+kdw/6uw7IPeP734sIPeNZU1fSfnNIw+5/qaI2C5l7x5X
pYwupeoptl6j6im+ua3yQOiPXtJF7R+13yk5aoRaxyslyiOkHm8xvX9s0PvH
fb1/vNfvIZP0PnBSy4fO/eNvLfsO8oyQ76lTG10ScvSlfDuEpD8a9XmoO+3X
rP4+gfcc371tL/DvfXRvNcEH+nhem5n0g4hbTL/kNw8Rx3inaqNMYXYzzrHX
hBB3f0PmPOBffoFdxD12jepkyKIdmqbOZDfzfyf5FD+W6YvZP253uVatvrPU
1w2u833VeQb/GzRqP/WCpS77o+M/dG0t4m7mrhqROcrsZ3ew2s61gSFm/gB+
2C2pUrf3Wm/WFb/6YcCxUv0t/QF1v3Dyp6nvRB8m4ouoi059W/IjqDfFOQ/5
3+Tx4V8grpb4KPzc+Cs4d+L9gX3g1tMFHu0LRNma1Pn5Zpf4x7bmM9MWrh78
2NYmqO6cE6fNv/mc7/N7rsf1uR/3ZzyMj/EyfubD/Jgv80cf6Ad9oT/0iX7R
N/rHHtgHe2E/7Il9sTf2Bw/gA7yAH/AEvsAb+AOP4BO8gl/wDL7BO/iHD/AD
vsAf+AS/4Bv8g4/wE76Wil0s80CWNQyReSB1T7nJ/eNq5TVy//CrnEXuG3GX
n0p58rvecv2lPzp5hKX6qDzCXOUc6/Hm+kbX432l4rAePVf7R5Eh+n1iv5LT
7yi5+5neD97qfULvHxf1/hGn949xeh84nmj/IA/duX/8zaTOS6o+v4TMU1qe
pe42+f456fMQ+R57aHdO+byy6ORsge89EW5/CLwnTfmhrsB/xcpeOWW9xMNN
TljrXX09qvezaEOOCLjXWsTFb09bIofoA3px794DvoYsGNvxz7l2s/80/Rdi
p1YpuNbgq1v44W1fWeJ2Q+t6FHY1+L0y96E0Ey355qv7+lxf8Mbsj92iSc73
T2KN++Ypkn3qY7Pud8vyN2+euWbWwdj36qs1r/wN3qf16+a5zqy/RP4B9WLx
69I/nDw4+vlRt4P+GtRJJx6JuoXkT1BHhHxwzoXIz8D/QLwUfm/8F5xD8T7B
vpAn9HQyW8BjW/qK3hU9fB7bdj/u381vgfk3n/N9fs/1uD734/6Mh/ExXsbP
fJgf82X+6AP9oC/0hz7RL/pG/9gD+2Av7Ic9sS/2xv7gAXyAF/ADnsAXeAN/
4BF8glfwC57BN3gH//ABfsAX+AOf4Bd8g3/wEX7C16AjZRz6StEfPd+52Q71
eHstfiTl+63d5frbs/UWKXdFqL6Ecdcipdz/UOWh+w1T+8f6pGr/+ClK7R/H
nqj948tAtY732qekf6iS9fX+sVPvH30S9QOJ/hd1TCIS7R/OOiZ/L5l3RTeJ
x+FPx10Qkvqfgb1yeQpZ8KxPdiFjp5zyEvg+/SXTOoH3il0KVxb439a1TkrB
B/KkTo/+aoTgS6tY73WCP/Rre7i+Tt8Lhly5coXvXrtZF5v6QuVrtvk1tSGz
JyvRb6XB1/ktTz1OIs6d66eJLmrp77Es7f6C/Q2+j3qwvGEjg//NYz2+9LfU
SaQ/HXGc5CdTvzXt9u49Ak+ZdcLpPzHwleeDA15xNp9fz/YI6xNnK+da6Mid
2mZ9K+oAkr9AX1j6++EnJh+buunUv6WOIfFLxMWSH06eH/kanCPhn8APjj+D
cyneL9gnBj1yTVlo7GOb5/AnvZsMNv/mc77P77ke1+d+3J/xMD7Gy/iZD/Nj
vsw/ob6X1g/6Qn/oE/2ib/SPPbAP9sJ+2BP7Yu8E+2s8gA/wAn7AE/gCb+AP
PIJP8Ap+wTP4TuinqfEPH+AHfIE/8Al+wTf4Bx/hJ3w9Nu/1MyHXphku948W
lR7L/eNyzAS5f0T2Syb3jWlnwqV8MqurXH/zF94sJX1tk45W+0d1X7V/XOjo
WMeEfiBJI9X+4TpA7w/+SlbQ+0dKvX/M1ftHW71/HND7R6TeP0bqfeCoc//4
R8gzO2tIPNYoWUfic7L9yB9CDl46arB8jglalE3IDR2zTxP47h3dZbW1v/kT
u6fdWm93UL+h7oIvb76kmSH486Vt3YOCTxWTDS4l+JXVb1hHwbf6y0vu8jZk
V8++tjaCF/uKtkplN/O2ap96s+aLpU578Zaf0/9lqXeV6dGrcbUM/pfqfjC+
+xuz/8O2kIvNFhjrRZFrazO5GutHXPmXpXfcM/vZ0W87/keXlWuM9eeM2/cV
AteY+c7Eje6b8nWG5Mb6FZ7i1KwHWY33/yL1HqaNeG5bWrf17GsbzfpO9Iml
3x/5D/TfIM+Oerj4nalPRZ0R4p3I+yN/gzhc4qk4d8K/wTkV7xvsG+7yn/k3
n/N9fs/1uD734/6Mh/ExXsbPfJgf82X+6AP9oC/0hz7RL/pG/9gD+2Av7Ic9
sS/2xv7gAXyAF/ADnsAXeAN/4BF8glfwC57BN3gH//ABfsAX+AOf4Bd8g3/w
EX7C16Kfw+T+QR0T99phcv9I+nyM3D+CCyVx6AcSf62LXH+vHtuknv9TqP3j
eEe1fzz7Xe0fWVup/aNJnNo/dt5T+8fRh2r/8Oiv1vFMev9Io/eP+Fglp+j9
o6XeP/Yl6keYeP9w1lH8e0vn+4fz/cP5/uF8/3C+fzjlfySd/g+n/8Pp/3D6
P5z+D6f8D6Qz/soZf+WMv3LGXznjr5zyP5HO/A9n/ocz/8OZ/+HM/3DK/0Q6
88+d+efO/HNn/rkz/9wp/xPprH/lrH/lrH/lrH/lrH/llP+JdNbfddbfddbf
ddbfddbfdcr/RDr7fzj7fzj7fzj7fzj7fzjlfyKd/Qed/Qed/Qed/Qed/Qed
8j+Rzv7nzv7nzv7nzv7nzv7nTvmfyM9pU8s4cvKSGvivkXlKv/10fLuQG323
yTj0po188wu52uXVSmscb8zzxeMFH+rlLDBZ+AXbNsg1SvgJ8/osDxdxJ4MG
H/0k4lBe7YoKEHEp69pU3HzVkF5R0zYFGPLBTo87PnbTLznlTI4rJQ25/dLY
YiEGfxcvvZymjSGnFOldeYvB700F18cfNPg+cOvgfKMN/j8vmnvGBWM9OLjm
/aWF7+JstX9oPG/Ta+N5tflN99vxxvvyZQ+31zFxtiztCsT5R5r5yZx7kD+w
rMvP0aH7DX4/ytTo2KY4W+jrfoPSLDDjf5bcf+71V7s4209jZ+8JrhBn61XO
p9wv6Yx1L9OehuPDzDw4zveJU537brjLu7hntpS1hsxvtdnMTyc/wvve9w32
HDDXZZ7vOSfC34Dfmvgn4mh5X2AfID+cOiP8zed8n99zPa7P/bg/42F8jJfx
Mx/mx3yZP/pAP+gL/aFP9Iu+0T/2wD7YC/thT+yLvbE/eAAf4AX8gCfwBd7A
H3gEn+AV/IJn8A3ewT98gB/wBf7AJ/gF3+AffISf8JW6JYdqBsv9I31QP7l/
LGvxUu4fJ9Nfl/vHhYlt5frb4P46dW4Ufl7KnL0fSrl9ULyU/X3eSek+Ve0f
pdaq/eNZoNo/PrXX7xdblawRomRItJL3Xys5/KOSdfX+sVXvHx30PrBby1At
n2v53rl//C0lcYB9c+2XcYFhoVOvCln/yy0/IWcmiZkq348bl68s7e/qfUTg
3XdGT7vA/+DrQdcFH6ZlPJpGvJevm1i5qTjnbdItdWGrHz1/xN4dwq+4oXpN
15uGfDEssswJ8f/fbh+3yZDHc7j1GWfIdGUuFKhjyPODczR9YfB3nWvogAmG
HNm998QIg99fpfy+wdeGzFti5PqnlnpY5BN3f+QZEfhGxFtmadTSco7VY2bM
4zpPjOcy74tlCj2Isz398GORWrfibPNXnl9ju2jG87xc1Kx1/13G81K5Keuv
royzdWy2y2XO1Djb9L/8U1b2MPPa3Pd3jvxY0PSHTJwa7ff+wnPbwreDnzRe
btZ3eh/7c7P6Bcz8ENvRyj3n+Dyz5b/bIP3e1uY+wvM850L4F/BTE+9E3Cz5
F+TxkQ/OuRP1qfibz/k+v+d6XJ/7cX/Gw/gYL+NnPsyP+TJ/9IF+0Bf6Q5/o
F32jf+yBfbAX9sOe2Dch30PbHzyAD/ACfsAT+AJv4A88gk/wCn7BM/gG7+Af
PsAP+AJ/4BP8gm/wDz7CT/j6osNgGXd1/et+Mu5q7ZWTcv9o4/6d3DfK5nop
ZaPwPnL9jXDZptZ/nTe4o4TKGzz8SuWd5+rvWLfEdkftH8/D1P6Ru69ax/32
Kjn+ll7vY5R89Uav93r/mKH3j/N6/+ir94H9Wt7XMt65f/ytpcuCsTKOI2Dm
EhnXMadW05tCFi8ZGCDktMl3FwiZPWWlpkJmim8fbvWjl9n0VzHBgzzBlecL
fmTNM9JNvKdXLfO5tzj3jShVKkT4ETN5VJkTZcgpkR6dxTlx8fU3lohz4yXX
O0aJc+Rgz7j8s+1mfaEX41efTGc383+98xbyzGXI45syBnY0eF6qQtCCdpZ8
EM4lUozacyjkrcGPZLlmHH8VZxsw64jLpThjXZra9f7xp2Z8zmev5YUG3jXW
rS+NoxdfNetg5PLbM/jxn2ae2s5esX1mGM/BO55crpJ5lHk+X8GrQVGX6mZ9
LPKnzx2K9El+1PQTf1e5QJNffjbrnBCPxLqbUB9KnwPhT8AvTXwTcbLkW/B+
QP43dUR4f2Bf4G8+5/v8nutxfe7H/RkP42O8jJ/5MD/my/zRB/pBX+gPfaJf
9I3+sQf2wV7YD3tiX+yN/cED+AAv4Ac8gS/wBv7AI/gEr+AXPINv8A7+4QP8
gC/wBz7BL/gG/+Aj/ISv7hs9ZdxVUIuk0u/R82Iu+d6Ru1lbuW+kHZderrvr
w0ZISdxuxUfX1XvFQ5X3Edtfxe0mraLiru53U37z11nUvlHli5Lho9Q6fj1R
3mB2nfeRTMfteum8j/N6/4j9F3VLnHUT/xky0C+f9MMNr9LewY+ePr7DSflc
cbP5avk+Om9Ad/n+GxmeRMhqnYp5CNz3GPNhrMx/Orw5g3iuOjv04UNrPV7q
/zQ+9ra5OBc+tzV+UpjdzNftdNjl7X5x3U0v2ot8rB7f93Tra8gKZ28UKWo3
4++zfFOuRkvLOda7/B/aHTf4X7XmuOlzjefI9GlcfnprrA9hF6sXvf/OjLeh
bt6fOYfuLWo8l36Ta0bklKg424jl+Q4MDTfzzrLeGBaYwniu3dsjeFW6wDjb
oDX7vcbvNs/fqb/kusprzrcD42z9bmfbVaJlnM3jdsPf65cx80OoA7i8Q3hk
233PbV75Y4dunPbcliegZPXlLcx9hOd1zn3wH+CHJp6JuFjyKzhHIt+bdR//
BHUMqYfL33zO9/k91+P63I/7Mx7Gx3gZP/NhfsyX+aMP9IO+0B/6RL/oG/1j
D+yDvbAf9sS+2Bv7gwfwAV7AD3gCX+AN/IFH8AlewS94Bt/gHfzDB/gBX+AP
fIJf8A3+wUf4CV/XVOor/eYToxfI/SNq4kC5f1T5ebrcP365UFSuu/XrTpey
2hwVd1V6c6h6z5io4q6u3lZxu2X/UvuHf5DaP8Y0cYzbTTtTyc3H9f4RrmRu
HbebUsddpdJ+87R630ir1/+ZWp7R0pk3+M+Q7crtkn646xPfSb/csNC64UJO
dV9wXkjqf9YctnKo3D90fR6vpJ1XCPxHpw04J/hw9/TIWdZ89CaFPxwS575t
X7TsJfKn8oXWiBf5VNPbhwx8aMjMEZGLrtvN+PkCH/+I2CBwvnBF9bF289xg
XeFOe18ZfO4evrSClyHH5ywRGG+p6078zGePvFX2GM+V23LlfHr7fZxtn/fY
+KHGc2dY8klTulryCmOvdHg4ynhOPT7lSs16xnNrt8lPvJbeNeu3cr6e58u2
G7kOmvnOU7o22XdxSZytTZ7yHTdNNPMTFq1K0bp+I+M9xL1W/vNFjefCpcH7
Dqcw47Oo78S6yvM55zz4C/A7E79EHCz5FOTl8T5AnRDqTVG3kPq3nDvxN5/z
fX7P9bg+9+P+jIfxMV7Gz3yYH/Nl/ugD/aAv9Ic+0S/6Rv/YA/tgL+yHPbEv
9sb+4AF8gBfwA57AF3gDf+ARfIJX8AuewTd4B//wAX7AF/gDn+AXfIN/8BF+
wtftqX6Wfo8K6XM5+M3fPPCT+8cS3zpqnb63WMp6/iel7FQ8TMpBn1Tc1Yey
ym/e8E8Vd1Xoe3VuVWiS2j9SVFLr94ClSmY6p+TAR0qm1nFXf+n9Y0qiuN2i
ev1fpuUlLZ9o+T/F7Tr3j/+7JfVzFq7rK89V+3fuIM9Zs3xprs5dm5X0F5J8
2BrdllWXzy83ep0V+O+ZeVxmIfOU8/ws+DF9V5KW4j39l7EtL1jzQfzvNO0l
3uvLtXrrJt7z7XV3pLaeYx2ZdsVnt92six05cbFnR0Oeqnqoaja7GQ9DXYl9
y/fMnirOrYf0ObPMWA+2e+/N1c2SV1hsSPPuu4znzrU7as2zvzb7P8yO/ZzF
ZqmPxfn5HwfiB7++FWfrE710WIrLxrp1ZsXenCfMOuHkH+DXfbBh1L67o43x
Zv0j5dbuZr1Y6jeFv5u3d5KLuY/wPM65Dv4B/MzEKxH3Sv4EeXjkc1MXhPpS
+CN4X6BuOv03+JvP+T6/53pcn/txf8bD+Bgv42c+zI/5Mn/0gX7QF/pDn+gX
faN/7IF9sBf2w57YF3tjf/AAPsAL+AFP4Au8gT/wCD7BK/gFz+AbvIN/+AA/
4Av8gU/wC77BP/gIP+HrhUOlpd/Dv8tKh3q79Pu4H9dRrruPvdZL+ajNBSnx
m7s1VX7zqGHKb96zt/abz1L7x6971f7xsLlavx9uUNIlWMnPOu7quo67eqTj
rt7q/WOi3j/q6vV/o5YhWjrjdv8ZkvzV0NM75Llq7oi8Mj/Ju4/3LfmcULnn
USFXXMy9VMgOk2u2lfjOEvXSmg8ytIpvb/FcNbvfgDeCL+87Xj8j3tu95vSa
Yj3HWj8y22Txnk+duX4rv3IRdYOy96g7+JDdjG/5nLR25GBDXqvxZ56Khqzf
/33AQ4PfDa/cajDEkld4ZYHbOldLfxDqqfoeqX4i+L1Z74g4Ts7HyU9uFNh+
ecdIs+73s9+vvvC9buYXuLXJEFHmqMG7OxmCbu02+0+Q10a80NHFkz5e7WLm
T7Nu8vzNOQ7+APzKxCcR50q+BHl3+Bd4/qeeFOs89W2pk45/gvcH/uZzvs/v
uR7X537cn/EwPsbL+JkP80t439DzRx/oB32hP/SJftE3+sce2Ad7YT/siX2x
N/YHD+ADvIAf8AS+wBv4A4/gE7yCX/AMvsE7+IcP8AO+wB/4BL/gG/yDj/AT
vu5Z80nuH8/uZZTvHV+fbCr3jaZ3Usp1d0gLTympd5W65zUpszRR9RI7DXas
t1sipa63G+7oNz/zi1rHW+xR8tebStbWfvPx2m9+QPvNu2m/h5/eP7rofWCP
ls64q3+W/LrjPnmOWjfusDxXvdJ7foyQ7h2rOeSDvA6tsknIsrfnDRTyqm1b
DiGpO50hxe5T1nOs0uvL7RDv7eVb134g3uMvuNQ+IN7rwwruXWGNxwq78OyM
iF9xbfl7C5HH22ZpYIFthtxdwt7Zy27mbdF/4fimTQO2i34M7eJ/LGbIarcK
JR9rqY818P6+jr2N58zGc0b/Fmrxh+wv2+T6z5Y67379khcq+DzOlvL38oXK
WvJDqINBP7sLaz/dnX7WkANjo20BZv2l7T3TT1+yyqwrvvniCte0w811MuF9
RJ/bcP6PH5l4JOJayY8gz458bep+UD+KOoT4H6iLTn8N9gH6/SXU49Kf831+
z/W4Pvfj/oyH8TFexs98mB/zZf7oA/2gL/SHPtEv+kb/2AP7YC/shz2xL/bG
/uABfIAX8JOAJ40v8Ab+wCP4BK8J+NV4Bt/gHfzDB/gBX+APfIJfCflXmn/w
EX7C16ub/KTfw/P5OLl/dG/pLfePxUeLyXWXfPMRGw9J2e7KbSlz3VH1Str2
Vn6Pb3Yrv8fFZY71rgakVuv3/PFKbtb1EuvdU9KWyG8+NlG/D/oNDtP7wGEt
w7V8oWViv7lz//h7SeLH6UNTbc8fMr6cOtHfPs8i6372OHbDV8gqh4ZPE5L3
7uqnC50XfGhwpJibkLMOHc1grWtC/EmvkEuLxXt9h13neom83D1BDa6KPN2E
fm06D6tbteikwj9JfdOJ/Xb16W9In/Q9F5exm/WIfjkxfMpgUefEa8/We8Z6
4Le6yLIcFn8IdbmXdPnxZg5LncUnn+f2rmHJD6E/HX5Y6rd+Pt8tz5XbZn0l
4n9sIRdL9jsYZ2tZIdeRydvjbP6DOy7x9zHXRZ6vOafhvB+/MfFHxLGSD0Fe
HfnZnAvxvE/dQerXco7E+wF+bPr70SeWv/mc7/N7rsf1uR/3ZzyMj/EyfubD
/Jgv80cf6Ad9oT/0iX7RN/rHHtgHe2E/7Il9sTf2Bw/gA7yAH/AEvsAb+AOP
4BO8gl/wDL7BO/iHD/ADvsAf+AS/4Bv8g4/wE75+aN9RnlttbBQm948+O0/K
/cM/a2O57n6fZ7mUd5KpfMGdK8LUuu6q8gUvFFZ+D/LNo9zUe0e6YWr/CC6p
1u/SC5W8d1rJmRFKxieqd1Vcn1t9o/cNV73+z9LS6Tf/Z8q9+S/K9+DPnrXk
ezF12TY3i46yvkcvWv7mqHwPjn27TMgx9fZ0FDKif9PPgg/Ek9TJ+dMMa3/0
yT/lrWDtD0Je1VnfJZOFv3FWhdrNhP9xsT2ggKg/5/csdriIq6e+kHvGtAFT
BV77RQ1oaTfjKl3yJ3++2+IPaeZR9Mg8Y13IVeDbin8a68W4YT8uW2U8dxZv
NCe6rCU/hP4PU2q6bK4t/OpVUnsfiouzPXjfr59HjFk/aWCrFA8ehsXZZixq
1mDALTPfmX7b9J9gHeR5mnMZzvfxExNvRNwq+Q/k0ZGPjf+A+lDUGaReLes6
/TPow0Q/P/rC4p/gbz7n+/ye63F97sf9GQ/jY7yMn/kwP+bL/NEH+kFf6A99
ol/0jf6xB/bBXtgPe2Jf7I39wQP4AC/gBzyBL/AG/sAj+ASv4Bc8g2/wDv7h
A/yAL/AHPsEv+Ab/4CP8hK+LTsc51GnfcvetQ77HpnF/SEmf2onHH0m556ny
e9zfr/wejSYov8f0hWr/iPJV+4eb9ntsXa8k+eZVtN+jjfZ7LNF+jzN6/3DX
+0dFvf6v0vKKlv9uvSvn/vH3kGlvbP1kfS8e4XdbvienXBwr35uXXs8TJp8j
Nqw9J/Gu40Poj7ahw/zC8j1W9y9wSzXzhTWvkHqjWWov8hX+xNFXKmcQz2lr
pxw5JvyN1Au64BrpJp7rMqUY5y36gNKXp+TlY3WX2838X86nXeJ+OPrE4P/q
EwMKTDJk7cCoQ+/+MvvHEd//POvVpsVEnvqc7He3GM+lp6ZvqHT8nfF594Px
3S31sq52vupx87kZz+N54WOlGpFmPzviRhufSZahhmUf4fk54RxGn+fjFya+
iDhV8h0S+hvq/GvqeFAPiud76tNS55x+GfRdIt6JcyXeF5bWbT372kbzbz7n
+/ye63F97sf9GQ/jY7yMn/kwP+bL/NEH+kFf6A99ol/0jf6xB/bBXtgPe2Jf
7I39wQP4AC/gBzyBL/AG/sAj+ASv4Bc8g2/wDv7hA/yAL/AHPsEv+Ab/4CP8
hK9l+nrK947Y+pPlvrH8qwJyvd1VaZKUYY//lPJEp5tSUqedfI+IHOrcqrlN
nVul/6j2j6oxav/w6K/W7699lXyr/R4dtN/DU/s9Nmu/R4tE+eZt9fq/Q8tb
Wj7T0lmv5J8hqXtA/+S3J9/K92TiPR5nvinjP+g/cDVzxgMSh1Mi5gpJ3pPr
tpgowY9F3fI0FXLtwEM9BG/aNsvvYq2PRR/PSf3dFovntpX5V9vEc9zYZ7NK
iuc66mDHepWse9Junj/vGLJt8gy72X+afnDbrq4+fMKSH7Io1eXihy31evGb
jurSpPIJS56hf5slp6oa605odf80F1+b/bG33Krya+XnZv+IPPFT2xx/ZLx3
n1vS/uB9c53jeZlzF87v8QMTT0RcKvkN5MmRb03dDuo/UUeQerTUNce/QJ8l
3gfwP9A/HD/2ySL1HqaNMP/mc77P77ke1+d+3J/xMD7Gy/iZD/Njvsw/Ie5A
6wd9oT/0iX7RN/rHHtgHe2G/hLxAbV/sjf3BA/gAL+AHPIEv8Ab+wCP4BK/g
FzyDb/AO/uED/IAv8Ac+wS/4Bv/gI/yEr1vdHjmcW5UZ+aNcd4/XWyrlH4NV
vO7EAfelLGtT8bqHV6k6ibmbqnOrgY/V/lGktWO+R7SXkgN1n49nifpENdR+
j8Xa73FW7x+RifweAVqGaenMN/9nSeI36B8QO+6sfE9eWepXWR86sP+JaCHJ
Y2p6KPaUkI9W9VwvZI4Za/pLXB7anVNI6vkEHf/6ruCP57RSAYJPub50zSCe
y3y/jF9hjeslXzdPk9t9rP6QoTXyfCPys+jv9sc3i4qvtpv9F4jP9y3sk/Ev
kfc1tUrBtV9EXaCW3xQy5KYe33SebqmXFXc4R519xnPpsrT7C/a3xGeRn0x/
iPhiN8YMfmHWwVjS44LnXss+wvMx5yyc1+P3JX6IOFTyGciLI7+aOh34B6gb
yPM8dcyJX2Idpz8f8U30C2fdxx8RnuLUrAdZzb/5nO/ze67H9bkf92c8jI/x
Mn7mw/yYL/NHH+gHfaE/9Il+0Tf6xx7YB3thP+yJfbE39gcP4AO8gB/wBL7A
G/gDj+ATvIJf8Ay+wTv4hw/wA77AH/gEv+Ab/IOP8BO+fvuxnkN/wUlz+8p1
l/7mnFvVmKrOrQZuVOdWyyeoc6sFP6tzq4bDHeskBtdV6/ddHyXf6Dq7sYny
PajT3kOfW5XS+0YOvf7P1fKslk6/xz9TFmmwRuLxllsS+VxDXtLY/p9kntKx
ea+fCfmpp3+EkOf6h10Rkvo8v6+vNFO+5xaJqSfknWcZwwRfSuxpV8da5z24
/JIvgl9P7J528Zy23+dxVqs/hH5tSfMHNxNxLRdGNGl+y5Crum9bfcZuxt/n
POBffoEhC1wqcMRd8Dv5/Affi3Xg8dWREZZ6WbVPvVnz5S+zn/XCmA3lplnq
LtL/IbjO91XnGevQ8i15miw21qXNf8z8XMpYpypXKlixuWUf4XmYcxXO5/Hz
Ei9E3Cn5C+TBkU9NXQ7qO3HOQ71Z6pbT/wJ/Av346OtKf3DOkYh3Kuda6Mid
2sZ6MOXrDMlrm3/zOd/n91yP63M/7s94GB/jZfzMh/kl5P2Rv6H1gX7QF/pD
n+gXfaN/7IF9sBf2w57YF3tjf/AAPsAL+AFP4Au8gT/wCD7BK/gFz+AbvIN/
+AA/4Av8gU/wC77BP/gIP+Frmp+Wy31j5qSScr0l3mp5v4NSTh2g+kMt3qvO
rfrMcjy3or/5iXi1fxx9qPaPnDped84uJU9eV/Krp0pu03USK+hzq4z6vWN6
onyP9VpSp/2plk6/xz9L2t2zSRzuGXNW4nN8lvXSP/fYvYB87qHeTpsbg2Qc
evO+34QKuenzHNmXIKT/8LVCUne64Fmf7EKSX0t/57MTap2x+kMivSaEiOe2
2j+m8BTPcbGF/JeLOJYFj14cjLab8fXUN51S7eN3gWI8e358KOrX4eekPhF1
tlc8iN99ztK/kHgb+juUmxrwZydjnXm3Y3Wl5sa6c8n38CcXYx0KahPi2t+S
L8K6xfMv5yicx+PXJT6IONOE/BHyEHX+NHU4qOdEXUDqy/L8Tr8L/M7036OP
K8//aTb6pNllrO9XPww4Vqq/+X7g8+vZHmF9zH2Av/mc7/N7rsf1uR/3ZzyM
L2G8evzMh/kxX+aPPtAP+kJ/6BP9om/0jz2wD/bCftgT+2Jv7A8ewAd4AT/g
CXyBN/AHHsEneAW/4Bl8g3fwDx/gB3yBP/AJfsE3+Acf4Sd8JU+Q+rquw1dL
6ZH6rJRXSqj67MRb0d9j0hB1btX3tdo/XrR1PLcKmaZk46NK0t+8lT63evhW
ybb63GqD3j+C9f7hodf/fVre1dKZ7/HPlKl9R0kcUj+HPjRuk+Kkv+6nXAPk
c1BU6sryuYg60pNaXbks31913OGO0rtnyPfcPkfqS9zpfmqc/0YP8Bpg7Rfi
W/dEQxGncu5k8iXW/JA5JcsaWIuzLRl7YY7o40Zfnu1pS+QQfkzqD9F/Orrz
2vqjxLhGX4ptaMjyNdv8mtpu5hP/MmfYyCbCXzpwwI2TljjfAfm3eNex9FOn
PhLrFM+7nJtw/o4fl3gg4krJTyDPjXxp6m5Qv4nzf+rJUpec/hb0ScJ/kHAu
pPt/n4iKe/tlYZztnt/QAt5zzbhY/A8DX3k+OOBlvi/wN5/zfX7P9bg+9+P+
jIfxMV7Gz3yYH/Nl/ugD/aAv9Ic+0S/6Rv/YA/tgL+yHPbEv9sb+4AF8gBfw
A57AF3gDf+ARfIJX8AuewTd4B//wAX7AF/gDn+AXfIN/8BF+wld7spxyvS23
Y5SUTX/YKyV5giXWqfq61X1Vfd1HyVSe4IpFjvFWL3c49vdYuVrJfheU5Nwq
WvcXDNDnVj/qc6s8ifqbz9DylJYPtfxXdRKd+8ffWw70OS/xmKzhB4nPq5XX
yOcc6kKf2XdH1kvYn7moQ3565TLPZD9N+qMt7XxwnZCc76bOdyiPkAef9dgi
eOSfc/J7wa9bW+a+EXwjPr5soUwdxPt/3qvBTYQf8trMpB9EHm/eCrGPRB8F
6guRt9X33vb74nwhq9+wjnvFOPfc9l5sN+NnPLL/VbyGIYfla//0k6We6pJ9
oX7VLf3UqdvtuWZCsmqWfYTnW85JOG/Hb0v8D3Gk5COQ10Z+NHU2qNeEn5j6
sdQhT3he132R6K9Hn1b6fRO/hH+Bc6MtqVK391pvPB+m9evmuc6Mdzrj9n2F
wDXm33zO9/k91+P63I/7J/T70+NjvIyf+TA/5sv80Qf6QV/oD32iX/SN/rEH
9sFe2A97Yl/sjf3BA/gAL+AHPIEv8Ab+EvCo8QlewS94Bt/gHfzDB/gBX+AP
fIJf8A3+wUf4CV89GjSS6y31rcLnHZcy7uhdKelLO8XXMU+w1iTH+rqRr5X8
MlCt38Rb/aDjrVbqcyv6e9ROdG41Re8ftfT6T3/BYC3/Vbyu0+/xz5DUeW5/
ykPikv7JIc/Xyuee01Vvyucg+p0V6dRUPicFPyzp4A/51V58n5DjQzrPEfJj
lcXNhKROA/HvvaO7rBY8u7xv4XDBu4zxhc6L57isZ1v2sfrVq9/MU0ucF7SK
9V4nzg8qDD88UZwn9Bh6JU2I3ey/cNzd+/fthiwY2/HPuYaMKJbv1z6G9Ora
oEV5u9m/OkVl+8LVlnyRCcXTF9tt2Ud4nuVchPN1/LTE+xA3Sv4BeWzkQ1NX
g/pM1PmjXix1x+lfQR+khH6I2l9Af+/gjb+EdD1hPu9/TBl6zTvAzJ9gnd/3
6qs1r/xNv3X8jy4r1/iZf/M53+f3XI/rcz/uz3gYH+Nl/MyH+TFf5o8+0A/6
Qn/oE/2ib/SPPbAP9sJ+2BP7Ym/sDx7AB3gBP+AJfIE38AcewSd4Bb/gGXyD
d/APH+AHfIE/8Al+JfBN8w8+wk/4+nDXYClTRGyXcleE8pc/7qX85dS3OlNI
+cunpVfvHY3qqPeOwRMc8wSrzNPvFyeUzKrr6/4QpyTxVpP0uZWf3j9uJOrv
wbnVHS05t3LG6/4zZYeZdaX9iAOkfxl12dL1HCyfg+L9P8rnIs5nG7rdkc9N
AV36ybiRARv3nBayY/UUm4Ukvv34ubylJM5zVjwpeLXmzoVCQkamLVfLWi+r
YmWvnNb+hSuuljkjzgtSP8m8Xpwf0F+BeJj2oZ4XrxjyQ6mFjY6K56a6gzJu
sZv9qTN1afdY9Bulf1xU1WdbnxnrSvZkJfqttOwjPL9yDsJ5On5Z4nuIEyXf
gLw18p+po0E9Jur6cb7PuQ39Kng+p38efVjp5806TbzS5nZp5xW8FGebm7V+
ho3Gel74WPMsk4PM9wHOkdJu794j8JSZX8HffM73+T3X4/rcj/szHsbHeBl/
wnz0/Jgv80cf6Ad9oT/0iX7RN/rHHtgHe2E/7Il9sTf2Bw/gA7yAH/AEvsAb
+AOP4BO8gl/wDL7BO/iHD/ADvsAf+AS/4Bv8g4/wE75mmLlArd9jjkpJXfYh
C1V9kolXlL/8z2/Ve8eBoo71rSZdV/vHus5q/R6+Re8juj4ieYJfdLxVdZ0n
SH3dSonirby1PK2l89zqv0OGnx4o7bfRI516TlnYT+LU/WBPB39I2q6uMg5k
+ILr8jkp6EgZWVehSd87ss4C8evDe8w+JGT68puWCDl6d9OuQtLfmfo/qXb9
9FDwL8OqDI/Ec9zOEr7DBS+T3vIZZO0f0i+y7QYR79JmdlhpUWeoUtJXRyMN
+Sr4l93inJq6Eq/qH2gv+olSZ5v6RY9Ldc/Q1ZC9bW9flLDsIzyvcu7B+Tl+
WOJ5iAslv4A8NfKdqZtB/SXq+FEPlrri9KegzxH98ui7in8gRQufGcuM5/j2
J0sv/Pa+6Xde/u7mwg23zXOiJE1Gn8x8I852sNrOtYEhcbaW5W/ePHPN9D8Q
78TffM73+T3X4/rcj/szHsbHeBk/82F+zJf5ow/0g77QH/pEv+g7IZ5K2wP7
YC/shz2xL/bG/uABfCTgReMHPIEv8Ab+wCP4BK/gFzyDb/AO/uED/IAv8Ac+
wS/4Bv/gI/yEr/QTHNr5kpRj66q6ukenxEmZdq1jXfYmX6t9Y15ntW90zKnf
M6YoSX0rF90XKj5Wr/M6T/B8ojzBdXr/+Emv/5u1pL6uM97qv0OOTLlQ2Td5
Ayk5X43sl0zK5/0Py+egtXX85XMR9T+JTx9Rf5bsa1N7T3dZ721+7AXZt6Dr
9q275HOMru+DH/G7ku5PBd9+cPfrKeTpL5nWWesuHorzsIvnPOJbbBX7XBHn
B9Q3pb80cZXzC79OHSqed9bX6XvBbsbvn57TsOZ6QybP+KnBNMu6wvMp5xyc
l+N3TYjX0nGg5BOQl0Z+M3UyqLdE3T7ihagjTj8K+hrxPE6cKv26qw1Ll+lL
dJxtz4GgTememPFJPN//sDV3t8AIM35pevv41qnCzfwJ/NS8H8SVf1l6xz3z
bz7n+/ye63F97sf9GQ/jY7yMn/kwP+bL/NEH+kFf6A99ol/0jf4T6lVp+2Av
7Ic9sS/2xv7gAXyAF/ADnsAXeAN/4DGhv43GK/gFz+AbvIN/+AA/4Av8gU/w
C77BP/gIP+FrvbLqveNOIfXeUSq7eu8gv/zNbeUvn/xenVsFHnXsZ05d9qNr
ldyo/eXztL98hPaXd03UF+q13j9e6/1jpF7/yROkL22cls54q3+25Pz0dpmh
Uu6LzSZlv/vjJW4Df5jpkB/ycMt8+ZzUMPVhmRdLP+Y845c+FpL6PWNcf5R+
QvKkrkz6PETia2WZkvL5RPc/oI8n+boVuxSuLHg64/mx3wRv6R+d9Hd7EcHr
A/1KhIlz6bbB9zIJ3lOPaHJwC5fbYh7Deo87b8jcCyMeH7CsIzyPcq7B+Th+
VuJ1iPskf4A8NPKZqYtBfSXq9FHvlfN7+k/Qx4h+ePRVpT83/oDNnw6+62zZ
VxrlzlN4TKzpPyA/omXWZwODnpj+hR5zV43ILPop5imSfepjc90vcm1tJlfL
33zO9/k91+P6CXXt9f0ZD+NjvIyf+TA/5sv80Qf6QV/oD32iX/SN/rEH9sFe
2A97Yl/sjf3BA/gAL+AHPIEv8Ab+wCP4BK/gFzyDb/AO/uED/IAv8Ac+wS/4
Bv/gI/yEr4EplL+Dfh6vBqn3jpAJ6r0jYpljnC79BG+n1+8LY5RMtl/J0reV
pC57cv3eUV2/dyTR+8bQRPWtlmt5QcvHWjrzBP875ImAY9KO1D2Y3KeFsquO
L883qbCUAcmSSlwX+Py9fL/+sXBzh3pZ9EfrO8hT+gXDQqfK/jfeRdYeFJL+
BvPPXe8heRG0KJuQxKt8NW9zGms/9fjdV+PFeYH30b3VrHXgexaM2PrakOef
fGkpeE//hRG/TT0fYchGn8tvvWVZN3j+5ByD83D8qsTnEOdJvgB5Z+QvUweD
ekrU5aO+K3XC6TdB3yL63/H8TXxR90eeEYHGelv7h8bzNr02z3mIR9ptHxLR
zXiez3rf40aXePNcaGlw+qE+z811/dHxH7q2NmSLJjnfP4k145u2hVxstsDy
N5/zfX7P9bg+9+P+jIfxMV7Gz3yYH/Nl/ugD/aAv9Ic+0S/6Rv/YA/tgL+yH
PbEv9sb+4AF8gBfwA57AF3gDf+ARfIJX8AuewTd4B//wAX7AF/gDn+AXfIN/
8BF+wtctze5Iib/De5l678gcod47nr5S7x3J96v3jmMH9LlVY7Vuk19OP8Fn
uq7uCF1X95T2l+9MVJf9pt4/ftHrv6+Wt7VMXN/KeW71z5abTwVLOxI/3qnL
eIUP3T/ZrfQ6ieMfZ56W+Kb+jm98Iwe/+o2f70s/4IBr6eX7Of0Lhj8dd0Hy
4vd8e4VcMLTZbCGnp9zTUkj6P/dedHK24OWBSX6Rgq/0a/ujUeSfgsfUFyL+
/vix0Z0E77e/d0kr1gH6T7NO8LzJuQXn3/hRicchrpP8APLMyFem7gX1k6jD
Rz1X/Lr0l+Achn539E0lfwE/Mef/B9e8v7TQWHfzF/Q+fdRYh7N1/jpX3Bvz
eZ58iKJJPi30M9bvqDPu4dnE+8vq53/Ne2n6pcmf4BwJ/wN/8znf5/dcj+tz
P+7PeBgf42X8zIf5MV/mjz7QD/pCf+gzof+41jf6xx7YB3thP+yJfbE39gcP
4AO8gB/wBL7AG/gDj+ATvIJf8Ay+wTv4hw/wA77AH/gEv+Ab/IOP8BO+Uk+3
WHYVZ/XzOUd/x5Ev6r3D4ye1b5xOp9br8FFK9tqnJHUR++o43RE6Tpd+guf1
udXPet8oqNf9eVpSl93pL//vlIU/3ZP2HH1G9Qm4tmKtlH926SEl9XVyxnVS
/pDjnSXOn16+IJ+bpqzo5NA/pGG7UPl+3m9wIVl/mvxa4k+oN/rOa/hEIeeG
1Kor5ISBmZ8Lfj74eH+IkPYRlc4K3qZc1/224HGe4MrzBa/Thz26JHg+PWeP
gYL3RUeG17LuIzxfck7BeTd+U+JviOMkH4C8soT8ZF3ngnpJ1N2jfivxP5zP
05eI/nb0SeV5u2rNcdPnCj+8e6dJfxnr66zkfwS5i/P/orlnXLDsKwuHL9q+
1FiX23wscyuZITe2HBI67J3pd8afQPxSg0btp14w1vfVfX2uLzBk81iPL/3f
mHGx/M3nfJ/fcz2uz/24P+NhfIyX8TMf5sd8mT/6QD/oC/2hT/SLvtE/9sA+
2Av7YU/si72xP3gAH+AF/IAn8AXewB94BJ/gFfyCZ/AN3sE/fIAf8AX+wCf4
Bd/gH3yEn/CV/I7gRiq/I2kVFWc1y03tG0+CHP0dR5uqdbvpKiWvBylJP4/c
+r1jSqI4XfLLTyfqJ0hd3Rta/qt+tM5zq3+2jC6l+ln61LkhJfVzPqacI+US
3zpSZml7SeLar3IWKek/8HFsEcmDNZX6yvfxex8ry3iSop/DZFw7/ZsH7ip3
Q8ibjzsfk7hK9vF3IYlzvNu4fGUhqRdUt9b97tI/2Werr+Bx8tSLT1jzDo+d
Pxxo3Ud4nuRcgvNt/KTE2xC3Sfw/eWTkI1PXgvpI1NmjXit1v+kfQR8i+tnR
F5X+2gGbMu0oZMh3+T+0O27xn+QtMXL9009mnGrqtMGhqQy55vWD28s+mvkP
nAO1aFdjtbshp/Vs8SGj2Gf8My8Kem/m2fE+MOrB8oaNDJnp0atxtSx/8znf
5/dcj+tzP+7PeBgf42X8zIf5MV/mjz7QD/pCf+gT/aLvhPpm2h7YB3thP+yJ
fbE39gcP4AO8gB/wBL7AG/gDj+ATvIJf8Ay+wTv4hw/wA77AH/gEv+Ab/IOP
8BO+fuim8srpX05+x7Oiat/I2VPtG/Wzq/X68zgl8XeMv6XkZP3e0Ve/d1zW
7x379XtHA71v5NLrPv2gTmr5QEv6CTr95f9dkvo4L689kPLx3otS4qdbHzZC
4Vj3F9g82kfi/JRrkHxuuhwzQfJgR9WpDvFZ7ssjZXzJ/K4u8tyXOg3nxu6X
58LFSwYGyOuWTLpKSPp4Ej//7T6fEGt/9T0Rbn9Y6/nCe54fOYfgPBu/KPE1
xGkS70/eGPnH1LGgHhJ19ajPSp1v+kXQd4j+dfRBpZ82z9fjc5YIjDfWzylF
elfe8pf4XsbAjpa8ReKNPvzUN52H5X0lzYYHK4KM9dm1Q2ztCZ/M/Gue9/FD
419YmftQmokfzfwJ3g/4m8/5Pr/nelyf+3F/xsP4GC/jZz7Mj/kyf/SBftAX
+kOf6Bd9o3/sgX2wF/bDntgXe2N/8AA+wAv4AU/gC7yBP/AIPsEr+AXP4Bu8
g3/4AD/gC/yBT/ALvsE/+Ag/4avrAFXPyueaeu8o1F/nd7xyzO841lbvG78r
ST3dQQ+VxN+xVr93eOn3jnX6veOY3j866PV/m5b/Kk7X6S//75I+3ym/26ju
yg9X+I3yy9E/gLps77d2lzJ77aRSkg9L/+XxhTNJXrSo9Fi+n08c4SPPeUNP
75DnvsOrtJfnwONbzA2T+Nb1f+h/8Ff/SbIPG3Xmcu0aXVTi7VONy4LHs2PC
W1r3EZ4XOXfg/Bo/KPE0xGUS30+eGPnG1K2g/hF19KjHSl1v+kNw/k6/Ovqe
0j+7fv/3AQ8t8ULdw5dW8LL4T7zzFvLMZciR3XtPjLCsu4+zL53d35J/QjzS
6n03Up62+A9Yx8nH3l2uVavvDBla16Owq8X/Urzl5/R/WfwPfM73+T3X4/rc
j/szHsbHeBk/82F+zJf5ow/0g77QH/pEv+gb/WMP7IO9sB/2xL7YG/uDB/CR
gBeNH/AEvsAb+AOP4BO8gl/wDL7BO/iHD/ADviTUe9B8gl/wDf7BR/gJX3P1
d6xnNWaQ2jcip6t9I08xtV57TleS/A7/UCVn6jgr6pLYE/k7mup9w02v+zO1
PKEl7x3Ofh7/3bJsmPK70R+gVB9Vd62s33UplxxU78/X58xT+NP9lYkPaZ2s
spTDt1SQvKA/GnWnlzUMkee+9oVr4oWc0eONzLs90fLMPSEb+K+5KK97eYKs
71Cpj/9iIX+quamPkPRrg9c8H3LOwHk1fk/iZ4jDJJ6fvDDyi6lTQb0j6uZR
f5U63sTz0FeI/nScq9Ave2G1l+Va2c3n6VNVD1XNJq5XuNPeV8IvXNI/6JIl
f4H4osVLL6dpY8gkGUp2LWHIVdXtxVws52DkW8/7KnTyQkOGpmjadYglP4X4
Jdb5DPXTRBe1nJvxN58nfF//nutxfe7H/RkP42O8jJ/5MD/my/zRB/pBX+gP
faJf9I3+sQf2wV7YD3tiX+yN/cED+AAv4Ac8gS/wBv7AI/gEr+AXPINv8A7+
4QP8gC/wBz7BL/gG/+Aj/ISvydcoP/nZO+q9Y1hJx3pW1GHvsVXJEleUnBqp
JPkd3+j8jsP6veOAfu84n8jfsV1L53uHU1ql2yL1/luzjHofHvRJ9SmrWTVC
SvrQ1L69W8rcmyeq/48tL+W0lEdVnHrx1FLer/lKPmclH/aTQ/2sc/m+d8gX
ob/z3Kqz7gpZo2QdGbfSt1lJf4nHIcd/s/KY50HOFTifxs9JvAxxl8TvkwdG
PjF1KahvRJ086q1St5v+D/QRoh8dfU3pjz1zms/lZXYz/+Bz0tqRg8V9Jy72
7Gg3z/MrnL1RpKjdPLc5PzhH0xfGOrv90thiIZbn9aYu80KWC7/8tFb7x1ny
UfZkuTq9keVcbMeh3Pe+NeQkn+LHMhnSLfzwtq8MOb/lqcdJLPkr/M3nfJ/f
cz2un1D3Xt+f8TA+xsv4mQ/zY77MH32gH/SF/tAn+kXf6B97YB/shf2wJ/bF
3tgfPIAP8AJ+wBP4Am/gDzyCT/AKfsEz+Abv4B8+wA/4An/gE/yCb/AvgY+a
n/CV/h34yZvuV/vGpzpqvc6yWEnqWf2s67B3eqbkKZ3fMTBRfgf9ywvrdZ8+
UNTTdb53OKVVuk9V779+w9T7MPmrY6uq+A7iPYqdUX0F8hfeLOWQFp4Ktxny
KVzruMONjcLkc1adfQckb4JaJJU8Sh3iKXnVrtwu6U/csbGM5F3vzbUlD+m/
Rr4uvOX5j3MEzqPxaxIfQ5wl8frkfZE/TB0K6hlRF4/6qtTppt8DfljO1+lj
Sj9sv2exw4X/tlu16KTiXJ7n5wc7Pe74GDJbuW/KzjFktYUrqo81ZI/ve7r1
tZvxRKyz5E8Tp/qpVbrcKe1mfjX+Ap7vN25/NP6oiE+606fvXuvzv457pR4U
6z5/8znf5/dcj+tzP+7PeBgf42X8zIf5MV/mjz7QD/pCf+gT/SboW+sfe2Af
7IX9sCf2xd7YHzyAD/ACfsAT+AJv4A88gk/wCn7BM/gG7+AfPsAP+AJ/4BP8
gm/wDz7CT/h6sqPaN9INc+zfcW2skn38lXyt+z9NeaLX90T9A/Po86onev+I
SJTfsVvLm1oSZ+V873BKIel/XDZIvQ/v+UnFczz7XcV3XBn1RMp2V25LSZ3o
6ynVOe3J73pLSX2eKj9Plzzp1zJA5UOdmy15lKPCGek/bHGnhEM931yjH8k6
QPVypXHYR3je49yA82f8mMTDEFdJfD55XuQLU3eC+kXUwaOeKnW56e9AnyD6
zdG3lP7XF1wj3cT6ttgeUECsd8SNurb8vcUpQ2bvUXfwIbt5fk9e2+VNL9qL
5+5gz7j8s8W6lcOtzzi7ef4//I5rWZFHzTnP7T5FN9QT68K9Kucr2836Thki
7nTJbzfjlYp2aJo6k930L5Bnl3df0VapLH/zOd/n91yP63M/7s94GB/jZfzM
h/kxX+aPPtAP+kJ/6BP9om/0jz2wD/bCftgT+2Jv7A8ewAd4AT/gCXyBN/AH
HsEneAW/4Bl8g3fwDx/gB3yBP/AJfsE3+Acf4Sd87VFC7RuPnisZ1V2t1403
Kkn/DvICj+s6usm0nzyDPq+intUcvW9U1ev+Ui2DtCS/wxln5ZRWST1O4jeu
pFE4vVBYnbNOCFd1EeKuRUpZ8ZE6l714O0BK+g/kDmgvJfHroXs9pazwcZ1D
3iH91Oo9SyV5t719fYd9hOc7zgk4b8ZvSfwLcZTE45PXRX4wdSaoV0TdO+qn
Uoebfg7E59Bfjj6l9LtemX+1TaxnBUufzibWN/ILeF7Gr9tv5VcuwYYsvv7G
kiChzxaV5hyzm/FDS653jNplyPzfbh8n4op4Pm88b1yRRXYzn3pCt/v1JtrN
eCTW7a9d2ub4xW7W7bjr2TWqk92MX+J9oKtnX1sby998zvf5Pdfj+tyP+zMe
xsd4GT/zYX7Ml/mjD/SDvtAf+kS/6Bv9Yw/sg72wH/bEvtgb+4MH8AFewA94
Al/gDfyBR/AJXsEveAbf4B38wwf4AV/gD3yCX/AN/sHHhPgq6uce1fXXdb/y
jYuUDDmm/9Z1EDPrOoj4yW9oP/lq/d5RVO8byfS6Tz2r/VqGahmrpTO/wymt
ctpchUP6kVH34FMzdc6a+2t17jq9soobpN5O7x5XpQx7/KeUK9Mp/1/ftc2l
LJvrpeTNiBa9pBy0fIHk1Yf2HSXPPK4ucdhHeJ7jXIDzZfyUxLsQN0n8PXlc
5ANTV4L6RNS5o14qdbfp30AcJ/3kOD+nvzXnJJP6uy0W69naKUeOifXtrO+S
yWK92xPU4KpY//JH7N0hzls4r7fX3ZFa+HszR0Quum7IDflfHL5sWVfJX/CK
mrZJ5E23Wx7ius+Q1Uun9BbrMf4B6jmR/4D/4PCJmct/s5txruRjc25Uf3nJ
Xd6Wv/mc7/N7rsf1uR/3ZzyMj/EyfubD/Jgv80cf6Ad9oT/0iX7RN/rHHtgH
e2E/7Il9sTf2Bw/gA7yAH/AEvsAb+AOP4BO8gl/wDL7BO/iHD/ADvsAf+AS/
4Bv8g4/wE742LKTW6VsTlSSfnH7ln3X99RH6vGqQPq+6kqh/R6DeP1rpdX+D
lpe1TFzPirxy53uHUwpZ9Stld+o6u9dXOG00QeH227Xq3HXkVyrPdcjhWCn7
/Kji0f2HKn/fqVe+Us6KmSkl/dHiLj91yF8PTuPtsI/w/MY5AOfJ+CWJbyFO
knh78rbI/6WOBPWIqGtHfVTqbNOvgb4/9I+jDyn9rJ/YPe3iOdf3y/gVYv2a
H1H3nTg3GX2lcgbr+0mHXed6ifOVsIJ7V4j4UfKdy7V66ybiSokXOrc1flKY
IadEenQW6+qG6jVdxfM48UWc67w7vjJErMeFJ9f8TZz38Dw/rU/rG4ftZnwS
fudeE0Lc/Q15ce/eA75inVq5wlfk15Fnx998zvf5Pdfj+tyP+zMexsd4GT/z
YX7Ml/mjD/SDvtAf+kS/6Bv9Yw/sg72wH/bEvtgb+4MH8AFewA94Al/gDfyB
R/AJXsEveAbf4B38wwf4AV/gD3yCX/AN/sFH+AlfPforSXzVoEtKztd5HSH6
vIp+5U+0n7xkojqIRfW6T/+O41qGaUkdXWc9K6f8X8lP7ZXdjz1R+CQOkPo5
+bMoHNM/mfjzpxOVf2/nijApn9lUnlPucnukXHHQS+FN153u0uaJwz7C8xrv
/Zwf44cknoW4SOLrydMi35e6EdQfoo4d9VCpq01/Bvr80C+OvqP0rz47odYZ
sT4Fl1/yRaxbub50zWDNL8lSe5GvWN8axrr9IJ6Pe4VcWizWP87nyT/wv9O0
l3iuzhdaI148Z1N/iXwFnsdf7YoKeGAX50opz9y3m3Gq1G/Cr3z95923rhly
1cf2v4vzIJ73WdfJj6D+U8Vkg0tdsPzN53yf33M9rs/9uD/jYXyMl/EzH+bH
fJk/+kA/6Av9oU/0i77RP/bAPtgL+2FP7Iu9sT94AB/gBfyAJ/AF3sAfeASf
4BX8gmfwDd7BP3yAH/AF/sAn+AXf4B98hJ/wtcRqJe+dVvKZjq9KqeOrKuj4
qhh9XrUiUb/y91oO0uv+Xi3xkxOf+1rLxH5y53uHUwpZeqGyf+MGSma6oHBa
0kXJ7UcUjqnLtnyC8ud1GvxSyoR+ZwPuS3k5/LyUDYJ2Sdl34zSHfYTnM97z
OS/G70j8CnGQxNOTl0V+L3UiqDdE3Trqn1JHm34M9PUh3oY+o5yPL+qWp6mQ
u6+Ovi/Wp5Z+R9tb893bNsvvYn0/mfxT3grSD59npJs1b9FrTq8p4jk6IT7o
Rcte1n2F8/2lLXc8E8/j5EsvazM0pVh/8QdMHtKpoohXPe9Sc6BYp6kDuL9M
TGuxfnMudKdqo0xh4vOAe63F+o5/4UvbugfvWf7mc77P77ke1+d+3J/xMD7G
y/iZD/NjvswffaAf9IX+0Cf6Rd/oH3tgH+yF/bAn9sXe2B88gA/wAn7AE/gC
b+APPIJP8Ap+wTP4Bu/gHz7AD/gCf+AT/IJv8A8+ws8Evh7V+4TOB8yn65AM
eaX3FX1e9TFR/VzyyVvodZ9+5Re1jNTy3/WTO/eP/25JPZxoL43Dikr+ulfh
duc99f5cYqbC9ff9Fc53uyncH36l4kTKf4lWvAhR8Yc7PBz3EZ7HeK/nfBg/
I/EqxD0SP08eFvm81IWgvhB16qh3St1s+i/Qx4d+cPhN6U+dOt+hPEKmWh4Z
IdYjr6SdVwhZYk+7OkIGHf/6rli/iOcZfD3ouljfSh64Wc7qPym9vtwOsR6+
73j9jFgffxnb8oJ4rm5S+MMhsW6Sn1C1zOfeYl1t0i11YVFXg3Ocd9XeLBXr
L/WaUkWm+ca6zxCPRP4D9Z3SL/nNQ6zrX4/q/UzEuZJX9+ZLmhnWv/mc7/N7
rsf1uR/3ZzyMj/EyfubD/Jgv80cf6Ad9oT/0iX7RN/rHHtgHe2E/7Il9sTf2
Bw/gA7yAH/AEvsAb+AOP4BO8gl/wDL7BO/iHD/ADvsAf+AS/4Bv8g4/wE77+
pv0c9JndovMBqbveUu8bnfW+MV3vG6X0ej9HS86r7mtJv3Knn9wp/x1Jv+MW
e5QkflwlEBl4XaVwTP+y+90UzmdUUbgnH7a6r+LF4/OO+wjPX7zHcx6MX5H4
lIQ4Rx0vT94V+bvUgaCeEHXpqG9KnWz6LdC3h/h9+ojSj3p8SOc5QuaYsaa/
kJx7FDzrk11I8gNWu7xaaX0/cUs184VY3+rk/GmGkLMOHc1gjRMmHmj6riQt
hTy9O9U6sW6eHfrwoVhHef4mP5r8hcjv560X6y/50zy/Uy+2x+tM88RzfYbu
E+LE+n19fNI+QpIPwfP/6dFfjZB9GvsNdbf+zed8n99zPa7P/bh/Qj8+PT7G
y/iZD/NjvswffaAf9IX+0Cf6Rd/oH3tgH+yF/bAn9sXe2B88gA/wAn7AE/gC
b+APPIJP8Ap+wTP4Bu/gHz7AD/gCf+AT/IJv8A8+wk/4OlD3CYzSfo6d2s+x
Wfs53urzqh/1vpFWr/fEV+3T0nle5ZT/f2TYA4WHVheVnLZNyT5DlSQvKdxb
10fYqnB+pYHCvUtexQP6D8ATnrd4b+f8Fz8i8SjENRIfT54V+brUfaB+EHXo
qGdKXWz6K9Cnh35v9A2l/zTn37/ai8s4/6WdD66T1y29e4b8nc4j+7pITD0h
Dx/anVNI120xUWI9S+YSv93qP2lwpJibkBlS7D4l1sGhVXx7W/PhWTeTHd6c
wVqva1rGo2mErJezwGSx3nL+Tx7cjryXY+X+MublQCGvbjv3WazbxLHiP8Dv
3ORwkxNvLet8Qj62/pvP+T6/53pcn/txf8bD+Bgv42c+zI/5Mn/0gX7QF/pD
n+gXfaN/7IF9sBf2w57YF3tjf/AAPsAL+AFP4Au8gb+EvFiNT/AKfsEz+Abv
4B8+wA/4An/gE/yCb/APPsJP+KpeFOJsv2s/B/Wr5up9I63eNyK17KHX/T+0
vKIl8VX07XCeVznl/xd5SseHbw5Tkn5kjzYp6TpAyRyZlbw1WeG81FqF++Y2
x32E5yve0znvxW9I/AlxjMTDk1dFfi51HqgXRN056pdSB5t+CvTlob8b8TP0
m27S985DIQO69JP5YOf6h10RcuHKq/Kco8exG75ChvQfvlb+fn2lmXLe+nk3
e8pKTYWkPlJE/6afxXpX/XSh89b4H+op9cw8LrOQ0WkDzol1s8eYD2Ot+fGc
28Q8XzzeGv+VLf/ny2I95pwH/8Co+usjxLrN8322zTG/CEl9J/LotnWtk1JI
4pf4m8/5Pr/nelyf+3F/xsP4GC/jZz7Mj/kyf/SBftAX+kOf6Bd9o3/sgX2w
F/bDntgXeyfYX+MBfIAX8AOewBd4A3/gEXyCV/ALnsE3eAf/8AF+wBf4A5/g
F3yDf/ARfsLXbTqfo4feN4rrfeNiorjcJnq9X6nlWS2pQ/Kv4quc51VO+e/I
69rfRj3OB/eUXHNGya3rlczdV0n6Jw+e4LiP8DzFeznnu/gJiTchbpH4d/Ko
yMelrgP1gagzR71S6l7TP4E+PPRzoy8o/aVXlvpVnm8HHSkj878aut2R8ZnB
D0vKc43KZZ7dFpL4/02f58j1qf6XW36Sx9oPGzslYq6QnLePqbeno5A1ui2r
LuRV27YcQuLXJf+A83uet8lr853R0y7WWeoxuX3cNt/qt083YWpBITt+yfZS
rNPUi23eNPMKIcl/yPHd2/ZCJk35oa6Q1O3Av8DffM73+T3X4/rcj/szHsbH
eBk/82F+zJf5ow/0g77QH/pEv+gb/WMP7IO9sB/2xL7YG/uDB/ABXsAPeAJf
4A38gUfwCV7BL3gG3+Ad/MMH+AFf4A98gl/wDf7BR/gJX68nyudYpPcNH71v
0J+c+lWBWt7Tkj6z/6oOifO8yin/HdlV47C4xuVKHcdB/moOHR9I/4Azvzju
Izw/8R7OeS5+QeJLiFMk3p28KfJvqeNAPSDqylGflDrX9Eug7w7924irpJ/0
wy3zHfwlwxdcl+fdLgvGynOMIp2aSv9p7oi8cv0hjpP4HJ5vmx6KPSX3B52f
TP5A6ti3st4F8T7UwegwuWZb6zp5+e7BvFLq/OdM8e3DZZyXq/cR63l/vXx5
Rlmf11mX+5XbntUaZ0w8Euu4X7P6+4SkDjn51+RH8Def831+z/W4Pvfj/oyH
8TFexs98mB/zZf7oA/2gL/SHPtEv+kb/2AP7YC/shz2xL/bG/uABfIAX8AOe
wBd4A3/gEXyCV/ALnsE3eAf/8AF+wBf4A5/gF3yDf/ARfsJX+gN20/vGGL1v
fKvX+0lakkd+S8vEfo7/KR/QuX845f+brK1xmFLj0k/nq36lceuicbz4lCPO
eV7ivZvzW/yAxJMQl0h8O3lS5NtSt4H6P9SRox4pda3pj0CfHfq1EX9P/+iA
ZEmlvOWWRK4Xa+v4y+fOtF1dHc65yCfen7moXH+iUleW61GbG4Pk+vSpp798
vqX+EefrszasPSfkouVvjgrJucrr0CqbhCTfoN/P3l5C1hy2cqiQdecN6C7X
KX1OQ/2lpo1888t1SecvXHy54Z013oi64l0n5T5s9RdkWZ9jjfVciPpOsVNO
eclzoY7Zp1n/5nO+z++5Htfnftyf8TA+xsv4mQ/zY77MH32gH/SF/tAn+kXf
6B97YB/shf2wJ/bF3tgfPIAP8AJ+wBP4Am/gDzyCT/AKfsEz+Abv4B8+wA/4
An/gE/yCb/APPsJP+FpB7xtd9L6RXq/zw7TcoyX11qO0dPo5nPJ/p8yicZhN
4/Kyjv+j7kFItCOueT7iPZvzWvx+xI8Qh0g8O3lR5NdSp4F6P9SNo/4odazp
h0BfHfqz0eeTeBj8nPkmFZYy8IeZcr143v+wXEfueh2Qz6Hpeg6W6wvx/Wf2
3ZHrz0+5Bji8nxyb9/+0d+/RVlfVHsBFjXyXaYGC3h7KVS+l2Si1zNTwkYrZ
S8bARyUGCSlq+SS9IJri1VJvJL7lKqmZWoCGhoGIokM0EB8pBsRDIVBR0HtF
89xx1pofBnuNsccBH4G5/vqOfc7ev99ac37n/K3fXHPNuTT5q/HH3rugFZ/d
7Ml0XuDSx7ee2Yryez7xwuZTW3HXjiMfaMX5u/ZKflH9VuvrJU8ecnUrnnPW
Mxe34pC1Fp7diiNG3ZziN/aJjxm07RGtuN2gIw5pRfWafrxVh91a0XmHey64
rEvSV6z37TvLV1K3w2f/932/dz3Xdz/3Nx7jM17jNx/zM1/zJw/yIS/yI0/y
JW/ypw/6oS/6o0/6pW/6xwf8wBf8wSf8wjf8w0f8xFf8xWf8xnf8Zw/sg72w
H/bEvtgb+2OP7JO96ivbEtgv/L3+gOqPNDvPUfc5Kr4TuEvwT/3/lsj/G1s8
Rz5YxLXEZ+3zyReRdyh/3Tko52nVZVDfR5049UbVrdb/QB8d/dj09dQf+g9H
HpXwh5O3z/OI+HW/GWcmnNdv7YS97+qV/MntR16R/MtjL1yb/M3jG/VL/qfz
oBeTP3q296dS/OOnx76e/JV4+iXD+6b92PZDFy1sRfWR9tipZ9q3db6AX9z8
zUPSuYOze1+c8kk3WdxzYiuqtyS+/8uDJ/w2/X74Vde34osHXnRlml/0n5Cn
aj2vftPIzfYe0Ir2D5y3Hn90pxNb8YRLTzthxc/+7/t+73qu737ubzzGZ7zG
bz7mZ77mTx7kQ17kR57kS97kTx/0Q1/0R5/0S9/0jw/4gS/4g0/4hW/4h4/4
ia/4i8/4je/4zx7YB3thPyOK9w32xv7YI/tkr0sCe4W/HxE4OXB2YFv743Wf
o+LbwUXOFQW+9kYjb61/vEeLx9rXkx8iz1C+unNPzs+qw6Cej7pw6ouqU63f
gb45+q/p46kf9GX98jpx2uXXJjz8yDMTntXnGwnvWPSxhP2vfCjn01zSL+Gw
b7yc/EyHCT0TPrrrNQ3vJ+obOUe26IwHkv96deKraT9WPk+3dX+U1sVf+v1N
ad92yg8uSn5QfN755pOe7jarFcVlLtyr+5Ot6Fybeq/W5/KLDvyvLcYl/xvn
p9UV32bjqakOh3Nypz/y8VuSPDbvdnMrWv+f1fKnm1b87P++7/eu5/ru5/7G
Y3zGa/zmY37ma/7kQT7kRX7kSb7kTf70QT/0RX/0Sb/0Tf/4gB/4gj/4hF/4
hn/4iJ/4ir/4jN/4jv/sgX2wF/ZzRRGn+nPx3GCP7JO9HhH+3vlxddZnBZbn
ANvaH6/Pj4pvBXsGbxYUz5G1irhW+2KfXT6IvEL56c45OS+r7oL6PerAqSeq
LrX+Bvrk6Lemb6f+zy9Py/kuV371iYSnT7o/Yfc9RiacsM+lCZ/67E8Sqish
f7/PrRMb8rnW3v+15H+eG9g/4e8HPJD8k/j59/f6SPJb055dlvzZRofdkdbB
b5y4V/JzzhN0e/Hu5AfVwbCedv5AfaWxQ36V1t19O41J/tW+8IBbp81Y0Q+v
1/UjKc9orU/1SnWa7A88ss7oFP+Rj3TS2Qc80oq7X9Q1+XV1OvSv8Nn/fd/v
Xc/13c/9jcf4jNf4zcf8zNf8yYN8yIv8yJN8yZv86YN+6Iv+6JN+6Zv+8QE/
8AV/8Am/8A3/8BE/8RV/8Rm/8R3/2QP7YC/shz2xL/bG/tgj+2SvVwdOCpwZ
uKp5VfW5UfHt4FUtjby0vvGeLN5q307+hzxC+ejONTkfq86Cej3qvqkfqg61
fgb64uivpk+n/PnldeY+lPctF+z4XELx6Rvum5rw3rH3JBSXOLX9JQln3d8/
z3NIt4QbnrFJvm+sV9cfdVrClt4fS7jdftckP/X8XzdtyO9yPnnkJx9O6+I/
7jm14bki/+fMDbZJcXr1W8eP/njyn+L5zie8seH6aT3ee5v9kt91fkFeqv4T
myx5cF4rHjr+tOS3xYGcr+bX/+3y7yWcdOuXGz4v9/vxfb93Pdd3P/c3HuMz
XuM3H/MzX/MnD/IhL/IjT/Ilb/KnD/qhL/qjT/qlb/rHB/zAF/zBJ/zCN/zD
R/zEV/zFZ/zGd/xnD+yDvTxe5FPtXexv7FK8b7BP9np/4Ax2G1g+N+r+eMV3
E/HQesZ7sfiqfTr5HvIG5Z87x+Q8rLoK6vOo86ZeqLrT+hfog6Ofmr6c+juv
e01e93U6Nq8DP3RcXhe+9r0cj/7S0hyfHjhhbsIbv57jEOM/kPc/99l5XMLZ
69yc8MNDLk4457YT8niiflHL2ltme4p4+QYHX5bwE8v2SfibznOTP/ts3xMb
zp+o4/3or0cnP/j7a15PfnHyH3dqiIM579x7xInJn77U84TkX7du3zetx+UT
nX5fz+SHtxx9eNoHEOfZc4OfL17Rb980YOuEOy4amvy58w/2ndV38tn/fd/v
Xc/13c/9jcf4jNf4zcf8zNf8yYN8yIv8yJN8yZv86YN+6Iv+6JN+6Zv+8QE/
8AV/8Am/8A3/8BE/8RV/8Rm/8R3/2QP7YC/shz2xL/bG/tgj+2z23Kj5uBVX
B+Kh92DxVPty8jvkCco3d27J+Vd1FNTjUddNfVB1pvUr0PdG/zR9OPVznv9g
ttsHpmc7vvy/8zrwyml5XfjcSTkePfWAnD+5Q4ccd3D+V37+9C5PJ/zJEY8k
fGLAuITWp84Tf+6W0xJOHtgj4ZBBn0koX0ecZNG+ZyU8bNnnc9wk6iM5v2z9
bF/385t0SjhwwcXJf6rnah/Yevyqvl9I2OOQq5If1qfI+l2e6vh25ya0vlcv
Vlzo2g1OfmVFP++z//u+37ue67uf+xuP8Rmv8ZuP+Zmv+ZMH+ZAX+ZEn+ZI3
+dMH/dAX/dEn/dL38vMZwQf8wBf8wSf8wjf8w0f8xFf8xWf8xnf8Zw/sg72w
H/bEvtgb+2OP7LM+NyquSYiHMwPtw8nnkBcov9w5Jedd1U1Qf0cdN/VA1ZXW
n0CfG/3S9N3Uv1meY/cxjfvuA45v3C85Z5Ns7+12y/avvtAFw3IcYsnxOc9y
xw7Zf/y0W/YnO92Q/ctts/P61Lkw8XF5nOqpDvp534SfPfVrCZ0XuPGZVxv8
3ve/eUHCjSZ2z/u3UT9p4Nw/Neyv9Hq4U8Jrp0xM/nV5X9+ov7Q8z3h4r4T2
A/SfUK/Jeepu93VOaP9AHcDee89s+Oz/vu/3ruf67uf+y/MKYnzGa/zmY37m
a/7kQT7kRX7kSb7kTf70QT/0RX/0Sb/0Tf/4gB/4gj/4hF/4hn/4iJ/4ir/4
jN/4jv/sgX2wF/bDntgXe2N/7JF91udGxTUJxUvtu8nfkAcon9y5JOdb1UlQ
b0fdNvU/1ZHWj0BfG/3R9NnUr/nAERnlq7z+1YzzlmY7nndu7JcsyXb+/PYZ
z+/ceE5xs9k5DvHYf2Z/IX9m3ODsT6xHnz06xzNeHPdMwvV7TUt4zPr5vJj8
nP/Z6zcJ7cPetsughAfM6pPQeeWh43ZI2H16+2yvEXd55W+jE6rfutXXeyQ8
tPe2Dflg/K5+dvKLntq0a8O5yIW/fDr5bXXF5SPpT6GeU7sXBjR89n/f93vX
c333c3/jMT7jNX7zMT/zNX/yIB/yIj/yJF/yJn/6oB/6oj/6pF/6pn98wA98
wR98wi98wz98xE98xV98xm98x3/2wD7YC/thT+yLvbE/9ljui9fnRsU1AZcV
vJT3J3/cOSTnWdVFUF9HnTb1PtWN1n9AHxv90PTV1J9Z/nu/yRn73J5x86EZ
t4z6DlvvEPd/PJ4jvRrjXPLv5VXOHpb9xStPZf+x4bXZnwyckv1L5+45niEe
3nV4ztuc0nVWwrOP+0tC58icD1A379dn3JTw01tfltB6Wb2kGS8eltA5NecP
7PvqHzFxk8cTdpzyh4R7zrs8ofML+hTNeezAhrjZtl/7VEJ1OKz3nX+Y2mWt
hs/+7/t+73qu737ubzzGZ7zGbz7mZ77mTx7kQ17kR57kS97kTx/0Q1/0R5/0
S9/0jw/4gS/4g0/4hW/4h4/4ia/4i8/4je/4zx7YB3thP+yJfbE39sce6754
xTUR3yh4KV/cuSPnV9VBUE9HXTb1PdWJ1m9A3xr9z/TR1I/ZOanNIh/l+dkZ
l8a6buy9GcWXTzw34z09Mu7bIX43Ptv/MQdnXHdM9g99l2Z/cdb/Zf9h/fmH
T+T4xaQuOf49eFSOh6uzLR9n6Mhcf/vLZ+d1rrrc9x7+ZMuKfm762jkf9JQR
f0zYY5tc9+LZn12X5RLx+n27nZvQeWfrb/F9eaf9xnwh4XcXdUl4yCsdEm66
3QYJ7Q8M674kof53Rw+dm/CcSbMa1v8++7/v+73rub77ub/xGJ/xGr/5mJ/5
mj95kA95kR95ki95kz990A990R990i990z8+4Ae+4A8+4Re+4R8+4ie+4i8+
4ze+4z97YB/shf2wJ/bF3thfeX6jPjcqrkmIh/8oeOq8qroH6ueow6aep7rQ
+gvoU6Pfmb6Z+i/Pj/f542OdNiPyUSbEOm7w/IzfiXhy1ykZbxibUb2gN87I
OK57xvs3jvvdGfslB2VUf+igjTLeuX3j/knH32X/o37RsGU5H6fP+Xld6zzA
zl/J58m6HhR9TSKfR91u9ZHEWeYeOjnhPrfndfWXLsx1W/WLkC+034zhCaff
OCyh+kvW6869nXnjyQnlqXace0xCdcXVb5p//ncTLp52ZMNn//d9v3c913c/
9zce4zNe4zcf8zNf8ycP8iEv8iNP8iVv8qcP+qEv+qNP+qVv+scH/MAX/MEn
/MI3/MNH/MRX/MVn/MZ3/GcP7IO9sB/2xL7YG/ur5zcqrsnYUvAST9U5UC9H
3TX1O/8aqJ+AvjT6m+mTqd/y1oGfKfK3noh129oRL34z1nWHRzz57HkZb4+8
llceiu9Hfn33qzLOOi3jYQdmVN/UetM5L/n7B3w1416DGvO7Bv04r2Nnb5H9
lHqqd1+V/djy88h/z37O+rjT9ByH3/ygfK5A/s/h/zEzoX1e9VuPemlKQv3q
nGtzXkGd8Dt3HdOyop+2npd/ZL+g17dvTKhe7KP3/Lrhs//7vt+7nuu7n/sb
j/EZr/Gbj/mZr/mTB/mQF/mRJ/mSN/nTB/3QF/3RJ/3SN/3jA37gC/7gE37h
G/7hI34+UeRP4TN+4zv+swf2wV7YD3sq6xq2VWcErm7/UfH9jSUf23qOyPuw
n6cPjX5m+mLqr/wNvw+7+kng6LC7q2Pd9uFiv+S+iCefEnkszuseH/uVZ/4l
4+MPZpQP88yVGW8YkHHOIRkP2zKjeLf+C0s3z+g8sbiH/P+Lv5P91lbdG58r
M8ZkP6ceUo8f5LiK/g/i8+pg6A/x/Jxch++Wrjmez8+OGZbj/PqeTt02n1vo
f0XeB3Beev+ujyXUf4Ifl48kLuT8g8/+7/t+73qu737ubzzGZ7zGbz7mZ77m
Tx7kQ17kR57kS97kTx/0Q1/0R5/0S9/0jw/4gS/4g0/4hW/3FfsZ+Imv+IvP
+I3v+M8e2Ad7YT/sqT43Kr6XseRn+RwRd5X3YT9PnFYfTP2UJwTKXz8+cPtA
+4jbszvruLDP/hEX6FjEuU5ZnPGsyJMcEnHpV5/MqL6Q9eW4azN+dHCM54iM
Uz+TUb7Ny7dkfKlHxnsXZ3+1/8mN5+P1j1M37+Mjst8TV1GP1fmC13bO/vLR
p7L/XL7ejv50vz0++9mWv+d1+a3HZP9rn1h+kTjP69tlf+38tHpN6oq3Oz3j
hMMaP/u/7/u967m++7m/8Rif8Rq/+Zif+Zo/eZAPeZEfeZIveZM/fdAPfdEf
fdIvfdM/PuAHvuAPPuEXvuEfPuInvi7nb/AZv/Ed/9kD+2AvzfKo6nOj4nsZ
S762FHwu99vFacv41ozAhwNHBl4Q+K3AtQMvDHucH3aq/s/dse6TP39txBH6
hr1vFfbf1zmT8A87PZVxROTNiG+ffGPG3X4R8+qf8U9fyyjff9yc7KfuGJ5x
u29n3GRZ9mvWw891zvjwsOz/urbP2OsHjfv2O/8j+0/nD5x3PvbK7GedTxDv
V3/p7BOzX75iQvbT6mx8+5q8ru/0uYxj5mR/bp9ZvVif/d/3/d71XN/93N94
jM94jd98zM98zZ88yIe8yI88yZe8yZ8+6Ie+6I8+6Ze+6R8f8GM5X5Y28gm/
8A3/8BE/8RV/8Rm/8R3/y/hUua/R1n44XN1+oWLFd+J5srLxLXmH8knK95Lr
A8WHvxg4O+y0d+CdYb8PxTrwZ/qUhL0PVme+eD/ZO+IRv4j6EforqEckv2aj
URmvuDrjY+dklMfpvDE/9sWF2a89Nyqj88nOnYnH73h+nHf8dMbbH8z+Uz+6
5fVbo76S/hHW5/qeOh99xUkZ5RvJU7W+V+dv8mEZP/qtxs/+7/t+73qu737u
bzzGZ7zGbz7mZ77mTx7kQ17kR57kS97kTx/0Q1/0R5/0S9/0jw/4gS/4g0/4
hW/4h4/4ia/4W75n4Dv+1/hUxYorH98q84Dlk1iHzQyU5y5/8dLAHwb+e+BD
Yb/dA4eHfY8Je1c/aG74A+e21i32TxZH3qW6Eh+dlXGPiGvI71e/6MLbMoqf
q6eq3lHniLOLoxy3fviNmdkf6v/QZVBjPpj4/Vemh5+Nfth3Ht14LvKlxdkf
v3pXvNdEP7u7D2/cn+nUMeN17RqfSwe92Ojn/d/3/d71XN/93N94jM94jd98
zM98zZ88yIe8yI88yZe8yZ8+6Ie+6I8+6Ze+6R8f8ANf8Aef8Avf8A8f8RNf
8XdmIH7je7O82/rcqPh+xpLvLYU9tPVeUu6XPB2oTsPvAuXHHxnYOVB+izpz
1xfvJ7eGf9g94tfqm74Z/kQ+zR6Rj6n/wqJYt64XeZvOF8vP6T8+o/Wv/nHq
rV50Zkb9rO3jfmCXGEesr3d7s9GvyhcSt9Ef+4WjMw7bv/H95pMdMupT5Pz0
wc81rvf1v/N5+f/j+37veq7vfu5vPMZnvMZvPuZnvuZPHuRDXuRHnuRL3uRP
H/RDX/RHn/RL3/R/a/F+gS/4g0/4hW/4h4/4ia/lfsZbfc+Aq9uuK1ZcE54n
bb2XiP8uCVTPZ06gOMB9gb8NHBKojnWnwPvD/r9TnDcRv14v/MZD4U92j3Xo
/rEutW+6INat34o6qR8snivqG9mHfeXPGdXNE3/X72HO9RmPuzTjhkMyyiPV
/1rdb/H923bL6Dw0v+z8wnXtMu79v9lvq+un/0S7eY37Bz77v+/7veu5vvu5
v/EYn/Eav/mYn/maP3mQD3mRH3k+XzwnyJ8+6Ie+6I8+6Ze+6R8f8ANf8Aef
8Avf8A8f8RNf8bfZfkZ9z6hY8a0/R1oK+ynfS+SdlHGuhYHyHJ3LvTdQfaDz
A60Xt2HvRZ7w0vAf8mcGF3GvvfXrjXWr88TqbK8f69uXw4/1jLi6uIl8nn3+
mvFH4Q/Xibi8/J8bJmR8/K6Mo0dmdN7ZOba7Lss46uKMW5yfUX6RekynnZJx
ux+HnGNfWX9tcSGf/d/3/d71XN/93N94jM94jd98zM98zZ88yIe8yI88yZe8
yZ8+6Ie+6I8+6Ze+6R8f8ANf8Aef8Avf8A8fy7gU/tb3jIoV3/3nyZsFWqeV
cS55jYsDxZXL58nEwFsCfxEoXq2+0FL7JoH68sjf31SdifBDPfRjCD8l/996
98SIkxwadfIWx/6s/g72bdVH0v9hRMTr1U9y/uDLj8W8Yz1+Z8Rv9Me2T9wl
4jtLYh2/S/htearON6jX9JHbGz/7v+/7veu5vvu5v/EYn/Eav/mYn/maP3mQ
D3mRH3mS7/J6acsa9UE/9EV/uxT6pW/6xwf8wBf8KZ8X+IZ/+FjGpcq8qfqe
UbHiu/8caSnsrVmca2WfJ08E6o8wKvCyQPkyBwdu4XfhZwYHOj98ffFcOSr8
1tDwY+qp/iriJuLtziefGf5QfznraXmjHcKPvhF+9bEFGW8Kf+v8s3Ntp0bf
On1P7Qfw2+dOz+j8tP4TGxSf/d/3/d71XN/93N94jM94jd98zM98zZ88yIe8
yI88yfeo4jlBH1sX+qI/+qRf+qZ/fMAPfFnZ58WqxqXg6ra7ihX/FbGZva3q
86SMd4lPPxWo/vXYwBsC5ev3DdwrUP+FqeGX1C/Sf/qBIg42Kfycfg4/Df93
Z/hD+T7/CH/ZvnjOLAm/Kp4/Kfzt6PC/+kfcHH5Z/SVxHuv530WdjX0D1RGX
j9S++L/v+73rub77ub/xGJ/xLimeC+ZnvuZPHuRDXpOKuBP57ljInz7oh77o
jz7pl77pHx/wo4xH1edFxYrvXWxmjyv7PBGPdj5LXQj5Mc5xiVPo/6muhPPC
5wUeE9gt0PpW/dTfFOdTOhb79vrJqdstPm9f13mDlvCrJweq36o/nTiO9frC
8NPOL+wQaH9An6KfBw4uPvu/7+9QXG9h8X7g/sZjfMZr/OazXjFf8/9esY/d
sZAfec4r3ifInz7oh77ojz7pl77pHx/wA1/q86JixX89bGavzZ4n5X58md8l
v1Kcwjp0euDUQPk2/NJ1gfI49ffpESi+/qHAufZVAgcWecb6PzwUfvS8wG5F
vtjY8LsDAncPXCdQ3b7rA+0j9wm0X/DN4nOf4vt+73rrFPdzf+NZqxiv8ZvP
hsV8BxbyIB/yIj/yJF/yJn/6oB/6oj/6pF/6LvOjyv3u+ryoWPFfH5vZc/k8
KfO7msW9rEOdD15Q+KFnAqcFqpcqLmL/9apAeTz8n/we62f1kdTxXlScU7P+
Pi+wT+GH1VvauMgnmxH4cLG+d376juLzPcX3/d71Ni7ut18xnvOK8Rq/+Zif
+Zo/eZAPeZEfeZIveZM/fdAPfdEffTaLQ5X5UfV5UbHi+xeb2XuZB7Oy7ynN
nivWs+pRzAzUr0E9VfuydwfqI6d/9bBA5wtODxS/d/7ggEB1MnYIdK5N/F/9
JfVeXwxcUMSB5hafFxTf9/u1i+u7n/sbj/EZr/Gbj/mZr/mTB/mQF/mRJ/mS
N/k3e06s6ntFfV5UrFixxGb+AK7qc6V8XxEHkZ8jnm4dzN/pU+18snj8I4H8
pr5B6mA436w/hPi+/KFLAu0T/yxQ39MzAvnxU5vg6cX3BxXXc333c3/jMT7j
NX7zMT/zNX/yIB/yIj/yJF/yLt8n3qnnBFzdvK1YseKah235jWbPk2bPlTIO
Vr638HfyeayX5fnML/ymvFH7vPyrvFJxG/WV5BGpn2G/2PkF9fv48XFNcHzx
fb93Pdd3P/c3HuMzXuM3H/MzX/MnD/Ipnw/k2SzuVD4n6vOiYsWK/2xsy7+U
/qjZ+0qz50v5/iLPp3zOiMNYb/Ov6mLwu9bn+prKJ+Kn5xQ4u8C/Nfl7+TvX
c333c3/jMT7jNX7zKZ8LZZ4T+TR7PrT1PlGfExUrVlzTsC1/BNt6vjR7f2nr
OVO+15TPnaUFLinw5beI5XXK+5TPgfI9oa3nwqq+P6zs8wGubt5UrFixYjNc
WT8Gm/nDtp4zzd5rmj1/muFrK4ltXafZ/ZuNd2WfC6v6fICrmwcVK1as+E7j
qvrBEtvys209f94tXNVxvV05rG49VqxYseKaim/Xv75XcXXLvWLFihXf71j9
f8WKFStWrFixYsWKFStWrFixYsWKFStWrFixYsWKFStWrFixYsWKFStWrFix
YsWKFStWrFixYsWKFStWrFixYsWKFf9Z+P93qQDb
   "], {{0, 0}, {200, 200}}, {0, 1}],
  Frame->Automatic,
  FrameLabel->{None, None},
  FrameTicks->{{None, None}, {None, None}},
  GridLinesStyle->Directive[
    GrayLevel[0.5, 0.4]],
  Method->{
   "GridLinesInFront" -> True, "DefaultBoundaryStyle" -> Automatic, 
    "DefaultGraphicsInteraction" -> {
     "Version" -> 1.2, "TrackMousePosition" -> {True, False}, 
      "Effects" -> {
       "Highlight" -> {"ratio" -> 2}, "HighlightPoint" -> {"ratio" -> 2}, 
        "Droplines" -> {
         "freeformCursorMode" -> True, 
          "placement" -> {"x" -> "All", "y" -> "None"}}}}, "DefaultPlotStyle" -> 
    Automatic}]], "Output",
 CellChangeTimes->{{3.8843131357134132`*^9, 3.8843131417145023`*^9}, 
   3.884313395790678*^9, 3.884313433636952*^9, 3.8843134789139357`*^9, {
   3.884313536031351*^9, 3.884313593505509*^9}, {3.8843136275643597`*^9, 
   3.8843136853923283`*^9}, 3.884313793974174*^9, 3.88431389897711*^9, 
   3.884314044088276*^9, 3.884314079958837*^9, 3.884314183849963*^9, {
   3.8843143346201553`*^9, 3.884314357381728*^9}, {3.884315873976622*^9, 
   3.8843158862042923`*^9}, 3.8843172165413723`*^9, 3.884377278224864*^9, 
   3.884377549041047*^9, 3.884377714575746*^9, {3.884377818731838*^9, 
   3.884377919368095*^9}, 3.8843796482751226`*^9, 3.884747688154399*^9, 
   3.88474794462527*^9, 3.884748365175372*^9, 3.884748450006343*^9, 
   3.88474944788608*^9, 3.884749865248427*^9, 3.884786881841812*^9, 
   3.8847964216261253`*^9, 3.8847974711379423`*^9, 3.8847975902654047`*^9, 
   3.884801836659515*^9, 3.884803994106577*^9, 3.8859363830683527`*^9, {
   3.8859364614014587`*^9, 3.885936477507882*^9}, 3.885955226059635*^9, 
   3.895197108935411*^9, 3.895197361315488*^9, 3.895197453220603*^9, 
   3.8951975862338877`*^9, {3.9591339538052683`*^9, 3.9591339605661087`*^9}, {
   3.959134040473592*^9, 3.959134044287464*^9}, 3.9591340996375303`*^9, 
   3.9591386161823587`*^9, 3.959752596425146*^9, 3.9597529512566433`*^9, 
   3.9597530055747623`*^9, 3.95975311721671*^9, 3.967785279088125*^9, 
   3.967785354125134*^9, 3.9677857623444843`*^9},
 CellLabel->
  "Out[150]=",ExpressionUUID->"4bc10636-bb20-4ae5-8509-380ed446735e"],

Cell[BoxData[
 GraphicsBox[RasterBox[CompressedData["
1:eJxMnXdYj98bx8kIyS5lRFkhkpFRJJGRvWWUkRWyk5E9EjKjrELK3pUiZCuy
UwrZWSFb43ef3/V9+Tx/uN5X6vN5zrnP/X6d5znrMR/h1dtDr0CBAtf++xew
qPPA3PwshzJWrfJzRFcEbdqq9PyCtlZKswrqH/0reqjG1lpK4zpv8P8j6rBv
7LPfop/OzLBQeu/Mtx6/RE9XyRv9U3Sk0XKPH6IX7d07fxe9atO0zDfRG+7L
or6Kvnt1zP6LaNENb7dlifap1vjBR9E7yzyfvxe1DnG+kCmaltV50hvR6udu
v3op2t/XoOZz0a4+BWo9Vdd9uerlY1HfrqOHPRJtP6bKmvuiGwdV9rotmj3+
cE6C6MOmhRpfFU3o0aBEvOj4xfUWnBHdN/fNmkhRV8MONkdF1/yoOmKf6KI2
3arsEl1Q9pRrsPp8fWeT9aJLruv39BP9aFw9d75otSrplWaKnqwUt8dTad95
ge6iJW0qfegr6nf0RWgn0U01F5+0E21YUd+8oWiJ3p9eVlP1+tI4r4yov2c/
z4KiFnPH1P+Sl+VQ5a5xm2eiryZH7b4lujCs29AzotW9N0/YJ1p7ltH9TaL7
0sptXii6Jfbg6QmiOW6P2g4QXbB2bGNH0ZEny26qJ1onbsLk8qL6V34l/s3N
cvjhUPnkC1H7WLNGCaJ1qjTqely0kpNrhSDR5hUXbJqv/v9T33QP0YLd+/xx
EX1a/PhfG9HVZwd8qSi65mji+9wcyQur+jkvRKMGlmp6Q7T+/vlhR0Xtir0Y
sVk04nSGr69omzZ9S44WHWNb36y76GvfAVdtRdfuO1apuuicvGf1SohaNWlX
4vvfLAcj/Vs3nonq/8ifd1O0XOOzTWNFdxjb5+8TXe/84UOQ6Jy9biX9Ra+M
aOo5T7RnowLGU0TnZtubjBad/NN27hBRvbScLn1FPYf2WtVNNL/CTudOoj+6
ffJtL3qncHqLdqJ1awTNdNT8zO/5ez7P9/H9XI/rUx7KR3kpP/WhftSX+hMP
4kO8iB/xJL7Em/jTHrQP7UX70Z60L+1N+5MP5Af5Qv6QT+QX+Ub+kY/kJ/lK
/pLP5Df5Tv7jB/yBX/APfsJf+A3/4Uf8iV/xL37G3/gd/8MD+AAv4Ac8gS/w
Bv7AI/gEr+AXPINv8A7+wUP4CC/hJzyFr/AW/sJj+Ayv4Tc8h+/wHv7TH9A/
0F9MvXU1XOldvfZ56v97mY0LUprcYL2l0m4jfPer71lidKeq0ovlyixU15mf
EnpXXbdyekIZpdcvHW2pytXySHcXVU5933lOqtxdGnyspupR277mk2zRlfV9
56h6JpvU+/5ZdNjsup1UHDoW7jFFxWXhmdYTVZwKdRjbQsUtcGSZpNei3285
N1Bxzen0vnuGiq/hIesnou4hBgmpos3/DqiSrMpjHWl2T11nRrWbt0Q9zo2y
uCE65YqN6WXRchFlDp4TrVN60oPToplftgecUOV9++z+QdHyVcbvDBNtkeqR
uV3025kChzaJNvP2erlKNKLlT7/FKg+O/NjsI+q8OquYl2jw/rXJI1V5t5/P
GyDa+GaEj4vo9o/nndqInktOHdhI1O5Aw1PmKh6WY/qV+397HLbVU/WyO91f
+WNooYcnnoquPvyj603Rp0XizGNEmzTwb7xXNPfdkgXrRF8P3GM4V/Tc07g0
D9HW7gFfuouWHB/Xs7lop5GZ+WaihRdHFCkqGr1ow7gP4u+M9+2b3hW98naw
V5Ro+MK5tbaJvrbpPmKB6P6LsxqPEl00cufujqJlMgZdqifa28hqj6Gopeec
Pp+FOxdWLnpxV/StldPoU6LLqs38pHjl7OcTMFt0m2/roUNFy+c3nNBWtMpM
8zs1RFOf2Ibqi244fOXLe+Fik0NOj26L5ryuPj5SNOTVqTPbRH8Nt3i1WPRT
qM0vT9HG0a1L9BO9lFbO2kF0jPE9n3qiQyem5hiL3n26+3ph0Yk9jnzO/iO8
3TF24UvRIjZlVj4U/VoorOIN0W5+t5udE+094/6nU6L5u2e7HBbd2Eq/T4To
+hoNDPaI3skrPCtU9HZQ0W0hmp/5PX/P5/k+vp/rcX3KQ/koL+WnPtSP+lJ/
4kF8iBfxI57El3gTf9qD9qG9aD/ak/alvWl/8oH8IF/IH/KJ/CLfyD/ykfwk
X8lf8pn8Jt/Jf/yAP/AL/sFP+Au/4T/8iD/xK/7Fz/gbv+N/eAAf4AX8gCfw
Bd7AH3gEn+AV/IJn8A3ewT94CB/hJfyEp/AV3sJfeAyf4TX8hufwHd7Df/oD
+gf6C/oR/v9npwF1lLqNiwpXnzsYbmaq1PiI3mz1vc/PRF1T17kQMamQ0ruZ
jS1VOR5sfdtUlWvLii51VDlbtHqbo/rBspVrnlD1eB9h01HVq8OF8pGqntUN
t+Z8ErXYMKri/+Pg/UhPxcXts2XsW9HVPr3sVdycXIwXvRBtZV54xTPRBgMn
d04X3ebpcyFF9FGa/vsHop1XJZ2/o35e3av1TfX3C5+4XlP1nxlU/qLoIo85
w8+KrnIa0CZK9GHkk93qPmLG9HB/dV/h1NkmK1Q05O6Hq0GiNTPblV4n+ufs
trjlqh32T0iap8p9uLndNNGjwTv/jhGNy5hYYoiomd7O4T1Es5dN+uso6rl6
5N0moq7xQzNqqjy8squGkWqfzPcbC4vuNZtuky35H2tW9Ie6v/oSWOKZ8kf9
LoEfTytflJhVNUy08VhnrwDRo/kTXswSXWrbcs5w0TN9X7foLOqUFFGtkbpf
2x3dxFj03W7X2eo+cIX/299PRT9fSj59UbRxVFz8XtHgRQPN/ETHlVqePF5z
v7lo7/sNVqKlhoccLyna3vSJxwfhSFDl2nEJonUOFL65X7RS/SJhfur+1WrP
oLGirqMd8p3VfWxooQO11O/3P5paWHTjQJeJL4RnZ2/NOBYverLI6/67RGfc
WTRjkeizhV61Rmru5wvFOAbXFs2zWh1QXPTeh5MzPwpn02Jbj7krat3Xala0
qGH+y3M7RS8vN+i7QvT99ZGdp4oGVDpxYqjogIRdYV1EUwrvadRSNKzJg1F1
RWe1zexZWfT3tTJ6pUX7rny1uLDowXoDn/39LT72C6n2XfRadKNOn0X7xu0f
9lH0tnWKxwfNz/yev+fzfB/fz/W4PuWhfJSX8lMf6kd9qT/xID7Ei/gRT+JL
vIk/7UH70F60H+1J+9LetD/5QH6QL+QP+UR+kW/kH/lIfpKv5C/5TH6T7+Q/
fsAf+AX/4Cf8hd/wH37En/gV/+Jn/I3f8T88gA/wAn7AE/gCb+APPIJP/3j1
H7/gGXyDd/APHsJHeAk/4Sl8hbfwFx7DZ3gNv+E5fIf38J/+gP6B/oLnEfoX
/m5r8qqKSlsEzZqpvseq9dl49b2tA7z/qOvVcNtWWWmi048aqhxPh9Uoq8pl
WGvDM1VO50ZLAlS555nrVVb1qLDlxXxVrwMdrsWoegbUqnjtg2rXpzm734mu
Hzq+i4rLpJ3lo16Jtr0z6ZV6ntty/MRt9XzXtd/jaWmiH9qEXFfPf2k/fBPV
82AXg6iZ6vmwxeau8ep5MaRPiX1XVPu1XlLzgmj71EoNY1W5a+THnRSNqN78
9iHRAXa7XfeK7nYpPGCHyqPxenHqPmPFyqYr1H1Hl4eWhxeJeqRPtJwlqrd8
W9YEFa/EETnqOfh+44CO6rm4cJGqN5zV3zd3nNdCdM8Pb9e6ooE31w82VXnV
8+rsYqqebeOO/5D8/q6/O++FaKNlTVxviy4vePtCrOZ+a2D1VvuVX6aYLamj
/HO+1Nd9bqKpvrk2zqLWBtUu1BedoJ82qIxovsO9/Gx1/3foWtRD0aLfjyyP
Fu3hd2qmGm/41NN5tc//fWv0YKDo8CXmg5qLDvl8spaR6FfrsZ2+ChfOFKl2
+5aGG42WLe25THTRSueJw0WX2Fdqbi/6p1d2vLGo+Zf7tb8Ij1ZvPO+TIPpg
Z+i9MNGDkbbdFog++fgr31V0VHaBoraiPXq+8ymr6Re4P29y2nxWuOj45etP
LBU9ftHu1SjRMdMqWXYQNYk6F1hb8beUlUvxPzqON9lyKPOuaO6sfYViRHud
zo7fJbrhSYj9asXzpFFLfES33Zp+cIxo+jzPywNEX5lbP+ksOm9EaqE2oiui
wh2bil4++jTEStTT4YZlHVFLi91Paoi6rV532ULzM7/n7/k838f3cz2uT3ko
H+Wl/NSH+lFf6k88iA/xIn7Ek/gSb+JPe9A+tBftR3vSvrQ37U8+kB/kC/lD
PpFf5Bv5Rz6Sn+Qr+Us+k9/kO/mPH/AHfsE/+Al/4Tf8hx/xJ37Fv/gZf+N3
/A8P4AO8gB/wBL7AG/gDj+ATvIJf8Ay+wTv4Bw/hI7yEn/AUvsJb+AuP4TO8
ht/wHL7De/hPf0D/QH/BuBbPKfQ3fO5Cwtnz6nvyjv/8rr7XwrJIBaWF3242
UdfVM2xcUJXD2K9GgirXqLDl01Q5P65q91ONyyW8zeut6vFyY/3Fql6h038v
VvVM9BrUS9W7Z8if12qczzSmU1sVl2eR4weqONW87VhPxS37ztijapxw+Z0m
r9TzXvE+R+PV819GZli7JFEzt83D1PPhknGXSqvnxWV6Vj3U86PjyAAj9Txp
dHLG4OOqvrMamR4QfRf/zHm3qJ/NvDQ1vrnw6qM76r6i57b9ZivUdScGxqj7
jk1lbLdPVXG9VSNutOjKLUWMXEVv1QkK6pqvey62TVtnYC067fvwTDPRtxuT
HxiKunr8vv5X8rdQVptzb9V91r7QI/dFd3gf3nROM967Ja9Do/WivscmpPuI
FlkcNMVddNmSju87qOf2gZ87q3HkIhZV1xiKbr8883SW+G107we3bosWGt39
7lHRke7trgeIWtmNjZkoGpKSfKiL6Jm95Q7VFtUbVOJiQdE+p2rlPNaMW3g3
O11mjWb83N+yt2dr0QrWgx0riFazmrX7nXAlu0nRiPOiQb7howM14yrMDzAO
87zts70fhF/VIsesixfd+S0jZYvo3st9dniJXrVukusseqa7k1E10ekhk4r8
El4OKhLy4Y7o5sjgzIOijXzuVPJTnB3Yesdo0dJNm67rIJo3zaFMbdF+DbNt
i4mWMrpS7cMvyb/Z717cET0bY7n1tOhe99jBu0XvODVoFSD6+nvLzvNED8Yc
DZoouqKrayt30bF7M5r3E/1Z5Py2rqKDeltNcRZtUrJUbDvRci+z5zlqfub3
/D2f5/v4fq7H9SkP5aO8lJ/6UD/qS/2JB/EhXsSPeBJf4k38aQ/ah/ai/WhP
2pf2pv3JB/KDfCF/yCfyi3wj/8hH8pN8JX/JZ/KbfCf/8QP+wC/4Bz/hL/yG
//Aj/sSv+Bc/42/8jv/hAXyAF/ADnsAXeAN/4BF8glfwC57BN3gH/+AhfISX
8BOewld4C3/hMXyG1/AbnsN3eA//6Q/oH+gvmB9hvIvnFvofvqdW4pyySu+1
e1FOXScsZ+NPNa4W0Dj+jCqHUdBIN1WuHWts01Q53fvHWKtyG4xp0F/VQ+/B
ShdVr8PPlhuoeuofX7dO1buVS8IjNc535YxBmhr3s9qbtkmNA+4t5VNAxa3A
rkQjFceXQ6cl3RUdd+Z0bTWOeHLs9grXRaNW3lqnng+LRh0LVM+LKwNGVFbP
j5PNoyqq58nJJdsvjlDt5ju8X4j6XCmbpZtVeRfsKb5GdMqMpSlqvFO/iu97
dZ+x7a6F7UTR/KScI+o+xO7Gph59RAdsX2LQQbTJp9mpzUTHX+xzopaoh0GN
1RVEfxRydlPjsGenTzfPkjwN3383IVXN91UrPOCyaOapNmcOiwZMHPY9UDR5
6u+ceaI1x0y/NVJ0dpzx6E6a+69epZLTlX+MhofHfhI/HfOrN/iWqFtXh7iD
ap6yWKW3fpp5zuSMvN1tRR/cjnCqJDq715TLXzXzpl4p97eGiD41jysxU3Tp
rfFru4jOblCjjZnmeeKMUSm3i6Ijn3/L2aiZB05sZ3pD3ccurlO/gb7o2B6T
hiZr7n87nju01Vu0V+flbzqKbm5XZq6JaMHZM2Znqvt3k5WFYzX339njRnZw
19y/r2jSvm9x0Ttbn+98Kjw9UPSuc5So1/BH49eKVosr1MBTdOD1OYc6ioZc
7GNQWzR+0NBRRUXDo3Luv/2Z5ZBlned9U9T/9sTRJ0UXt5wStV3UUr/mAj9R
5yre97xFm5QvHz9WtJ1xG9chotUGXQ7vLXpu1LsTLqJj3Pou7Si6eUqR6s6a
n/k9f8/n+T6+n+txfcpD+Sgv5ac+1I/6Un/iQXyIF/EjnsSXeBN/2oP2ob1o
P9qT9qW9aX/ygfwgX8gf8on8It/IP/KR/CRfyV/ymfwm38l//IA/8Av+wU/4
C7/hP/yIP/Er/sXP+Bu/4394AB/gBfyAJ/AF3sAfeASf4BX8gmfwDd7BP3gI
H+El/ISn8BXewl94DJ/hNfyG5/Ad3sN/+gP6B/oL5tmZN2H8i+cY+iO+t/PG
Yd/UdbpvX3lKXbeed5s+qhzrQ8reUOVafGegsSpnx3SLpqrc+/c3q6bq0cHF
4J6a/+lpl9RF1dPr/uCFqt5T8ppPUXG4UXdTBRWXeiHdPNR8UosWL4Y8FH3r
4/tNjRPOcvxUU40bOmWFv1brGyo0uWaj1jv4LKyQp54PrznmtjslWv1iyE/1
/OhTNKmcep608Szlr+a94ruE9t+o2idgledKVY+eO8+pdRe2c+d0mp6vG/+8
EjHllrrvmGvkEqnuQwo9XRrRWnRj0srgBqpdHj5bWEXFZVrrviVEGzYO1P8p
+Zhl1mT9c3UfVDf+XaJojeGexSJFx/x49Xy7qF/a6qlLRL1/+RwdJ7rhxPrA
bprx3+Y9V3UsK7q+Xw2DL+KXQYcWjE1Sz/fffg9Tfoou1zpruajX3VGVR4g+
9ir5ppVo14fDB5RT/z/Mdtpb8afbXUOns6K2C+vfWSu61Wp73ZGiV7Y5uTbV
zE9Erfm65J7437l/4T2hojecB7+apJ4jLEzd7TT9BOPvD08crLddjc/bTN40
Rt3fmhS9aqOZPwhM2FHoiqhTUNu+axXPPhz+4aq5n9YrW+jqF+GevUOwY5xo
0Zb64f6ip+v6mrmKBpxuklRXtGWnes/+aDjr6nXsTKiGy7GF5j/rIfox/ULR
eqKN5t0aU1T00bAtNV79EH8X6jTwiui1qYYW+0XLdvoevFZ0a/j5VB/R+pPO
//AQnf7xRMF+okXnHTDoqD5XPcvcXvTwnMzuTUXLOVYMthYd5/RXv6HmZ37P
3/N5vo/v53pcn/JQPspL+akP9aO+1J94EB/iRfyIJ/El3sSf9qB9aC/aj/ak
fWlv2p98ID/IF/KHfCK/yDfyj3wkP8lX8pd8Jr/Jd/IfP+AP/IJ/8BP+wm/4
Dz/iT/yKf/Ez/sbv+B8ewAd4AT/gCXyBN/AHHsEneAW/4Bl8g3fwDx7CR3gJ
P+EpfIW38Bcew2d4Db/hOXyH9/Cf/oD+gf6C9VrMvzOPwngYzzX0T1xnja91
D3Vdp8k/zqtyGF4uoa/KNelC16qqnC8qdc9X8ztfArpHqHqU3N2i/P/Xoy3e
0UrVM6RBlImq96gHg8PVfNG67UWeqfmjCScTYtV80rv04U1U3O7NreiQqD5X
L/mhGjcs/b721/OqXzWquyImX7f+4Xrj13nqeVHPqWiien6cs3L/B/U8ufyw
VX/1fBn2NCh3mai9Y0zyHFEXb9MUte6i7agyP0aoeFa7bdFPdFj9SX3UeKjD
xy9zbEXjPEeuVfclpXs8XlJe9HD1jd0KiDaOz3nyXt3/lEls8FC0yi4ja/Xc
vHiT2yM1Lrum6+lqq0X/Fr33d4pobVvjUf00609eH/0aU1HU1uHpth/ih1mN
k77cE23R2jnyiOZ+LKuM/zLlJ5ObQ9a3VPOSDz4Yllb3ZY875T7XjBswPr3k
c+jlfpr1N3bj1y74rNaVGq54odaH3ut/ymCZGq84nFayh2bcaVLWzux0zfoi
4wnL3MaJjorfW6qh6HWDSS2+Cmd2bPHPO6UZz19i+OuTvWiHu7GjCog6d59t
eEm41Wl+3XIrNOM8ep+KPior2mbf2Kxk4d/3ZWdL7VT357+MRowRDfm7yMhG
dFXx9L45wtVSn/1cros65TnW3CI6Ovt+sXEabr9r9DSwrOgAg6GrM7/Lc3q7
3nUvif5eumdVqGiKr17yQtHpq0/U8hBNvTR+g4toIf+qLZqJ9m32xNJCdFh2
jHc50YCeoU2Kil71dx6b+0248ruC2S/Rp5vNXH9ofub3/D2f5/v4fq7H9SkP
5aO8lJ/6UD/qS/2JB/EhXsSPeBJf4k38aQ/ah/ai/WhP2pf2pv3JB/KDfCF/
yCfyi3wj/8hH8pN8JX/JZ/KbfCf/8QP+wC/4Bz/hL/yG//Aj/sSv+Bc/42/8
jv/hAXyAF/ADnsAXeAN/4BF8glfwC57BN3gH/+AhfISX8BOewld4C3/hMXyG
1/AbnsN3eA//6Q/oH+gvWPfLOi7m45lXYXyM5xz6K67bYO7Hgqocx6MfllXl
GqBX9oMq56Iiu/1VuUM9m79X6wbmW5sWUfW6U7PRPbWuIP9cbndV71pWwVNU
HMrHHWui4lLw/qLVaj7JqXHaTDW/ZP2p8hs1TnjqV8MHatwwznVdczWOeLJZ
j8JqXDEguKjNftE3nd8dV+shqnpd9t2iyjG2gJ96nmx+cO9l9XzJPBjrvy2D
YhsME129oVekWoehH9TGpq3oY0eLdWo89E/3VdeqiuY1M7yh7ktKmXRa8UOz
3qOxrUvRG6LtTCYcPCYatLlW2mbRvsan/OZq5v1Y/15h7XRTc9E/GUP750u+
L4ycnvFY9M3ohicjNePBt75fqTJGtGJ6t4P2oksqFfAuI/rN5PQ85S/Dg9Uv
HhfdG3XRZaFm/f+QQV/amYo2nX3/0nPxa5mtV4/u1+w/YB41d0Hoxt/i+78r
yj2KFfUZ/OTtXHXfuedVhr3meYJ53dAuCyd6a8ZJBpf5GPZZ+BM6yTD+oKh+
4bXnxoqOarPrek3Rac8+lczQjNs8PNr+l6vopBeT801Ei2w/npus4WKn+oF7
BolefVX7aBXRxfOsZmUIT5euGNYgQrR86rH8yaKfmxib2Yv+atQ0srio/bv6
31KE43ce9dU7JGo7M7/YYlHvyi0bDhHtv239phaiYyq+czMRDZ7U4sDfbLkv
vD9i/XPR1/fLNLgpmtFweUCs6J/U5TcOiVaa0/z9blGv6cX+bhet/OxA/lbN
z/yev+fzfB/fz/W4PuWhfJSX8lMf6kd9qT/xID7Ei/gRT+JLvIk/7UH70F60
H+1J+9LetD/5QH6QL+QP+UR+kW/kH/lIfpKv5C/5TH6T7+Q/fsAf+AX/4Cf8
hd/wH37En/gV/+Jn/I3f8T88gA/wAn7AE/gCb+APPIJP8Ap+wTP4Bu/gHzyE
j/ASfsJT+Apv4S88hs/wGn7Dc/gO7+E//QH9A/0F+0dYD8y6LubnmWdhvIzn
HvovyhHZZPcrVS4vb4d5qpw+ryreU+V2jLTJUOvPfB/XDlX1MqpiUVLVs9Cs
x5VUvf++2HhZrTtwnlixsIrLnOSjN7X7NZYv/5AWp9przclS0fm6dXKGY9ut
U+OK1ULtEnaK2pU53CFQtJFj8W/+olG/u11fIGr+sEK0er4c1iLwuHrezAs6
sX+QqGlPvfVdRCvdSh7USrTC1AHZlqrdni/sYZyvGx8duGRD+Y+SR+ULeg1V
9ynrYvUbxql5u4e3Zu4RNTVcW9dP3eck+beYoHmO9ihj0byBuh+KXFjKQPS5
3/OybySva76e1/yCZj3K0WdNrnmJTptesnZ70c7N0/yNc9U8YOaP15r7M/eB
T1OVv4o2jB7QVe0Di36ToeYzOx64sOCxWvda6n3rEM06zuqR9zrUFD36pubR
F5r9C6wbZTycedjnN5fUWCn686K3o6Nos7Jnxv3UcOXYG7+pw0W/XA8MMxIt
cfH88uvCoW8tN3ecp3l+YFwmsZRHWJBoz6jTSd1F26Z4PSos6mti9SNW+LfT
rar7dFF3h9PdGopa/Z7xI1Px/uCideGiEbV8+40RbfPAalZd0U3eDRt+Eh6/
zD2x/5To14621RaI5rZtGNtNtM2XWwfMRF+Vj6+c/TXLIf3sm8YJokW3mxqH
i/br9fX1MtFVg4IujhfdUnjjld5f1fzo1qIOogUWzQ60Fl0848OSmqIpJn5p
VUXXVDi+u7LmZ37P3/N5vo/v53pcn/JQPspL+akP9aO+1J94EB/iRfyIJ/El
3sSf9qB9aC/aj/akfWlv2p98ID/Il3/rHv7LJ/KLfCP/yEfyk3wlf8ln8pt8
J//xA/7AL/gHP+Ev/Ib/8CP+xK/4Fz/jb/yO/+EBfIAX8AOewBd4A3/gEXyC
V/ALnsE3eAf/4CF8hJfwE57CV3gLf+ExfIbX8Buew3d4D//pD+gf6C/Yh8i+
EtYHs86L+XrmXRg/4zmI/oxyBdsXS1DlHBpplaTKnXvpzyJVj6uWnZ6q9Wgh
tSelqfVp3eZ1mKrqnXzGYotadxBf7l57FZcjO4ImXRLNGdnAQMUt+WNUaTXf
lB57f/IR1W+vXmcRrvrfvV4mat2ctcnoDmqccXfrV1vV/tGgUY8NfUXDb8es
miLazGJh8VGiCS3OT1fPm/d2RcSpebHgA0bJTUVLGG89ZCFabu1Gm9KqnG9s
e//RrAO0jftTS42X7u/kHXVc5VvYwl3qvmVvYOLD2aKjek9uP0SNR53VT7MT
PVIraY2put9xudT9u+Sv8b6rpZI06+Grlo1ym6vGdZuVSOuh1qccW2htnqvb
t8X4sEdY/b/LRVvmXpndU7NutqhF0eRUzT4y9jtPM+1fvZJo9zZrIx+IX8u1
rdMjQLMep/SHIw9zxOd+x5Z9Oyq6esiGqSNFu1UK86qgGXdy9omaPFXU9tej
89VET86uZpmoGY+vbzzoq4XoNYOIyJvCoYoFlvedJdq0dH29GqIVKkT8vCn8
2uYVPclHtGqTBbtqiVbJdUm6K7zb88Kl8UJRu3tditt8092vf408bBAoOi30
93EX0Q/VJl4uJDqjVZv5ccJbP1vXynNFs3aWv2cvmmR3O72AqIdf9ORrXyQP
p42L2yAadjfixwjRUe5VnW1Fmx8u8dBQdFBk2cTMz3L/7P+j8w3RxhGeE4+I
fu/6okeQaOqgMUVXiBb44R06RzS09xer6aLP4n8dmaL5md/z93ye7+P7uR7X
pzyUj/JSfupD/agv9ScexId4ET/iSXyJN/GnPWgf2ov2oz1pX9qb9icfyA/y
hfwhn8gv8o38Ix/JT/KV/CWfyW/ynfzHD/gDv+Af/IS/8Bv+w4/4E7/iX/yM
v/E7/ocH8AFewA94Al/gDfyBR/AJXsEveAbf4B38g4fwEV7CT3gKX+Et/IXH
8Blew294Dt/hPfynP6B/oL9gPzv7E9lnwnph1n0xf888DONpPBfRv1HObqGv
Zqlyb9lx+Zqqh3v365GqXrVNR7RS9fTbP6WLqvfjlA7pat1BB6NNb7X7/Fqa
z7JX5wOkjJkw8bDq7+YGv1H7Pq2r7N2+TfX/LzYtVOcMJL98sETt7zmy3G6L
Gne8d6HEwUn5uvUSred12tBLxaHcwfZq31A9PZ/j6vlz1KjQG2qejPXhCbW7
H/2q+J8wceBj0V+vO7rHi8ZXzT8ZLprvctvJX7TFyQZ/1H3LY9O0y13zdOc0
WL0M7K/22bJPiv240646RawSzXhkvNlN9FxuoHUjNe/d/vfoPM36lEXVPAM2
qHWRVuumuap57njjdLWuhXMsuF8r6W7ZaqjaJ7Y283JFtS85ePC7JM1+APap
6W+Mm/ZO/Lvohf36IFFTvVN7nDXz2N9q9jDZqlmXynqgVqWMA1Zrnic+BS7Z
fE/1D50Hdpwh+uGtkaux6OrE5fpRwqF2L3P8BnzXzQ/8arNcL0i05rQX3q1E
je93O5+mub/2MjVIqZmtux93qNl26jTN/X31Pk8ibwhPG93c22G26G+DFolW
oouL+Kx6LjyOHrD0ylbRUkt7RQ/8rPY19Nxu+lmd12B2+EmW3D//rl09QnTK
d9daM0WLNH72vpNo+teE7dVF1y7JcM/9JO3dfUD/p6Ldj+wKviKaVsalwwlR
m9BLY8NEE3/1Lrdd9Pz37M7Bmp/5PX/P5/k+vp/rcX3KQ/koL+WnPtSP+lJ/
4kF8iBfxI57El3gTf9qD9qG9aD/ak/alvWl/8oH8IF/IH/KJ/CLfyD/ykfwk
X8lf8pn8Jt/Jf/yAP/AL/sFP+Au/4T/8iD/xK/7Fz/gbv+N/eAAf4AX8gCf/
+PIfb+APPIJP8Ap+wTP4Bu/gHzyEj/ASfsJT+Apv4S88hs/wGn7Dc/gO7+E/
/QH9A/0F56Kwz539iuw7Yf0w68CYz2dehvE1npPo7yh3l5ym+1U9yq7oZ6bq
5eK5pbKqp3m7W5tVvVf6WaxQcWi2s2KGOkfmqefiQLUuIfHOqq1qnUKNP/ue
7xG9v23n0K2indwW5q4VPTD6xPGlqvytPk5Q5w68NWpTWe33GXeu3MGhorEl
Wht2Vz9XzK2v1k+UHV/yez3R39/3962Yrzv3wNd8/TI1bxaftsr6nujK+7ur
qP2t88MvtlDrNkJLp06arxk/Hd+194PWoic2b09T9zE2Pt8PqP1PnAe06Wp4
/xBRgxNlSk0TnXPtWwcn0f1Dm2WV0ey/KHggyn2Puq96ElFuvGio4dHiDURj
O+53+KgZL/Z6EjnYQ7ST9W3Hqpr1UOMmWtxbotbHFI4LaCq6yG7N/gzx5y2f
CU1XaeYrDlSu9C5Fsx+hyrFavmaiC0ftP3BWMz5ePqTymh+a9UKf/9bsWVd0
+Mupz89r+ok6Z8ss+qgZv2d8n/mAxvqv1ziJnjtu/j1FeDbiSuWOU0R776hz
u7jogLMn03YL/6aV+3baQfS+m8+pdOHk1WEpVXxFG3bq0NpctMG0miOvCl9v
XTqYMlm0x/HZ76qKDt5eN/2W8PlG348/FouWXdZgdutPat6xxt6/H7Mc2ubO
i4wTvfBV78Uy0Zfxbdz6inZ709i1jmiJJYZ5+R8kvze+8Xoi+vjgyqR40Ra3
2zQ/JJp6PSR2u6j96IWeG0UP3L/ZY53mZ37P3/N5vo/v53pcn/JQPspL+akP
9aO+1J94EB/iRfyIJ/El3sSf9qB9aC/aj/akfWlv2p98ID/IF/KHfCK/yDfy
j3wkP8lX8vdfPv+X3+Q7+Y8f8Ad+wT/4CX/hN/yHH/EnfsW/+Bl/43f8Dw/g
A7yAH/AEvsAb+POPR//xCV7BL3gG3+Ad/IOH8BFewk94Cl/hLfyFx/AZXsNv
eA7f4T38pz+gf6C/4Hwtzkth3zv7F9mHwnpi1oUxv888DeNtPDfR/1GP3vs/
G6h6vSn9ZbqqZ8rP391UvZ0n/Fip4vAhoUI1FZf7ZS/mqHNlbvw8YKTixjlm
dfNzYwNEzZKfWS4RDXudHeAtavGu5NNxohlpHQoNFrVbUChTjUPqn86d01I0
71nn8Nr5uvNxalXvNjlH2vvBirkZL0W7Ti23PiFPjf+ljz8q+t7eu+8G0R1P
Bjefrtb5vSue01v0Sdfq/taiRWcvuFk8T8V/6sEMybuVexLLRmnWh6xYd7WS
q2jCyh6BdXJ1+3NLejepHqP6h8KTS80XvVHwQBFH0SLzp/7J16xXKV2vfMx0
zXlI5sd6mKt1LoHpxY6v0jxf/G1eMey5Zl8Z+6H17xl2uanZP8D+AtbnlJj+
uHuzn7r1PFuGR1sPFr1SamK995pxDtYXHdlS/OQ64UnaJv+GVUSrX+jxKky4
k5+bWtVaNHLsg+rRwqVOKddbOmqeH4YfWPq2r2jh+Hrmz4RvQbEPTk4QfRWT
8OuPcFBvf10nf02/wP28lV70PhfREP/cCW803A2LeT20nujaIv4N7gqff9rX
2OkruvXFxRxr0c/Tv696/T7LwaSxy/pdokFReV1GiU6wXve5vuigzKlRv99l
ORyrePzWTdEg92NuEaK1Xr5e7SdazXnPzCmiX2zfNnIXffC85c1+olu3rOnX
W/Mzv+fv+Tzfx/dzPa5PeSgf5aX81If6UV/qTzyID/EifsST+BJv4k970D60
F+1He9K+tDftTz6QH+QL+UM+kV/kG/lHPpKf5Cv5Sz6T3+Q7+Y8f8Ad+wT/4
CX/hN/yHH/EnfsW/+Bl/43f8Dw/gA7yAH/AEvsAb+AOP4BO8gl/wDL7BO/gH
D+EjvISf8BS+wlv4C4/hM7yG3/AcvsN7+E9/QP9Af8E5jZy7xfkp7INnPyP7
UlhfzDox5vuZt2H8jeco+kPqZXRsZStVz5Xjzripeg8xLpOs9vmbDGu9XsXl
oH+tRWp9m8XQ24HqnJnhb8adU+sW+h5zfKfODwitm1BYnZvJ+utv5xfGDFTx
qTPSSp236T7R006ts7uxpeAdNS7JftP43J82ap33zr4PE5+IRkQNX31J1K5J
JdcIUf9zlqYr83Trx4O3PC7SUTQ6pkq+Wsex50mjRX9UfxDeb4baJxvWwe7c
btEp4607ThdtearLd8dc3flA2wwmj7sveVt54KAiQZrn7nN2JrtNNPsvOI+V
c/NGrfN8laVZf8/4MedasH6/1sp7r62V3qxeI1H86Njmo6mHZv8E4wynu/Zv
X/Wnbv8B+xeYZzW8eKCjo+i1YTe9LwknfExmnuugxs3bfx98WfM8sfBwsR3n
NePz49/PmROtOLSu2dsmX3Tj/49CGo2o/1k3TlM1waJQ7SzduM/8lqWO1hbt
eeZLi/3Cw7d10kY2Ej1zyG7daeHmyzt65s6iT+rWnfpQ+Bq4q97z8aKr2yxL
LCR6w6n1ylDhct8Hfaa0FzX/0ef+h0xpt6/3Cm4VjatbsH0P0ZdWjZ4VF61U
dZpxwltpt/rNzTeIRpR513SE6G3biPktRC0GfbM0Fu1Zx6fX3zdZDjELHpR7
KxodOW1+mmhNmwm7Hml+5vf8PZ/n+/h+rsf1KQ/lo7yUn/pQP+pL/YkH8SFe
xI94El/iTfxpD9qH9qL9aE/al/am/ckH8oN8IX/IJ/KLfCP/yEfyk3wlf8ln
8pt8J//xA/7AL/gHP+Ev/Ib/8CP+xK/4Fz/jb/yO/+EBfIAX8AOewBd4A3/g
EXyCV/ALnsE3eAf/4CF8hJfwE57CV3gLf+ExfIbX8Buew3d4D//pD+gf6C84
75fzGzmHi/NU2BfP/kb2qbDemHVjzP8zj8N4HM9V9I/Uk/NhPnW9OkTFoZhF
o7oqLnv6ji6v4sR+zlNJjX4vFHUsMOSWWsfw8PnC6eo8gUF+Bg/7iw5rPy1N
zVcND+4yWZ2PluDWzked56xn3OxJcVGPyCZL1TjlB4NNfVI06ysmm4T/CsnT
nSN95rHfBzfNvNqUWx6djNR8xjPfCuoc0T4d+9c4r+5XHjoOXKcZX+V8UvbX
NpuYuiBK3QfFuj+ZlaM7Z5v9unk/P2WGa84j+lM53rXEX935raxfcapjsqeg
6DdHm7hQzflKzq0fzn6ouZ+z/htgmaPZ73y8RCmX8j91621Y55ke1mPdNvH3
Out300xF/7QzXbFB/H/hmEkhg2+68XLWB2Vd+m4/SvRy5t2Ee8KVW5k/jdpp
+gnT+26WVVQ/kZcZskK4tCH8RNPvwqtN80Pbj1D9hPPUpreFZ60O9RvvIPro
+pzuR4V3M09v71JDdKDFgutbhIenBk+2LSu6pdzZnFXCzcl96i8vKdrx01iH
tcLVqObzVpuIxjZumRym4XRsvUWvbwu/u00KGeMlmr5qpmsF0TW3Asqefy33
wdHlUqeK1p7v8tdK9MKkNpGfXsl9ZC2nDtGiK1fue+wnetB+XNhI0exGaVc6
iKYaLR3SSLR9bsbsGqKDjrk0rKb5md/z93ye7+P7uR7XpzyUj/JSfurzr37/
1Zf6Ew/iQ7yIH/EkvsSb+NMetA/tRfvRnrQv7U37kw/kB/lC/pBP5Bf5Rv6R
j+Qn+Ur+ks/kN/lO/uMH/IFf8A9+wl/4Df/hR/yJX/Evfsbf+B3/wwP4AC/g
BzyBL/AG/sAj+ASv4Bc8g2/wDv7BQ/gIL+EnPIWv8Bb+wmP4DK/hNzyH7/Ae
/tMf0D/QX3BuPOcAc54j53Jxvgr75NnvyL4V1h+zjoz1AMzrMD7Hcxb9JfWe
mD/DQMWhk/nUO2pd9G6/YttWi64q4DNAxe3eruxP6jzMwlc3d/UQzVszfZBa
1zCot3+uk6hZqfvVbFT/WbT9XjV/ZXLp4Yyi6vu3B039JO1m8en0fHUOzluL
wPnRop+u3ekTnKc7P+drj/Sc/qKeHg3X24halqw+Tz2/TmjQdfuTXN35PBf7
Zf1V70HgvNGeXawOVxBtY5T1K0XysOIUg7NbRQeWq/NkkOb8qMjB02/e+Kt7
/8OGmE1FrP7qzvVm/TznF90zvV3krPjl5oyIk/015zsxnvzY2LN5CdG4172+
rxffVbp2ZH3Fn7r1/ymuWRcriL4v/HntavHvj8hPR/REKyVbuEzXrHdi3WiA
xZECkZp1qjk3N77z1Yw7RWzdvMVB9K9ntfDtwpkk7w/hf4Q7ByNu/Okvuu/M
o0InhEtO46zrlxY1i/NN8xRuXWiwa9l14Vnr2PpbLd/rxnm43y4SWOVVb9Gc
PouanxFOVrG/1q6u6JVRW+YFC0fbrho9tIxo95e3+/kLb1ObFXhkIBq/pljv
9Rquz5n/5O7xl3I/Gfw1pJuorafcHb/Icjh2eZNFsOjVduZzuooO9KrnrC/a
986KSzeeZzn0inKy3izqeKRF1ATR4uNuLXERbX3kZFQT0UKFj4+uJdq29/yd
1TU/83v+ns/zfXw/1+P6lIfyUV7KT32oH/Wl/sSD+BAv4kc8iS/xJv60B+1D
e9F+tCftS3vT/uQD+UG+kD/kE/lFvpF/5CP5Sb6Sv+Qz+U2+k//4AX/gF/yD
n/AXfsN/+BF/4lf8i5/xN37H//AAPsAL+AFP4Au8gT/wCD7BK/gFz+AbvIN/
8BA+wkv4CU/hK7yFv/AYPsNr+A3P4Tu8h//0B//OS/+vv+D9I//Ok//vXGDO
d+ScLs5bYd88+x/Zx8J6ZNaVsT6AeR7G63juov8kDtWTxniruGQO6FFUxam4
g/1YFbfePhWWqfVvnI/pPbnZhnYqbnGjuqt1DqlV+g6tJJozuPLuQqL9Tc4W
VPNZnMf5tOWCVSfU+ryK57w3qnZdb/9nap7u/QMzT59qZanuD7rZHs/L1b2/
YK7e+227NOvL2Q/b/WGxR/mSbwYus2bGa/Y9cV5peJFCptma8015r9C8Vx09
8jT7dzlPlXlE9v8+XlPrQMnfuvUs7POyKTn+wj7NORfJlZPDwjTPF0uCI+0D
NPun2S/AvrZ/49vuP4asFr/f63y51lvNPPYz18nDNwofCu7rN/61uh8tkmRp
m6Wb1+X+tVx0gHPlj2p+b+tmD+HQ6YXRgUc08wuMw3C/bJ8cvzNd+Hai77ty
DUTPFe9Web7wTy98l/19zfMB9+9Pfk4f/l54Wt7HsHRvUTP/66PihLcOhTo8
ayS6u9nRv/sUx0ubN6gnWmf+m1fHMuQ+0v/1OkfRZI/swJRn4vdku76zReNb
njKvKRrusKlH8lNpv4gHtTaKfvtw8YWraFr69nP1RfWL278uKroj/MbsD0/k
fvXIusA00Z/LEjsla37m9/w9n+f7+H6ux/UpD+WjvJSf+lA/6kv9iQfxIV7E
j3gSX+JN/GkP2of2ov1oT9qX9qb9yQfyg3whf8gn8ot8I//IR/LzX77+l7/k
M/lNvpP/+AF/4Bf8g5/wF37Df/gRf+JX/Iuf8Td+x//wAD7AC/gBT+ALvIE/
8Ag+wSv4Bc/gG7yDf/AQPsJL+AlP4Su8hb/wGD7Da/gNz+E7vIf/9Af0D/QX
vMeK95JwvjznBHPeI+d2cf4K++jZD8m+FtYns86M9QLM+zB+x3MY/em/uPx3
/v4S92kWKm4hXz12qfPLDOxqhKj1cKuMJ+erc2nMhl/eZZKvex+ZQ80KLdU5
m5xv8/zHn6FH8nTvD2Bd3nSTvilqHHN0vw2vq6lxqupV/n5T68bDg7OuiFq0
dNu2SeVNbf8Ud9EvyY7zLXN17z+Ys7r+6IM5uvcl8D44xl95/8LPDR0TrDTr
pV7+umE17Y/u/RD3f7e9Hab6icrZi5tr9l+sjGs13OWX7ryj5CTnHl1E92/Z
mXlBM3/BORjsV040NHs1QXzZ469jywTNOtlVx7Z88dHMa2+aGDOyouiGM3qt
3MX/c94tXRQmPLibXnD1G838RKVDfzqN/Khbb8T4u+vdi2mG73Ucete31IHZ
wqU2loYljr3VzQ+0M7zXrbrogubXnF2FaweaNV0VKLybcO3I4QfCv6VbHNua
iHZvd+DeME2/UDh8QJc/wlPH5/V69sxQz/tTth4U3jobTIgqLWrRdF392RrO
e82Mshgj6vDma/C7dPn+ciP6eotuC/aLNhTNfvvB8nBalsMyp1l5A0UbFvi5
opTo9rzAUkmPpXw+sxOCReOqD/oyRdSzu014X1GrIiWKO4kWbHelTmvNz/ye
v+fzfB/fz/W4PuWhfJSX8lMf6kd9qT/xID7Ei/gRT+JLvIk/7UH70F60H+1J
+9LetD/5QH6QL+QP+UR+kW/kH/lIfpKv5C/5TH6T7+Q/fsAf+AX/4Cf8hd/w
H37En/gV/+Jn/I3f8T88gA/wAn7AE/gCb+APPIJP8Ap+wTP4Bu/gHzyEj/AS
fsJT+Apv4S88hs/wGn7Dc/gO7+E//QH9A/0F70Pk/Va8p4Tz5jk3mPMfOceL
81jYV8/+SPa5sF6ZdWesH2AeiPE8nsvoX4mT5cemnipuHxxr1VZx/FRqRjMV
16Sqz33U+rj+22Lu5qvnwjovqr4WnfvwaXN1/kD1Wc/+HtCs377sNu7tGNFN
t1wuqHMM/pY2DTPJ070fzWNQ/IszmvUYdVz2dekjGnm/y1MT0c0Rj31Sc3Tv
a9u56FjZXqKjLF5HF1Hnwp2fEXNK8vBUeZNP7ppzB3k/XcClfq3bixo08ExM
lfyOidz1wlOzv5vndJs6FybnavZtDd3iNu6DZn0U5yU9nfN6WB2lcWOeLtHs
r+B+j31nw0b0e3FRrYPaFh9eVPTbxTq72ou/uy8+Ud5Xs95pW57/8pfCha7z
LjQuJzpmTeJe+w+69UKMg6y1L/PqoHAmKPV44i3hzu5h/a9macaZLjSNqWIj
nIp7VHJLb+FWgL/n6BkvdeM2U7/1Hn9BeBd86mz6e+Hfm8SlZpVER+XVTeoq
fLxUvv76JcLN+Z4ti8cLR62WDbtfRDTbpOa6nsLZanYxKbuEw1k9zNrnCqcb
9Gs/3F3Usl37M4mpWQ67zFentBN97l/N9mJKlkPnKnecu4smeQV7v3wk7Vbn
S71lomF9rU83EX0eWHzyx2TxUVWj9SdEt28Y1n+ZqPXzcm89RFOWtxrdW9Sk
+ooXLpqf+T1/z+f5Pr6f63F9ykP5KC/lpz7Uj/pSf+JBfIgX8SOexJd4E3/a
g/ahvWg/2pP2pb3/rS/7Lx/ID/KF/Pm3H+a//CLfyD/ykfwkX8lf8pn8Jt/J
f/yAP/AL/sFP+Au/4T/8iD/xK/7Fz/gbv+N/eAAf4AX8gCfwBd7AH3gEn+AV
/IJn8A3ewT94CB/hJfyEp/AV3sJfeAyf4TX8hufwHd7Df/oD+gf6C96ry3sS
ed8V7y3h/HnOEeY8yH/nGv53Pgv77Nkvyb4X1i+zDo31BMwLMb7Hcxr9LXHz
cPjxxUo09mzGS3VuwEKP/ml5EucCg6xOqvVyfi8OOF/L053/P7FVy9zlebpz
nQMjU0/ai24wvrK4nOiMtJmGr6SdY/ba1jiZq3u/88wV9Zuq93MOexRyq0Su
bl/S+vd7miwVNXZO2Wan2Z/B+6t5fwLnNGzd+3DSAtFarWutrCj6aXXFtAjN
fgze/2D27VBiC9H8M9Pijql18z6dhtb8qVtf/21J2KQf4p/oxl0f9BOtPr7o
3cPir/UPfCYV/KYbb85wyEjaoJnnZr/zp/Ybqrb7rNs/wD449h+wX+FysQFJ
vzXz2CafW5WuJbxY0uVXQjPhxwi/96+dhCeJ/cs+76F5nmDeuE67OxsnCJfW
6T8+NkM45b7lxo75wq1l2/br+QvHivTatmKL8G1LycpPI4R33gObRp0R/m2+
eurifeFixeRe0V+Ekyvbnu1UIU13v3/Ke0zRicLVoJ/J6/do+oGORqtdG4gW
bpHzeL7wOrPf6U1pD8Uvi1tUai86Pe9UduSDLIfj+z12NxONsTsccv5+lsPA
3VMGDhSd33+UVe49yZ/706ceER0S0366l2iZTScntRZ9N3zxOlPRSXv08guJ
2h19mpBzV/czv+fv+Tzfx/dzPa5PeSgf5aX81If6UV/qTzyID/EifsST+BJv
4k970D60F+1He9K+tDftTz6QH+QL+UM+kV/kG/lHPpKf5Cv5Sz6T3+Q7+Y8f
8Ad+wT/4CX/hN/yHH/EnfsW/+Bl/43f8Dw/gA7yAH/AEvsAb+AOP4BO8gl/w
DL7BO/gHD+EjvISf8BS+wlv4C4/hM7yG3/AcvsN7+E9/QP9Af8H72XnfLu9N
5P1XvMeE8+g5V5jzITnni/Na2HfP/kn2wbCemXVprC9gnojxPp7b6H+J4za3
AitVXDlHYN2N1EpX83T7Q9u/iA5dKhrjXvaker9M+KSlZ1vk6d5DE9NoxTc1
/8X7BR5F7I+amas7l439qwNzChyPFY3f4DNguuinibPNLUUnJ3ukPvyre38b
5/nwXp6eTufyXDXrbBmfnXI4p0O+5HNu1MW5vuqc8mNni/zUvC+C/b2t2z6d
3Fz0Uq5Xm42a86A4d4/1LqyrPHvOpeYfzf5s9i9z/8d+6ZqXmn05JX7WM9vx
45pmHCo//umZJ8IBz+MtWj4XLixcZ9An461unSrj6VfDQstef6X2++qtiVXz
00lzOx9U4/Jh819s1fQTjO/XWuDpP164daBStPsQzfOD02GP9I5punEg7r9X
pY0x6iR8NFputLjPI939va3NI/0FwlWTDrd37RLe/vTqPuOWcPjQsKW2hUUT
nyzY3F443XNrzXZrhe9VUmwevbkjvm3W/6uLaNrQDtXO3pbv2/P0uZ1oh3Zj
Tl1LynK4nXNZb5So3pmXdUuJJq0wnnv1luSj7Rb7taJd7tYKGSs68cbexJ6i
Cb5fHnXS/Mzv+Xs+z/fx/VyP61Meykd5KT/1oX7Ul/oTD+JDvIgf8SS+xJv4
0x60D+1F+9GetC/tTfuTD+QH+UL+kE/kF/lG/pGP5Cf5Sv6Sz+Q3+U7+4wf8
gV/wD37CX/gN/+FH/Ilf8S9+xt/4Hf/DA/gAL+AHPIEv8Ab+wCP4BK/gFzyD
b/AO/sFD+Pjv/af/8ROewld4C3/hMXyG1//OafyP5/Ad3sN/+gP6B/qLtKzO
k9T8Ou9t5/27vEeR92HxXhPOp+ecYc6L5Nwvzm9hHz77KdkXw/pm1qmx3oB5
I8b/eI6jPyauqR77I6/k6c5hfrX8VjN1zv/ZppY7h4k2MLv3vFmebh/QJxfn
eqm5uvNwPl63clPzYZNz9l5pIlp3S8dz2ZIHVRqNLHVENLnL5VkemvOm/r2/
+0Od4uP+6t4/zTzdYP3vTi3+6N6nUHl0VeNumn18vK9ubKeb7tGa86NS6t0o
tExz3iznfnN+EevtR9cZcayg6MHjQ21tv+rOT+L8JcafO06vuC5W/Pmu9L7h
NzT77J7eM2xx771uX9tmpy6d4zXzFaznaZCVUWm+8CGioMlIN+HFtpRJGXbC
j9Dkx/WMXujGRVKOTAk9/0w3T8z4/ZSLNgNapevG//Os/Re/VP3DlIkVzwrf
9g5ubBokvLvktdbdR/h3ytD96jDh4eg5ay27CB9bRpd3sxdezvgW395WOBq+
q/WxFsLVbTaXZ7UXzv5cV9HTVfg78XSX3nOEy4FuB76EC7eXNg0tnHEzy+FB
UnDrOqK7Agp1mJMo97/rOkSnJ8j1n6RY9hDtdmls5ds35H7XKafocNGZXZ37
6oneHZwz5OR14cmHzp7eonaZrqddRM0a5k+2Ec17MuaApeZnfs/f83m+j+/n
elyf8lA+ykv5qQ/1o77Un3gQH+JF/Ign8SXexJ/2oH1oL9qP9qR9aW/an3wg
P8gX8od8Ir/IN/KPfCQ/yVfyl3wmv8l38h8/4A/8gn/wE/7Cb/gPP+JP/Ip/
8TP+xu/4Hx7AB3gBP+AJfIE38AcewSd4Bb/gGXyDd/APHsJHeAk/4Sl8hbfw
Fx7DZ3gNv+E5fIf38J/+gP6B/qL6uduv/t+PGB6yVvMlvMed9/HyXkXej8V7
TjivnnOHOT+Sc8A4z4V9+eyvZJ8M651Zt8b6A+aRGA/kuY7+mThXPN74zGK1
ztbjxIahoqH7m9VrqsYVR1XorJ+ne79yza1F7dW6iZVnngaNE1209/0GK9F2
l2a+f6c59+BjFYMTA0VTn9iG6otmzDyReVSzfmpx6XeLv0h+XV5u0HeF5vxa
1qfzfuzokYZ7dmjed8H5pva+sRefad7vwPoTzu1mv+/6xhce9cvWnd8auKto
vyPip8pGVnWSNOujWL/PORh1nm55+1v8afZyRqPPmueLhMz85Mua/ROsz1me
7FWm92vdutEzYz//fK2Zxz418O3dsRm69UOsP9rvkpG5XvM8kVdtp12OcCnv
vknyUeHU8lmhfqOFW11uTW5iJhwbON4u5pHw7fexZsU2C+/uLdc3cBX+JTc5
ftxCePi63fjPXzTPB3C0ivHl9WuFq7sbrF60WHi7w+NF2MIEtR9iwmN/4fKP
Or3/7BJut6xqeOfqNbn/smtc8+9VeX4/0v1Qa9Gtd5NM114R33/6Uzz7svDj
8Y/SY0RN52Ue/nApy2G+eX3XJaI9Rqyb3lD0WsN7Pd5fFD510beKFV0/qk3z
HaLhe1uu3qj5md/z93ye7+P7uR7XpzyUj/JSfupD/agv9ScexId4ET/iSXyJ
N/GnPWgf2ov2oz1pX9qb9icfyA/yhfwhn8gv8o38Ix/JT/KV/CWfyW/ynfzH
D/gDv+Af/IS/8Bv+w4/4E7/iX/yMv/E7/ocH8AFewA94Al/gDfyBR/AJXsEv
eAbf4B38g4fwEV7CT3gKX+Et/IXH8Blew294Dt/hPfynP/jXP/zXX/T3Naip
5kXcQwwS1Lz7ozT992oenve6835e3rPI+7J47wnn13MOMedJci4Y57uwT5/9
luybYf0z69hYj8C8EuODPOfRXxP3TZ6/ApuIFl4cUUSdh5aQuGv3fWmnI51P
Nt4pGusbNVW9H9NsYoy5Or8gzqp+zgvN+m/eP9DlxvhHf/7q3qd2p3B6i3ai
x6+nd0/7o3ufNO8/iJ/qkLRA7dMIK10nT53z0y83bJrm/Re89zTOon74Ls18
Bvt1OW+I90fU2ZEZ9078YdjcclGZr7rnetbfcw6f2Yxe9zt90u0L+9Yz97bV
B914NOv/S+ZafD4n/k3P8X68Uvy8qX3Hb93E3xsu64cVf6VbF8r+hUJ3/K2M
hA/pjYcOj5b70OhbE/P6P9GNry/uUrSH32O5b5rktdpMeGNtf77TceFQpZ83
3Dpo+olyXrEdJ97XzRfETbmbtv2Obhznb4MDxk+FfyfPuSxYITy0qVmvbkvh
Y+K045W+ap4HFqZO+L5AuGr8qc+rgcLZjzdXWLYW/jYaoH+y4WUdt1Ni+3dr
LRzv47PXeEi8+M314Db/C1kOG+/Z70g8n+XwuM/xhGqiJy2eXF56Lsuhaf3S
VfPj5L7sWqOeq0RnLiiU2EDUf/SUdy/Oyv1rcP6Xw6K9ag4zChBtX7fitCWa
n/k9f8/n+T6+n+txfcpD+Sgv5ac+1I/6Un/iQXyIF/EjnsSXeBN/2oP2ob1o
P9qT9qW9aX/ygfwgX8gf8on8It/IP/KR/CRfyV/ymfwm38l//IA/8Av+wU/4
C7/hP/yIP/Er/sXP/97H+J/f8T88gA/wAn7AE/gCb+APPIJP8Ap+wTP4Bu/g
HzyEj/ASfsJT+Apv4S88hs/wGn7Dc/gO7+E//QH9A/1FV58CtdS8SPO/A6qo
ca7Oq5LO/38efnPXeDUvz3veeV8v713k/Vm8B4Xz7DmXmPMlOSeM817Yt8/+
S/bRsB6adW3/1lP9N8/EeCHPffTftAPvI+s/atPB7aK/6od8Ue8tK54weXYN
UXfPNXlPpF2P14hqskn0wiaTWx1ydO9H4/3OH/Z5fGss+rVQWMUbKm+G+FR0
1Zw3xTnVKYZDm6Rp3u/G+63ZX8v748ZsrzbilOZ8Ws7ZTrs28Yeb5L1/lfdx
S76q9SFbnXZq9ndX1dNveEr8k7PNZ8FR8dP2znfGhYq/Yo5F/l6uWR81x77x
Elu5rzt8uMSjPPHngQsZS8++0e135v5w3dybmfHib+/FWxYOE7+7z1k666vc
V+bs6eQ2/6lufc8Q64zFy4QXHzt2qKMn/HjlkrfEJ0W3vohxEsbnmUe2qGB1
/KBwqnz5ih2r3tbND/R7Mz2i6E3d/TTjPMWmJz/wEx5ad2jf3VT4+O1664xj
wk3Hz3lH+wpHW2xNSNMTrho6es4/K7zN/Bh6aKnw98qW/dOHCJcbXzr1qJ1w
OmC8172WwvFFTQJ6tzsjfns9w3ZorHA1N7Wnf4x8n9nqkTdPZzlMr9epWk3R
AYN3W6yNlvhcMf1dVrTtMOtK+6OyHFa5nnw7UNQv2PK4majx+LaH/0bKffMJ
/7ysSN3P/J6/5/N8H9/P9bg+5aF8lJfyUx/qR32pP/EgPsSL+BFP4ku8iT/t
QfvQXrQf7Un70t60P/lAfpAv5A/5RH6Rb+Qf+Uh+kq/kL/lMfpPv5D9+wB/4
Bf/gJ/yF3/AffsSf+BX/4mf8jd/xPzyAD/ACfsAT+AJv4A88gk/wCn7BM/gG
7+AfPISP8BJ+wlP4Cm/hLzyGz/AafsNz+A7v4T/9Af0D/cW9l6teqvn1ytaR
Zmqc69HqXq3V/ElInxL71HzKMj2rHmp+hfe+8/5e3sPI+7R4Lwrn23NOMedN
cm4Y57+wj5/9mOyrYX0069xYr8C8E+OHPAfSn9MuvD+5epcSYeq9AJzHyfuX
D3kG33UQrR7R8tBbzfk5hWIcg2uLLrrVtYB6j1qvzsvfdBQtbJ7zK1Hy6JW5
9ZPOv3Xvl+b90wnXcpqu0rw36d/7sf87Z+6iyzCHk5LH+3bPWPRS8vtTWEB+
8Wzde4g4f8gyt4V+C/GF4dXd1xqJT5LHx1Qx+6Q7z5V5Sc5HGmF6duTwTN35
S5yLwfj00fzBU75p1kPpeUYPKZih21/A/oNoh2Od+wgPzIPOvzop951fiulb
lUnRzdOyXoh5XbfP9mHd72Y57Fqo77hZ8zzBeH7vDh8fThZudQy2K3lW7pOt
JowpZShcW2HmUmGE3E+3jew36Kzwz8WrQpXqF3X345sWOVcuKLxM7Tfl4ULh
aHb12cVLC1c7H77wbp/w1rta6f19hL/1Wr2cZCg8tp3wsP8j4bbvnaxpp4Tr
vxdXTgg7leVwYlpI7/0npZ2+HPp88USWw9rfOT7Zx7Mcxjf0O9pS1KrVqHab
jwlv6++9VlJ0ofG8K8FH5b7SaFiEo+gu90EXC4oGl9rQ9/ERud8Pylhw64ju
Z37P3/N5vo/v53pcn/JQPspL+akP9aO+1J94EB/iRfyIJ/El3sSf9qB9aC/a
j/akfWlv2p98ID/IF/KHfCK/yDfyj3wkP8lX8pd8Jr/Jd/IfP+AP/IJ/8BP+
wm/4Dz/iT/yKf/Ez/sbv+B8ewAd4AT/gCXyBN/AHHsEneAW/4Bl8g3f/1mv9
x0P4CC/hJzyFr/AW/sJj+Ayv4Tc8h+/wHv7TH9A/0F/4dh09TM2LrJxR7aaa
L2m18InrNdFFrZfUvCDqODLASM2vTDaPqqjmW3gPPO/z5b2MvF+L96Rw3j3n
FnP+JOeIcR4M+/rZn8k+G9ZLs+6N9QvMQzGeyHMh/TvtlLrtxB+1btvn5/Xt
azT7wzcOdJn4Qtr513CLV4s156KPjOhU64jmfFtLk5WFYzXrboMbNvTbI3l1
feeQeQa/dOs9Oj2elBureb/ePMO9+e0kTx+df11j5jfde09nhe1pG6PZx8f4
Ludys36+Vq30Y+s1+7s5v7XS1rvxrzJ15/It2atv1fSNbn0M+5Pbr10yOem5
bn8z6zi5X2RfW8Xqj/7sStWtE2V83OrUpNyewotlH6NPzpP70pt1KnYKu6Mb
bw8r8rVYpnCn+cjQIfqJ4selJsk11XxEt8P722n6CeYDfvkuu7E/XvLY0Tzm
ofAu6P2lRcXl/jq16N6F7YWHs6yjjfyEj5fcsrc/Em46eK32bir3773e1cvZ
Llx9sKbEAmPhrGNqw547T+i4fMq8Xupr4XanwNm/w4Xrq2wWWvkeljy+0Hzh
+ENyH1fsW/bEg3If3uXNRL8DWQ63E6Iunt0v+dip+UkD0Y9WLd9M2yfXN/L/
8CNCOJZR1m6T6CInw0Y9RAvNW1yqlmj4wod5xpqf+T1/z+f5Pr6f63F9ykP5
KC/lpz7Uj/pSf+JBfIgX8SOexJd4E3/ag/ahvWg/2pP2pb1pf/KB/CBfyB/y
ifwi38g/8pH8JF/JX/L537mT/+U7+Y8f8Ad+wT/4CX/hN/yHH/EnfsW/+Bl/
43f8Dw/gA7yAH/AEvsAb+AOP4BO8gl/wDL7BO/gHD+EjvISf8BS+wlv4C4/h
M7yG3/AcvsN7+E9/QP9Af9F+TJU1al7E49woCzXO1W1mUHk17tU+tVJDNQ5m
dHLGYDW/Mrlk+8VqvsXGs5T/9nzde+F5vy/vaeR9W7w3hfPvOceY8yg5V4zz
Ydjnz35N9t2wfpp1cKxnYF6K8UWeE+nvabepO+frqXXcvIemzpjnG+eLDp2Y
mmOszqGyNt2+V53rGb+3VEM1Lx4ZnHlQ8sRt9brLFur51alBqwDJo4pPQp5+
0ewH5/yeuX8sc1IlH4dlx3iXE917ZrtdG3XedZ2aX4Zm696/sLds6FfvL7r3
2QUbT3QalqV7/wPnEbFehX1bRXc1rd1YfNTce6f+Tc3+i9e79PVTX+rOV+Ic
jIoJt4JLPNONV7svertsc5pun9reP7ta/BS/7zsyMqKi2j9xsfaNhg904xis
9ylQOyKtvfBj7daEnQ7Ck/UdLB41S9CtR2LcZN6KboWKX85yWBecafpbOOW1
vszHd8KtL7c+ZzyV++Rza2eOTjkjvsqOznok99O+c7r/ehqtGxdqvOfwohLC
x/aV/xS2EV5uLnepkMcxHVen397l+ld42+bngw3uwt9fP8/ppwiXOyfUMBwt
vJ7nkfmhmPB7Z5OWz+L3Zjn0K76v1KYwiWdX31UL9sj9brHig5btlvtZr8pD
w3dlOfiXDB33MlTyJmagbRvR4/VPup8Kkfs1r6fju4iahn+Nyd0pPjncIzhJ
9GqVBs3Oa37m9/w9n+f7+H6ux/UpD+WjvJSf+lA/6kv9iQfxIV7Ej3gSX+JN
/GkP2of2ov1oT9qX9qb9yQfyg3whf8gn8ot8I//+zaf9l5/kK/lLPpPf5Dv5
jx/wB37BP/gJf+E3/Icf8Sd+xb/4GX/jd/wPD+ADvIAf8AS+wBv4A4/gE7yC
X/AMvsE7+AcP4SO8hJ/wFL7CW/gLj+EzvIbf8By+w3v4T39A/0B/sXFQZS81
L8J+RPa5c55j8qxGpmpcbJnv8H4hovFdQvur+Zewp0G5y/J174nnfb+8t5H3
b/EeFc7D51xjzqfknDHOi2HfP/s32YfDemrWxbG+gXkqxht5bqT/px0/OmbU
8BV9nzE4ufxf3fuZTaLOBdZW41Wns+N3SV7YHC3ob/Rbt358/nvT2uma9/Ft
DT+f6qN5/152qF2jt2q/U+CJDyW/6c5p4P3YzPtxvinvp+N8Id5LtON7g5TO
4ovEQLshn8Uvd+cUfrb8rW5/MOcdMQ7wbk/NDj3lPm7776VrtmvWR3FOhtt9
zxE2j3X7A9g/zf0j+w2WXXtRuOEd3f6FyX8n5r2S+9D4HntXR97Qzdv23XrU
w1nuW3M8dlcrJvexzfpfm371gm6emPvfpr1X1Cgi98N9ipg0vi4cq2nn3Xq9
cM19+o704Sd199f153cZWFnutx1iS/oUk/vwS1PyI/UO6u7fud+/+Mt+aE/h
7DvT8tYBwt9Fbqn6L4TL4zoOH9YtVMf1XgWMynnuyHL4OTezmPn2LIfRJ14f
/Lo1y2FQazujjOAshzH+89p+DJJ8GGZe3kT0cbvy/UdskbyvNu9U4map54LI
cwNEdxUa+bKQ6Lfb56fdCZT7zCOWO84H6n7m9/w9n+f7+H6ux/UpD+WjvJSf
+lA/6kv9iQfxIV7Ej3gSX+JN/GkP2of2ov1oT9qX9qb9yQfyg3whf8gn8ot8
I//IR/KTfCV/yWfym3wn//ED/sAv+Ac/4S/8hv/wI/7Er/gXP+Nv/I7/4QF8
gBfwA57AF3gDf+ARfIJX8AuewTd4B//gIXz8d57ff/yEp/AV3sJfeAyf4TX8
hufwHd7Df/oD+gf6i+zxh3PUvEi5iDIH1TjXKqcBbdS4V0T15rfVONi7+GfO
alzsZCmbpZtVfxawynOlqL1jTLKajzlZKW6PZ77uvfG8/5f3OPI+Lt6rwvn4
nHP877zK/84d4/wYzgFgPyf7clhfzTo51jswb8X4I8+R3A/Qrob5L8/tlHb+
/LVpsoXooRFfd2/TnFvI+505b4f3F5zZen3QcMmrHjHxrYM078vgvFHOtT5+
5O7e75r3bbt5Lq+XpHn/RWuX180mfNSds93git34G5r5DM4nGtjql/swuQ/r
m+3qfEmdm1f9yw1T8VVJ56H6bhm69fpl3/0ecTpdd/7S0A/9Vz0Qv059PKjv
Tc38hc+fxyU3iL8rrU8fMEL8Pmvexl21xP/nloXfTk/UrRu9GrL7TiPhxd7C
ZZNvyn3p87mZNUZdlPvb35ULf9fMTzxZtsSgpNzXegzbUHPTad28MuP7cIz5
A8ZtGs7YP6P0Abmf3nm79jnhYetoP7c5wsf2n2LedRBepj7LWVtd+DnDoI2x
odzXe1oPa24onJ3U/Gq4xTZ5/m5YrHQP4bHDn5lFNwqvH69KN84Wrp/o1Dxy
4ibxabPFHYpsFB5uPFIqdn2Wg2vj3e3WrpPn9INjfy5dm+XwdfX82tsDshzG
/ux/4OGaLIfSpt8dm4hOnn1r6YnV4oNtSZ8HrFbnmG5NrS7642WudynNz/ye
v+fzfB/fz/W4PuWhfJSX8lMf6kd9qT/xID7Ei/gRT+JLvIk/7UH70F60H+1J
+9LetD/5QH6QL+QP+UR+kW/kH/lIfpKv5C/5TH6T7+Q/fsAf+AX/4Cf8hd/w
H37En/gV/+Jn/I3f8T88gA/wAn7AE/gCb+APPIJP8Ap+wTP4Bu/gHzyEj/AS
fsJT+Apv4S88hs/wGn7Dc/gO7+E//QH9A/3Fw6aFGqv9InVKT3qg3Qc4wG63
qxoH87OZl6bGxThfpXPPnefmi7p4m6Z4iVoGxTYYJmraU2+9mq/hPfK8D5j3
OvJ+Lt6zwnn5nHvM+ZWcQ/Y/ps46rqqnicM2ioLYjYpiY/0U27VFsRsLMTCw
sbBRxBYs7BZb7ESxxW5RMRADi3uvhUX4zvm8Puz9az/A5dzdme88u+ec3Rny
yZAXgPOdnNNhvzX75tj/wHssnkdyX8n6AD8H/2i9crX4vXPFb66Zf+v6A38m
OH87b9RNe9crbXZp2x07cbuNkRd9arpH/qKrgXtmLN4uOivT4NGkM0Yd70e3
8ly1yjfF/hDqwZEXm3xBw07eX3Lqk65nR37UZaN/Pej4zqo+RX3bx7ZvdJ5w
zgt3H17Fa8ULnR+pw6gff9dG63xL7J8p4tmyW+kHFhU7cNn4lxLPU7IMi5p3
W783ZT3Z42RMRK0rej8P72HZ/8M+1VIll9StG673F3UderhirNVzJ49VHt39
Zf1bfvO1r/eFWzk9lmwoJxwLTuxWb7Zwrfabwgc/Gc9tTmf85LFF+leyUPR9
4eHDtq98e6zX6/OrkVXGr1ml1/duhY/4lBXOhlYr3CXnUtF3jvhWuYXHy3ts
sq8inP7SaU/zIcLxUkd/B52bb1FhTZYMqjlPrpOrS607cywqqObjNvNmW1RW
f8/HAwPFvn4OcYNniX3DmwxcHCD+K5GrbMxMGXeFbA87zjTWfS6fLTMsyish
W/QhaSs3aXxjg9XP/J3P8/9cj+vzfXw//aF/9Jf+Mx7Gx3gZP/bAPtgL+2FP
7Iu9sT/+wD/4C//hT/yLv/E/ekAf6AX9oCf0hd7QH3pEn+gV/aJn9I3e0T/x
QHwQL8QP8UR8EW/EH/FIfBKvxC/xTHwT78Q/PIAP8AJ+wBP4Am/gDzyCT/AK
fsEz+Abv4B88hI/wEn7CU/gKb+EvPIbP8Bp+w3P4Du/hP/MB8wPzxfW2LrbG
eRH2/44ds33+Tmm3uGfoapwz8Y98fNd4LjZq7KwnxnMy18mT3IznZg36O/zo
K+3Cpe2PtpW24K1HHrWltc27Zq/x/oa68tQHps4j9bqou0L+fPIgk8+SvGTk
lyFPAOc9ObfD/mv20bEfgvdaPJ/kPpP1An63yRB8ZpBVPfDKU24NzCTtt2dP
PBsZdZ6jD/wdaVXHteCkGp+2iM4yrSuQd7voLvB25p2rv+h61HvD31vaiU4b
fHPdntOs62OvdF2f0sfqfEZAv8+JA4z9iwFdXW5Y7bMlnyp5JaZ/szm4RdZl
y75X/7Tjuc73yr5K9u9P2XjoZIrEZ9xL52zb7un9/69KzY47a/X+4svYIUvW
XNHn2jh/kHzoYsCks/p8A8/Pt0w1ff5zTL/HbfzjdT0X4/nIookvG8i6NvuL
pVU67tHP71kPe7zYXGL5Fv1+oELXimVerJN1aqu2S3MI9zr5bT3bXtbbY96N
urtR+LhscLp3aYSX28e8LTpG1u3vA4suTxKuLqnboeta4axv/1ifznOFdwsK
XisrPC6/vH+3QsLpHp8mfygv/K77K7JWL3+LatrpZPz+aRaVt0ifeWWmSj9C
baZcmizcHpc7+9xJsi7t+HfQmIkWFbJgdtAcP/mezQX6Xp4g8RE2fFVFafes
H3j53Hjh95NS7adL+7zmkAlDrH7m73ye/+d6XJ/v4/vpD/2jv/Sf8TA+xsv4
sQf2wV7YD3tiX+yN/fEH/sFf+A9/4l/8jf/RA/pAL+gHPaEv9Ib+0CP6RK/o
Fz2j71S9/9M/8UB8pNZ/+Rc/xBPxRbwRf8Qj8Um8Er/EM/FNvBP/8AA+wAv4
AU/gC7yBP/AIPsEr+AXP4Bu8g3/wED7CS/gJT+ErvIW/8Bg+w2v4Dc/hO7yH
/8wHzA/MF0Nmlptu5Ie3ef/ygZHvt3GLKhZjP3DEkHQRy6Vtt3aX4xzj74Wn
fjKek3G+cUnRO07GczSbVfWrNJA29+iu38oY9zXBy6pkN+alUm32G+9zqDNP
vWDqPlK/izos5NMnLzL5LclTRr4Z8gZw/pNzPOzHZl8d+yN4z8XzSu47WT+g
g0nPisxJ/1OfXx3m8uWRt9U5v57dH+YOtqqfUfnmtqYTjfVLpu+uXUSHz79e
X1dMdNmjt5PpsUnXs+acFPUXqHvKed3azx65LHuj86VSH4Lnw6P7F/K8ZrVf
ivPDx/faNsoTpfP2OVbINqP6XX0+mf00daK6+HW6qs8/c36a/TmsL5u+6vj3
9Um9j/RgkcpDzh+2qFW3Mt3cckDvF1rYzrlNx936efyIumGeCVtlfVVtevPL
m2S9tPLA81WyHu6S9UyL0VbzxOZ7w2fUFs69yr7jUcUler39evOGCY0XyH1y
NYv3IOFl3lGvS2+WdXvrB5Hpv1nNC6/aPEh6Jfwds3DuyEDhsd+DYttaTNQc
v/b7h0uNcRZ181yhCgPGiD1ih9Y/OdqiqhV2tNQYJffxBXaGxoyQOO+wcevB
4aLXXcdsDg4TXdnYnH8xVNb1++etrSXtysg31S74yDywrm/SJGmTc7nV6G/1
M3/n8/w/1+P6fB/fT3/oH/2l/4yH8TFexo89sA/2wn7YE/tib+yPP/AP/sJ/
+BP/4m/8jx7QB3pBP+gJfaE39Ice0Sd6Rb/oGX2jd/RPPBAfxAvxQzwRX8Qb
8Uc8Ep/EK/FLPBPfxDvxDw/gA7yAH/AEvsAb+AOPUvn0j1fwC57BN3gH/+Ah
fISX8BOewld4C3/hMXyG1/AbnsN3eA//mQ+YH5gvdk5+t8jI65ur8JANRn6t
jffiI438v3PmVZuzQNqSw0JOTpF27T0n12HSXt4x6lZ34/1L+eEdm0n7tKHT
YuO52pFX/m2NPF+R71w7/JF+7rs+rNtTaec92FL4RIquO0/9YOpAUs+Luizk
1ydPMvkuyVtG/hnyCHAelHM97M9mnx37JXjvxfNL7kNZT6ALn2GVffsZ51d/
Dt0zyciPPnuOY4BVXnTy87D/nHpt1J+mPjX5fzr5XzjRwKivMCe4/3rRtePT
Mb3i3up6DdSzy3Dhy9SaEhfVI3/3LfVC5/EmfxH776d+2/X4p6zbir+ZWdJX
1nHJv68We2z1XIr8S839DzkHRlrUxcO/PFdclHVpkQyrl5/Tz7c5x3Z0zPvf
ZY7L+qhM3mlxh/X5hVe/wp/XDdP7gVYsvLpk2HaLSnEN80mSdWzgr1YrZ8u6
tn+bN9VzrNPPVXzje24uE6Kf95/u7ejUWbhWaerWNr9lHf1m9rjsu+bo5zxH
lpfoWmeGrIdLDn5XTNblKXM88xcRfiaM/tm/qqznE6vXqN9POOu3ItrmoK+s
dwITchcfpTmdK93hF4OE36He6+40HWJRmUe1HuI+yKI8y7eeNMlbOD4lcd+j
/uLfjX8WefWTdd7Ze+MK9rWosz9vrUnvJfHkXiCTYx/h04UCwUM8pT9tC7/9
0Fu43avB9LXS+iw9vHuG1c/8nc/z/1yP6/N9fD/9oX/0l/4zHsbHeBk/9sA+
2Av7YU/si72xP/7AP/gL/+FP/Iu/8T96QB/oBf2gJ/SF3tAfekSf6BX9omf0
jd7RP/FAfBAvxA/xRHwRb8Qf8Uh8Eq/EL/FMfBPvxD88gA/wAn7AE/gCb+AP
PIJP8Ap+wTP4Bu/gHzyEj/ASfsJT+Apv4S88hs/wGn7Dc/gO7+E/8wHzA/NF
d7umVYznWTWjB3ww9m2V/NAou3G/0jKqTJiRx3G5g+u60X/1/uHJedyPtpJW
mb5MMs6p/Gmz4EoRaX+kb+ZpPGcj79evuOZ9zks7bfuFmuukXf+iR40xKboO
PfWEqQuZWu/vX50W8u2TN5n8l+QxIx8NeQU4H8o5H/Zrs++O/RO8B+N5Jvel
rC/QCfk/VckGo31FR167Z73vZOTh+VkosoTo7Hqbrl1iRHfnvqZ7HWgy6nft
OlNAdDl6wfemK6zOg5MHm/0k5DfdmeNOxFGr8xkfO2/ynPFc50/NdOjr8Y+y
DhvUf2I/P1mXOd88m9tyX+dv5TyxzbCfbU9dlzho7rTtjtV776y5LasOn9f7
azjvbOcV1u2TxPvQ/I45ZxyxqClvUp7YHNTrzWs3pm6LE15sdovO0Hi7fu5R
83li0osN+r0u+43i2rbquHGZ3B83/y9dTLB+z8z6eHaDwIbHhWtncl7MkUs4
t9Er+9xJsq4OHrnB8/tE/Vzox6c+BZxkXe4ya/bIZyP1en7UKPdZocLZankq
+58YKNysqPw/C4//1N+c0Eo4/d/p5tXvCsfHXR05cVovua/e3jvGo4esB9+V
6tHXQ/zw+nDE6q6ynsvy90CGLnL9e2MPbOpkUS9yH8zq21H6uX9gjF8HWd8X
3lTgWHv5/fHmY8q3N/KbJo151E7ie2LDoeHt9M/8nc/z/1yP6/N9fD/9oX/0
l/4zHsbHeBk/9sA+2Av7YU/si72xP/7AP/gL/+FP/Iu/8T96QB/oBf2gJ/SF
3tAfekSf6BX9omf0jd7RP/FAfBAvxA/xRHwRb8Qf8Uh8Eq/EL/FMfBPvxD88
gA/wAn7AE/gCb+APPIJPqfkt/vELnsE3eAf/4CF8hJfwE57CV3gLf+ExfIbX
8Buew3d4D/+ZD5gfmC8W/SjS13ie9f1Umr3G/cmf02sjjDwp7OsqcatEhJHX
sc615W2NvPPpY2btMPYTR/j0C3aWNqW63TVbabsFLM1lkn65RvxxNs5Hkr9l
U/bo4dOktXzMktTBeC9+svDf4im6Lj31hakTSb0v6raQf588yuTDJK9Zan6a
f3kGOC/KuR/2b7MPj/0UvBfj+Sb3qaw30E3NGiVd24mOXpjarSsguuqxruzz
W6KzBYtDKo4w6foHXXp5px8uuixYxDfvdat9t6Nv/KlR763x/LZXzvai64l9
nnu7x+q6p+QX4j0i9R/I2039CZ4fZ46a7dBH1m0FvdetHnxN50cifxL7+8nX
5JiyO6rQSb2Pk/PQPO+u+Kv6h0m7LSrjOffK24QPS16psee26H2lLf+bueXe
Gr1PtdzGzLnPLjXGO6DYviD9fJ73xJbqjw5Nmik/9+7a3FfWxxPKbX7qO8lq
njhecekaWVcvKOK97MoI4dU85W4r6+9rX13D+g3S6/XFKwLrDJb1fOuhpSsX
kvW+b+15vT53F7/nuDDtk/D448l+dbJ3Fr5t3lqgt/DbzndHQHRbsXfZVxcC
W1vUHfvQX/3dZZyxbwuOb2FR2XJW+xHR3KI2rPpSqn4zWR8Ou53vRxMZd/Zl
f981tqgdjlVicks7sUSF6VMaWdSu/L19naQ9MjObQwarn/k7n+f/uR7X5/v4
fvpD/+gv/Wc8jI/xMn7sgX2wF/bDntgXe2N//JHqn3/+wn/4E//ib/yPHtAH
ekE/6Al9oTf0hx7RJ3pFv+gZfaN39E88EB/EC/FDPBFfxBvxRzwSn8Qr8Us8
E9/EO/EPD+ADvIAf8AS+wBv4A4/gE7yCX/AMvsE7+AcPU+sh/uMl/ISn8BXe
wl94DJ/hNfyG5/Ad3sN/5gPmB+aLGfVbF94sbfXxI94Y9yctdw29bdyvpJu9
1mLkTZm3MmMe436m67qArMa+r2W356028gdnb/s0IJe09vnd5vyQfuRKO6JX
lLS73MYfO5iiz0uetf+603gu96JVsfmVpN36ovKMP8Y5v+ZdSpxN1nXqqTdM
3Ujqf1HHhXz85FUmPyZ5zshXQ94Bzo9yDoj93OzLY38F78l43sl9K+sPdNSl
yKceV63qun4ek7AgTnS3ZuWizh0+6nyjzwdFtHkZJ+utZm/TpRXddhtRrpnN
a50fiPpxgyfvnTD2mVG3x717tmhdz65Eie/lXz/Q+VQ5t1WsmsPxFjd0HnH3
Y8kdki7p88U1Xvf3rifrvEqjLI8Ph+t8TAVGelzofFjvt+k/yc8mZI8+P825
NpdDcSc8Nur1Z5Y9//V5Lvw40PRhjgVL9fP1kUfcrt2ap/cXdd5b/2OKv6x3
cmy8ETJFP2cpW2p+2ANZH3c73vbY9JH6fcF4p4az0wn3lvcZv+NFP73+LnU+
qu9zWZdPu1O+b6ZuwuHpCT3adtLr/5eRlda3Fu7WiN35LnNLWXfdcnb+LJyu
+mBKnkzC7WO533Zu3VC4MjZt7yv1haPvqk72q2tRPp+z3+tbW3Qd69g+sKZF
5Xl279hbV1lvF7q/aEZ1iwqYtKRU72ri1xl1l/v9J+vfuUmHH1aVeLu72clX
2pkzd9XtYPUzf+fz/D/X4/p8H99Pf+gf/aX/jIfxMV7Gjz2wD/bCftgT+2Jv
7I8/8A/+wn/4E//ib/yPHtAHekE/6Al9oTf0hx7RJ3pFv+gZfaN39E88EB/E
C/FDPBFfxBvxRzwSn8Qr8Us8E9/EO/EPD+ADvIAf8AS+wBv4A4/gE7yCX/AM
vsE7+AcP4SO8hJ/wFL7CW/gLj+EzvIbf8By+w3v4z3zA/MB8QZ2qHbV+zjXe
t1Nf1+FG3yTj/uVW6VWrjPuZ/8wTo6sb14l66W/sAwsrtqx1GmnDHTP9eGm1
/7hAqP/mFSn6nMuQVh0e1kvR5/K/bu889o5xXiaqYbfF0qZt0/GPe7KuW0/9
YepIUg+Mui7k5yfPMvkyyXtG/hryEHCelHNB7O9mnx77LXhvxvNP7mNZj6Cr
e/v6FnlpVf87/4ohXkFW+aeoP02eBupXn78xdMbQF7r+gvfX/M5Lnsj9dffB
sT+idD0H9s9Tp4j6ERnf9Uib94rOb+RW2XdG03N6P8yhk30a/Tkh9n0/pFqZ
o3q/f+9zhyMrhelzZzND/ou+FSrxcPtz5MRN+vk35w84n9A699zSA4OM9fWK
zKeEJ43SxQ3JJHyZayqd4Oav3/OyHymw9Ynk5NEW1TB71Zr1h8u65FmRfbMG
6/Xy9g5PVtboI+Pc4fdgh3BvysAmURVlnf1+XLa8N2X93fjqvqyz24idlq0q
10f4OSe04vMezfR6H+56lam4S9URfcXvmRxXQz5/fszNM8LvHtMKjLxVRdZH
i5dlz1NJ/BxXv1xIBdFrhwz2ncpJXO98/KBdGeFVwXFei0pZ1O4nPj3tnUXH
i2ZWuVdC1stqpt1TJ4s6t7Hds7LS/k70a36muPTvRekja4rrn/k7n+f/uR7X
5/v4fvpD/+gv/Wc8jI/xMn7sgX2wF/bDntgXe2N//IF/8Bf+w5/4F3/jf/SA
PtAL+kFP6Au9oT/0iD7RK/pFz+gbvaN/4oH4IF6IH+KJ+CLeiD/ikfgkXolf
4pn4Jt6Jf3gAH+AF/IAn8AXewB94BJ/gFfyCZ/AN3sE/eAgf4SX8hKfwFd7C
X3gMn+E1/Ibn8B3ew3/mA+YH5ouo8s3yG3nhp+77scLP6v079a3Wmc42ri/t
kAsdDxn3N06+9ToZ9ztVzye9MPaFVXV1z2TkhVwZdWvcVmm3hdyImijt0wLP
LrWS9tCKdc8KSNvw6Og9sTKu0KZ1zmwx3v88zrvCU9p2LSuE5ZY2q/uEceeT
dB176hFTV5L6YNR5IV8/eZfJn0keNPLZkJeA86WcE2K/N/v22H/BezSeh3Jf
y/okVWf/zsMu6j3h9b44Xa+N+gjsXz8/0PZmedFxrtv1d59+Kny5/6hppSe6
nhz7T6hPd/3k6PM75P59VNeYCqOv6bwS1J8gbx7PlzcUu9Cj73F93pi8fpxP
5jnD1Rs7B7ps0ftvOB/N+YL3E1oPahcsOnRI9uk/X69H2f/T4tzZps2FL+f6
13hSRnjz0a/zjwyj9f4jnteneb50+cq++vn+jiYPz47qpt8PwL2iw29OPNBC
P/cJdAzc1K2BRXkW/X73mfBzeYZeHoHCUxefpk+6yTrf9fywmK7C3UU+d18G
lreozEmHqn0oLf0adzn7jJKyfuo8fFon4fu7AjUH9HOUcT6dOvpAIaPOdvuS
DQvIuuvmpjO588n6rF5464p5hDd9C64KymVRMWtXl6udU9Zhm22bV8ohdjxe
1jTCQdbZG3M+SMouugnLNyQqu/6Zv/N5/p/rcX2+j++nP/SP/tJ/xsP4GC/j
xx7YB3thP+yJfbE39scf+Ad/4T/8iX/xN/5HD+gDvaAf9IS+0Bv6Q4/oE72i
X/SMvtE7+iceiA/ihfghnogv4o34Ix6JT+KV+CWeiW/infiHB/ABXsAPeAJf
4A38Sa2P+I9P8Ap+wTP4lsq7f/yDh/ARXsJPeApf4S38hcfwGV7Db3gO3+E9
/Gc+YH5gvgi4atPOyOfbbKEls3F+JCJ2mG1PaTNkLHLNeB/v+mxxVuP9/ICs
JRbmlrZi1RAb43x8SYcbLsb9T6P8Q/ccMOY1u+Cyc6Xt32Fkk57S9jucY3k5
aav4Jez+ZsyPW2/kOGa85xlSqfkYaR1iPS6Wk7Z+HsuvJ2KHbccuuPtLG7zz
QMFiSbquPfWJqTNJvTDqvpC/nzzM5NMkLxr5bchTwHlTzg2x/5t9fOzH4L0a
z0e5z0293/inu0nTXtw7KDpsf6xxpRWiy+4et9L1FJ36FazdP43odsL9tH4z
n+o8c21jw3c6Ren8QWMXXKhX7Y7Os019B+o/jP4x//fG8zp/UdkWdQr8Oanz
HR3IP73geVnXfbxjKjZK1nkvVw/7mrxT1sMBh9cNDtX7/4PTTtn5ao0+79z+
64kJ7xfLOtUv352LC/TzcPbzXPg0YWL0ZH3+YdKE5LrmUXq/UJhdzbXPvUUv
rQ88aeslvPI6X+SCrHu/nK5iX6eLfu4y3OOkg5u7rItK7nv3pqn4u13Kp+XC
ve0hK508hYOh6Zctb+JqUQnTc7VtKevxlZuzdhoj6/SPX03rLwtPV41rUrCp
rO/vTGu+5ptwd36lCc8eFpT766otJ1jyWlSix7vXjXNpzhcc0a3UrmyyLqtb
Ic35LBaVpVXYtmI2Yq/8oxdcySB/73f8dXg64f/FtGuS0ghHWmfqvuCvWQU8
yz9taIpZbY1LLLw+2ax+BFX4XVza1lHb5/1K0j/zdz7P/3M9rs/38f30h/7R
X/rPeBgf42X82AP7YC/shz2xL/bG/vgD/+Av/Ic/8S/+xv/oAX2gF/SDntAX
ekN/6BF9olf0i57RN3pH/8QD8UG8ED/EE/FFvBF/xCPxSbwSv8Qz8U28E//w
AD7Ai1R+/OMJfIE38AcewSd4Bb/gGXyDd/APHsJHeAk/4Sl8hbfwFx7DZ3gN
v+E5fIf38J/5gPmB+cKUt1iycd5w9a7gR/2kdUy3wcs4T9KyRsMpNaX1TfD6
4Gi1v8ri+N+SV3L9wpvzVDoj7aoVzs+M+6HE2/NrDrXaR1bhTUgXI6993XDH
ytet9i/XOtIyoaG0E9uPuvTV6vwl+WGOLfoacF/sdCRXfnOfRF3nnnrF1J2k
fhh1YMjnT15m8muSJ418N+Qt4Pwp54jYD86+PvZn8J6N56Xc97J+QYc3uleO
bf9S57F26dzEq89TXZfneJT7hJiHFhVfdEH5d/d0flPqy0XcSlc4nxEXWXeX
nXlJ5yNifz35Vsn77dq/72P3A6KfQV+7Xd+j9+9z/pj8SgO7Vor2kHVh0K0d
N0sv03k22I/D+emGfzO1rTdV/DjSfsisCfq8AuvTVQ22FvzhrfepVmnc6aJt
D/3ed87Q9jdzt7WoZaeSBhaVdXAOc0ze/xrLuujLjZSO9fT6mec2A/MMWFFZ
OJh2ukvZA6X0enzS0EVmx8J6/c763uudb7uldjLeiV7VSwqHVxR3CP+cQc8D
vS47eLkL15ukOHu//G1WuWpVuB7xw6zS/HEf8+GbWc1a4Zeh3xez6tjM84mL
xazqmnbbtDKZ1cW7t7qe+WRWm1qWbjz3o1ndDAv7suuDWc3dV7yms7Qbqu0N
+fVe/8zf+Tz/z/W4Pt/H99Mf+kd/6T/jYXyMl/FjD+yDvbAf9sS+2Bv74w/8
g7/wH/7Ev/gb/6MH9IFe0A96Ql/oDf2hR/SJXtEvekbf6B39Ew/EB/FC/BBP
xBfxRvwRj8Qn8Ur8pt6P/Itv4p34hwfwAV7AD3gCX+AN/IFH8AlewS94Bt/g
HfyDh/ARXsJPeApf4S38hcfwGV7Db3gO3+E9/Gc+YH5gviha+HlBo15uyLqz
KV2l/RY4PNHIs7X1x/juZf/qfI6nx4wpbknR+eeps9gp75G5k6VdemhJSGtj
n7Hz7UXG/dKc+e9/x0i/l0du77LR2B+wOLJgd2ntvTYezCZt9WHR048Z+5xz
ln7hIe32jOkLfBO7jL07Y+wM4/146fIuNtKu2RY1fPofXfee+sXUoaSeGHVh
yO9PnmbybZI3jfw35DHgPCrnitgfzj4/9mvw3o3np9wHs55Blz5tqmzv9FTX
nyb/T/eEMq333tP1rYNCYtyK3dDndal72rpZsMp1Ttd7IJ9q/853iwUe1vUn
OOfFeWKeP2/2C53fYa3O80f+Jc4D1Nvi9KFBoEXlyX2q/ODp+rw059p4Ps57
2J559rod8dL7TpOHTIz51kk/JwlNX7xDPjfxe4W4Kzsa6uf3lw6kbffSeK/s
tbdSUEX9PoD3B3DQ9mXak9Xy6udC9YJnVn5oK9dr1rvY4Iyybiq0ulll4eu6
qn1zV0o0q8hZn54OFg6Xm9T02hvh87NxbrFbTJrrDv37LU9+a1a7e+Qut+GV
WV3PkuPGkhizutRjRvunz8wq0+CMzSZFm5XnkoNxYx6b1ffwVY7XosxqUPfw
mZMfmtX6dLM6LXwg18n+aGzyfbOaeW7FqJv39c/8nc/z/1yP6/N9fD/9oX/0
l/4zHsbHeBk/9sA+2Av7YU/si72xP/7AP/gL/+FP/Iu/8T96QB/oBf2gJ/SF
3tAfekSf6BX9omf0jd7RP/FAfBAvxA/xRHwRb8Qf8Uh8Eq/Eb+pz53/xTbwT
//AAPsAL+AFP4Au8gT/wCD7BK/gFz+AbvIN/8BA+wkv4CU/hK7xN5e8/HsNn
eA2/4Tl8h/fwn/mA+YH5gvxZVW/u8HOX1mdhv3tGHauQm0t6FJC2+4DfVxPl
Ott33bseLW0JL5/MR6Vd1OpE0YVW7/cHODjVcDF+dr/YJkH6efl9jxHG/VPW
Qw72vtJen9c2xMgzuTbryMEPjPfi4X1eTJA2d6UeDXNL+3DDpvuhYo+fS5tf
r2DkG6tt03GH2M25nvO8fMb8cbt/gJ+Rb+S+Xcubv3Q9Y+pSUl+MOjHk+ydv
M/k3yaNGPhzyGnA+lXNG7Bdn3x/7N1Lfw/17nsp9MesbdDo7ZPbgnaLbdmtK
NgoWHW8pbb+jlej67OKmx59f1/UXyp1IfDDxos4vlJTh4q2+p/R+lb1+l/Mu
PSTrz2YF68dZvQcf3nepJX2o3le5yLv3shGrZR3mNDLhzTK9f4Y8GORr6rJ4
f5uKU8SffacUfDdO789Z/PT5y+TB+tybx51h38N6WlS1rJ5TPljdX/Qutu9U
NTe9f4j9RexH4j3xnIMl65921s9hytXMVLJ+fonLeRVubsohdo51WFkiq37O
My5X0YPLU8wqd0Zf2+BfZvUu6cDcU19l/R/Z3qGY8NXhVJ3+Z95pDv/4uPzF
heeyfldZ71R5Ylbjv//MZxKuf86fuOz3HbPamuH3m+43zernvpWeua8JxxsV
y1E20qymfQg/suaiWT2vUOvI8PNmdcyxQdGtZ+X+YHvOHfXOmNXtYk9C60aY
Vc7GM+w3n5b7ipx1xg0/rX/m73ye/+d6XJ/v4/vpD/2jv/Sf8aTOM//Gy/ix
B/bBXtgPe2Jf7I398Qf+wV/4D3/iX/yN/9ED+kAv6Ac9oS/0hv7QI/pEr+gX
PaNv9I7+iQfig3ghfogn4ot4I/6IR+KTeCV+iWfim3gn/uEBfIAX8AOewBd4
A3/gEXyCV/ALnsE3eAf/4CF8hJfwE57CV3gLf+ExfE7l9T9+w3P4Du/hP/MB
8wPzxeFOU0L6WL0n6X6+V2zJvzpfSnpL/TNGvcT5RTN0vSTtwB9vXxnnURIz
3U8cJe304EFVjbzC2Y7622eVNu/OSPvb0j/fyMY7Fkg76cr3po2NfQGVBrkZ
91eFunlkXCVt3NSuka7GuZgeY25eszrP8Sy83sB7Yqegi53rNZHWvDDfsx1i
x1FhSU3//jLqxVcY1cx4XlhrRfMpP3V9Y+pUUm+MujHk/yePM/k4yatGfhzy
HHBelXNH7B9nH2Dqfqp/7+V4vsp9MusddOsemc6h3m19Top6cOx/pz524EqX
6S/D5f4x3cGSI49ZVMyjzmNvHdT1H6hTxP578uaFbsy04dJKnQ+JfLFz3p8N
t8g6sItjtR7bZF1YYnCQqjZRnw/gucSf8CN+abyFJz2cd6b31OcPeF7O+QXO
PyzP5RhyrrZ+r/vOzv5SfHn9HnjAm+6rihSR9VbN0d4X88g6xqXkmkn2oo87
bce62ej7iSrhRYbX/G1WtZ48bO/9VT8HqjmmTIybrM9nV/pRM7Os27uUtt2U
TvhaI+y4az1Z/zul3ZxwSjhcv3dwWOAVs8qyZ0KaDRfMasWz3e1thecXbZtf
vXHSrNolWdw+HjWrXXU/eXsfEk4PXjmoyX6zajS3T73Ze80q7ejiE6vsNqum
VYp1brrTrEw+8zdf3G5W2fsuv7t/m1mtsanw0VbaFU06zb8fqn/m73ye/+d6
XJ/v4/vpD/2jv/Sf8TA+xsv4sQf2wV7YD3tiX+yN/fEH/sFf+C/1Pf0//+Jv
/I8e0Ad6QT/oCX2hN/SHHtEnekW/6Bl9o3f0TzwQH8QL8UM8EV/EG/FHPKbW
U/wXr8Qv8Ux8E+/EPzyAD/ACfsAT+AJv4A88gk/wCn7BM/gG7+AfPISP8BJ+
wlP4Cm/hLzyGz/AafsNz+A7v4T/zAfMD80W2KgXjjffqZx5Fd6tsnAu5vLlE
HmOeaRBx0NgX3Hjnpn1GfZIPR+qfCpN27rOFo4367qVc8/bvLG3u4DEFjPMq
r+a+yvEuWeevZz/Arl7VLQ5Gf8f/V+yk8b6nwmLf7tIW//Kg1BcZ9+W+1Xym
SDvlbfMBKWKXN7+uVfCVNquLz41oq3OAnOcc5Hazz3Gxc92p4RdeGnYPCB3+
w6q+OHUrqT9GHRnqAZDXmfyc5FkjXw55Dzi/yjkk9pOzL5D9Hbyn43kr982s
f1LP19apWjIxUtdX2JazcM9XZ3T9OOprs8/R6Ubk/UZ7df278Mee7kc36/oR
5GM9GTvhvx6LZd2U99qACvNlPeTdd+WNAP18mnNk5aIcd68Yqfdxct6Zc2rs
1/lbpNCQx+5yf7t3RamSTcTfzr8rd68rfkk6fXxqNb1+PdCwR/lQ4U9opW0r
9he2qMibeSefzm1RX7qqnHez6ef5vHfOOPzJkCEJZrW24MILt2U9nbtC+Utd
4zQXXxRr/D7ukV6f3xzz60tTWbc/9Gq95u4Fvf6/di1686ljch/wdr9/qYNm
FXnw+/o3e8zq8ZGXBxKF53eaf3EZucWsKr5zqdtsg1ktWHzvsP8as7oc6l2g
1EqzKp2hTZDrcvn5v5fRR5YIj5s69NgWLNdNDstoG2RW3Ra17f9qoVmFnni4
uLK0EdEHayYs0D/zdz7P/3O91Ov/+z6+n/7QP/pL/xkP42O8jB97YB/shf2w
J/bF3tgff+Af/IX/8Cf+xd/4Hz2gD/SCftAT+kJv6A89ok/0in7RM/pG7+if
eCA+iBfih3givog34o94JD6JV+I3db/Wv/gm3ol/eAAf4AX8gCfwBd7AH3gE
n+AV/IJn8A3ewT94CB/hJfyEp/AV3sJfeAyf4TX8hufwHd7Df+YD5gfmi7n7
X28y6q3X2V3xSHFpL3z4tCzDX33Off34sOXGe5WgYb0TQlJ0fpVsQyLa1ZD2
T2yvLn+lHyXjptQ4Z+T3ynHMc7K0Z5JDKlVO1vW2wjOMtJ8m7Zk6+bfklzbl
p/nDdhnv0pPLM1aw2pf7+4pDuuzSnjy6+bWP2Ov0yTJrThj7cg+czvhT7Fo+
r8dXJ6t8VXYXdjdvKPavc79llirfdf1j6lhSj4y6MtQHIM8z+TrJu0b+HPIg
cJ6Vc0nsL2efIPs9eG/H81fuo1kPoeuxn8c+uHlG5wtKrX8dH/D64QG5n/99
2SZij84/RD07zm2Rv2ja+AaffgRZVJnDlo6L5uq84uRHKtBms0++sRZ1zmb6
3ZfDdP4l8jdxXqCqz2iv1m0tKu3iBm/cmltUzbRtMjkrq3N2/56fOzrGvXcu
ZVEB+XdtCCui96myn8jDsmFxaeHTiTIjS+9JNCu3wjd21vtmVg0crqXEftTP
ZXg/sKvm4MmT75lVpauWlB3CxW0Pev7NJJzs3HDG9rXhZtVnQq4cIw/r9fyQ
pZnt3su6P2+vQzVWbhSeN33VeN1qs1r68v3UpGVmNWtSkYSTwvNG69oPeT5P
1vsVNncYFGhWzv3CrnvOMKsPGZuERE41qwljFjlsmWRWbao9rJwwQTg99OH0
s+PMym7O2QI2Y+VzMe83XvMVjp8u0TSbtJtXxZ26MVr/zN/5PP/P9bg+38f3
0x/6R3/pP+NhfIyX8WMP7IO9sB/2xL7YG/vjD/yDv/Af/sS/+Bv/owf0gV7Q
D3pCX+gN/aFH9Ile0S96Rt/oHf0TD8QH8UL8EE/EF/FG/BGPxCfxSvwSz8Q3
8U78wwP4AC/gBzyBL/AG/sAj+ASv4Bc8g2/wDv7BQ/gIL+EnPIWv8Bb+wmP4
DK/hNzyH7/Ae/jMfMD8wXywvOfNwnb+6XtU2xzFVvqXo+rrFxq8YulPaR6N/
J02xeu8St//ryXzS+h8dE/tUvr/t3CPjVkn7t7rts7bJOn8keYmvpd2dsaHV
/qoXpl9/u0ubsYrDvCixw0DfgmWaSvvgd4M7oWKn6jlODf4pdnP8vvdGTavz
HE/KXUsfKHYOWH20bpBV3pFnV4b98BS/zBwbH1Dyq66HTF1L6pNRZ4Z6AeR9
Jn8nedjIp0NeBM63ck6J/ebsG2T/B+/xeB7LfTXrI3ROPWvym1IfO2Lho4+J
23Q9umw/rlTpu0bnU2V/y2KPcW415uj9+eRv5VwY+WItQzx3X+qnzyvPLfvk
2iVZN7Yq9fmpv7vOw7Gsw81hM2rr/TvpT2QunFxG1pE5833LWUzv/zlou2ex
jb2+vzhaq+j1h4n6+Tzvhbt1sC2//aVZZf7oHnBM1sn366z2eXXLrNbf7zWw
4mW9vjbf6pumyRGzuv5gxLOCwsm91dbUcgk1qxrxq9f5rzOr6vdyjHEM0ev9
9086jWg5x6yeV/FY9dbfrNZttVSMFV43jb29vJFw/HxUmTj7UWZVas2XVy2H
yvXq7vj6Z6BZjfq8MH+J/mbVpNwI8+U+ZhWWP+OGD73kfuBq0suFPczK723Y
1yMewtVRi0P6dZN1vr+Pw8quwt2c7Ut06qp/5u98nv/nelyf7+P76Q/9o7/0
n/EwPsbL+LEH9sFe2A97Yl/sjf3xB/7BX/gPf+Jf/I3/0QP6QC/oBz2hL/SG
/tAj+kSv6Bc9o2/0jv6JB+KDeCF+iCfii3gj/ohH4pN4JX6JZ+KbeCf+4QF8
gBfwA57AF3gDf+ARfIJX8AuewTd4B//gIXyEl/ATnsJXeAt/4TF8htfwG57D
d3gP/5kPmB+YLyrmsyle8a+uM8J5xNlp75wLN86ZpDStvCRF13FvfHtH0crS
uqqYtT/ke995Vzx81Cofy6kD/pWM+vDk/RrwYkfOIdJmnDb6z99Enf/+T6Hz
3W2l9evx4v1kIy9lnUW7YsUu3wt9m1lD2riEWi2miL3+nvKNOCB2NIcErLgv
dp05pcKEWON+72P570/E7rEVZweFix/mF/4UESB+cVtc/f1/Ms+7+JbsF2lV
X5w6l9Qro+4M9QPIA00+T/KykV+HPAmcd+XcEvvP2UfIfhDe6/F8lvts1kvo
nvoL1MM217zQ4utGXfd0dv23JYKW6foP1IcoW8tzcL7puv4EecKXrV2/athg
nS+p+zrftC4e+vk1+23ud6kS01jp8wMWn4RWRVz0eWrvyW3ODywourtnf/uV
g36ezvkH9qWu/FXQp7Ksb4NiNrr4vdT7ke4feXGn7E39fP9qj+rzK580q+3j
rw56u1+/P/hy/37Lh+s1J18s2lx6+0KzepVjcs9xs8yq0+RTpiVTzKq1e6XF
6YW3PW9E37w13IrLlWrZLfLSHF9WccWLv53N6uGPPYU+tDOrunYl3du0MqsM
3h+P/OdmVseKdKi2rolZzeyXo8yihmb1xO3buCzKrPoWaxqYo55ZtZ9lW2NH
HbM6OS7N61u1zepbhXHdA2vrn/k7n+f/uR7X5/v4fvpD/+gv/Wc8jI/xMn7s
gX2wF/bDntgXe2N//IF/8Bf+w5/4F3/jf/SAPtAL+tF6+r++0Bv6Q4/oE72i
X/SMvtE7+iceiA/ihfghnogv4o34Ix6JT+KV+CWeiW/infiHB/ABXsAPeJLK
l3+8gT/wCD7BK/gFz+AbvIN/8BA+wkv4CU/hK7yFv/AYPsNr+A3P4Tu8h//M
B8wPzBe2HcxvikqbVOdEly/y+y8hti9vSvufy/yqxn4u6ltNjMjr7SZtjXYL
mueQdkLV21/uG+dS+jS6GmS8nxmTrVQTacv4TOr4OcnYT+0TtFTaTXb7s7gY
+avs5rwOl/FcfJazkko08jM8MB+RcZ9q0zhPUav9Vc3aTLS7aOQ/Ln1uZLLY
rbCfW6+S0tZrEDOyhtgz/fwiNauLfZ8tn1+xsNi79PoPER+/GvsT1jTeYHV+
/JmDe9ND4rfGgyuVz27S9ZKpe0n9MurQUE+AvNDk9yRPG/l2yJvA+VfOMbEf
nX2F7A/hPR/Pa7nvZv1EHFA/7tC+l24bV+v989Sn4/wvebunf+pfKmS8zpvH
eWLyim8PW3zyeRe5H3as2SFPG/Hj0lnpcjfV55fJ5zSpjs/BaFlXTn7itTpf
Uf0cg/08nE/g/EJs+LT4EfGy/k6Ks8v7Sq9v2V/Ec5XeidWjzh83q/pvKq1c
HmZWpXf9XhG4VT+nOTI3U5HYYFmv33EM85htVm/9Ev3tp+rnQqzXR/j1cYnt
J+vyBIfid4W3DZc5Hy7eyaz6rXu/8Ylwee+UjD3/NjWrqrUyZV0lHI/3LzNp
Ty2z6jBnXX5VzawSfjaL61zJrJqdSDcuoZxZJWUOiS1e2qzyq+YXX5SQ69ev
Vr1ScbMqljzqfJ6iZvXn49+hy4rIOr3yytA9hc0qOqZfS8/C+mf+zuf5f67H
9fk+vp/+0D/6S/8ZD+NjvIwfe2Af7IX9sCf2xd7YH3/gH/yF//An/sXf+B89
oA/0gn7QE/pCb+gPPaJP9Ip+0TP6Ru/on3ggPlLrLf6LH+KJ+CLeiD/ikfhM
PW/1L36JZ+KbeCf+4QF8gBfwA57AF3gDf+ARfIJX8AuewTd4B//gIXyEl/AT
nsJXeAt/4TF8htfwG57Dd3gP/5kPmB+YL4p9qZriIPNHr/RRh2Lk5/ItQ0xG
vvhuxWrvCpI248xVo/pIWylr0XPlpV3SuUTWL/I9Nes1O7pP2lsJlwsPlLZF
jWfz80rrec+u8Wmr9+Tkb8leLtfJMcY5/MU+by3G/qqChw71kvZ+gTsZT1vV
dZoXUdvLXezTrPD4++PFXjncElYHix0vJo+ov0zsuvW1e1V/sfOSquced5Z5
265GmRkOX/X+a7vILVcqyzzv7Pz8wBLxW8x9u5r3xY83Qur0/GxVX5w6mNQz
oy4N9QXIE02+T/K2kX+HPAqp52H/nWtifzr7DNkvwns/nt9yH856irggvxB5
ts961X/7dZbOyz3xw9hq4eN0vYgmVxt86Ostn5+ROPBmL71/n/ec5E+qag77
/bamzr9EvibOO3OeoJL9Z/fYjPq8xZsVx073/mxWaacH5Rv3Vj9fr3sl5+kx
t82qwWdVZ/BFsyq+dfsFzxPCt9kdVniG6ffEJfOkuKxaqd87v0ouE95xpn5f
wHq79q8nq9/3N6vjFZ1DWgo3KzmV3pnU3qy2dNq5LlMLs7rcPXuukQ3M6uiw
Nb4NappFV3c/TK0s/ByZrUvVsma1yM6ziZeTWRW1v/Uqh3A+Ps3fny3ymlVA
Q59o+xxm9dW1/KAB2YTzLX3+ts8s627T6vGPM8j3rupfKCmtWV35NWnLmb8m
lXi5dVXnFJNq9HZ1u4rJJvWiXqZPT5P0z/ydz/P/XI/r8318P/2hf/SX/jMe
xsd4GT/2wD7YC/thT+yLvbE//sA/+Av/4U/8i7/xP3pAH+gF/aAn9IXe0B96
RJ/oFf2iZ/SN3tE/8ZBaP/5fvBA/xBPxRbwRf8Qj8Um8Er/EM/FNvBP/8AA+
wAv4AU/gC7yBP/AIPqXy6h+/4Bl8g3fwDx7CR3gJP+EpfIW38Bcew2d4Db/h
OXyH9/Cf+YD5gflivk9nn7R/jXwKP1oZ84qD7YQiodKOcgwoPUHawIDmn5pK
297+0XM7aT32Th902+p8I3UW14//8CPOeF4VWj5xtrQFz+d97micq18TuX+X
9H9g3vt+5aSNOrSn3DoZX+PS+bemlfbm2B2HuxjPrUq2zb/Gqj5Hr5Weg+Ot
9ldV+D32xwexa5EmCT0uiZ07t/8aF2i1L7dIOpuKR8Qvj4acLOwo8/yDtWtW
DJD7R+c3cQvnWuWr6lb7V5/ecbqeMnUxqW9GnRrqDZA3mvyf5HEjHw95FTgf
yzkn9quz75D9I7wH5Hku9+Wsr4iTr2mC7lyfpeueUq+u/8TIyr+GWVQelavn
0AFyXfs3d5b11PthyN9KfqQJQ7886e+qzyeTB5Dn23O9VL3q2SzqTKm8A5zT
yri2Zmn0MUGfr2Z/j8ONLB2G3TcrH4+ovGcizWpunsj+GU7pfaqsd8emmbzr
3kq9X8m39MxRO/z18/6on52G2PiYVSf3PyP+eppVx4h5Vf/rbFYpQ+Pr7W6p
uZnDZVvhea7yuRmnt6R10ev7R+f2eZUtZFbP2i0t9CGnfF7tauScVX5fJ92t
N+nNqZyP7DbJYvPTpJKDOncb/8WkXOZeP+4fb1KfEwcdLf/epE7+7TvQ741J
zfNzaTU81qQKD/7ewi5G5oUWGbd1e25SOQ5XTdfhmUndc6vd/c9T/TN/5/P8
P9fj+nwf309/6B/9pf+Mh/ExXsaPPbAP9sJ+2BP7Ym/sjz/wD/7Cf/gT/+Jv
/I8e0Ad6QT/oCX2hN/SHHtEnekW/6Bl9o3f0TzwQH8QL8UM8EV/EG/FHPBKf
xCvxSzwT38Q78Q8P4AO8gB/wBL7AG/gDj+ATvIJf8Ay+wTv4Bw/hI7yEn/AU
vsJb+AuP4TO8ht/wHL7De/jPfMD8wHzhNHlgeeM+JCZjRPGT0lYd1GxEkNW5
koXdPrcw8qbk8doebjbej3//3XuPtBaH+YF9pQ0omGa8sT/sfYXG3keM8/PJ
lye2kzaPza1rL6XfI14c7THA2F92oG3x5zKuyEr/JTezyl9ln+dy0XixQ//6
m6+WtMqXu9LreKUeYq/jVVs97Cz267J2yfKaYk/v0n0PpBX7hmzO1Hmf2H3H
mhUrlczjSWv9pu8Xv9gG2KX8FT8NrbT4c3mZ9zNtrlaq6gd9DqjTt+7NLoqf
swy+FeD+StdXpk4m9c6oW0P9AfJIkw+UvG7k5yHPAudlOffE/nX2IbKfhPeC
PN/lPp31FnGz/ebq7FkljgYuqL5u9TCdT5X8RdSPWPs7tsYuN4mPax6jdtbX
ecX3eDd0ul5WnyN70Saf69NcMp6jfhkDM1tS8ztVHHvgcI0v+nwB59qmB3w4
/OuGPic39ahtmjqH9fP24PUtt7mtMavGNzr8urVI7zfi+f2Ie3PN5webVXf/
W4e39TKrVVXbRR1rr5/b8H6B5zz7C43PPL6kWa3d2P/g1wKyji+198Dd7Gbl
8j7t1sKZzKn3A/m9223M992kMvpsnfvok0ntT+9vV0L4vfFHnjJphe93Ek/2
mRBlUoc7JJ9ZdMekvOt6XG5x3aRauh/qF3bZpKLTb7WcPW9SKRu3Oc06Y1Jf
E2o5pJwyqbwD0jhVDDcp3/APufKdNKklE0d8OXFC/8zf+Tz/z/W4Pt/H99Mf
+kd/6T/jYXyMl/FjD+yDvbAf9sS+2Bv74w/8g7/wH/7Ev/gb/6MH9IFe0A96
Ql/oDf2hR/SJXtEvekbf6B39Ew/EB/FC/BBPxBfxRvwRj8Qn8Ur8Es/EN/FO
/MMD+AAv4Ac8gS/wBv7AI/gEr+AXPINv8A7+wUP4CC/hJzyFr/AW/sJj+Ayv
4Tc8h+/wHv4zHzA/MF8Uvpe3/kur51v7/w59bcwz0VOTqzQz7l+ciiwy5qED
c8v1uCXXO56znmV2ss4//z3/iSmvpB99usVEG/m8qJ+VYv+p3sZEXTc+5Hnm
gwus8pBM6Rudvr7Ve/Iq2Yac2yl22bVyw4dzRp6xRh3KXjTyVg3JdC/Mqh7g
noO9XF2t9ldlrPryk5vM4+ta3B28Se4PX5QtOzrKyL+85t75t+K3GuM32Ny0
Os/xotiXawVe6/Omy75X/7Tjua63TN1M6p9Rx4Z6BOSVJj8oed7I10PeBc7P
cg6K/ezsS2R/Ce8Jed7LfTvrL+JoTMKctNv667wS1L+jTtEFUw4n33q6PgX5
XNnfT75Y8mCkdK42ru9vfb6Z/Tnk6eD8NO9hU/f7+E7ra9mgzzvwXvf7z8nt
ak3Q61/2I/He+MHoEXWyNzGeh5ycPKCGfj/gPSPdtSuOev19c2vVtH1s5Pen
W/5yTdLr9xIVvjYt906v/8u6pDhkfaA5/Wux38bCF0yq/ayvmecL3/MHeZjW
HDapoALHD3cOMynL8UPVI3aYlH+C/97oLSY1sEn4sX0bTCpflqLNG66V+4aZ
3TYsWSXXG3mv7bYVJvXm+tZKU0NMasuD0O6FQvTP/J3P8/9cj+vzfXw//aF/
9Jf+Mx7Gx3gZP/bAPtgL+2FP7Iu9sT/+wD/4C//hT/yLv1P9/08P6AO9oB/0
hL7QG/pDj+gTvaJf9Iy+0Tv6Jx6ID+KF+CGeiC/ijfgjHolP4pX4JZ6Jb+Kd
+E/lwT8+wAv4AU/gC7yBP/AIPsEr+AXP4Bu8g3/wED7CS/gJT+ErvIW/8Bg+
w2v4Dc/hO7yH/8wHzA/MF29HHttyS9rkjwHTF0s7y7XWJC+r9x3rLo07YTHe
a7RSEca8NOJe/0LGPFX1Ybxddmnt9hS7cFC+P1PF411bGa1TpkfR0s9sfcrU
7mV1npz6v41XNegUbLwnrxc1Mcp4jpfXp4attKbn5zKVs8pfFTMprndpsdeS
h37D04r9/MMyrz9rVZ8j7c7OQ+LE7o5j2z9wk3n85IGjv2fLvH6tcb15m+R+
8Wv5GsWXyv3j9BpXmnWPM8bdY9R38Wu2Zr1sPOV+s/vwKl4r5P5zut/E66vl
fnT2hE1zvR/r+svU0aQeGnVtqE9AnmnyhZL3jfw95GHgPC3notjfzj5F9pvw
3pDnv9zHsx4jrrZ2dnef1l7vv7dk2ZL+eF29r5L6Ey/HOgb8KSjrri5vEvNk
l/VbREPvN+ksqfmV2Md5cvrC43ue6effJ57cy5jlvD5vwHlrnntwfiFyaJmm
Tybr5+/sW51TcVvMtQ5m1S82vOgb4VfiXu9BhYVnqlbxrVPK6uf/l3Ndbv3a
Xr9/+D3WeYZ3gkltbumzu8IHzdHQggu7fb9rUle7HfXNEinr8/c7+2+Sdf/3
27ObXzpoUhuGlYuestOkjr1rOuL+RpNarVJib640qWrxdvPGLJb7ga/LK9+a
Z1IT2+7LGBtgUkedH4QcnGZSH0ZWv9x8kkkVqepwYet4kyr4Pmf6m2Pkez7G
1r0w2qTq3Lvcb+4ok+o7c9nWYqP0z/ydz/P/XI/r8318P/2hf/SX/jMexsd4
GT/2wD7YC/thT+yLvbE//sA/+Av/4U/8i7/xP3pAH+gF/aAn9IXe0B96RJ/o
Ff2iZ/SN3tE/8UB8EC/ED/FEfBFvxB/xSHwSr8Qv8Ux8E+/EPzyAD/ACfsAT
+AJv4A88gk/wCn7BM/gG7+AfPISP8BJ+wlP4Cm/hLzyGz/AafsNz+A7v4T/z
AfMD84V/aOtep4zzHN222hl5tE51iqvZQtqhNs88HKT17vDw1h2r52NPR2R7
V9u4v3nqlvzKKo9wxPF3sUYelo1vj5xaa+T5Cv5wKZ+0g4c53Q+wqg/oPO9+
XCVpi0akd/GR8UbEtU9YInZ4VOhRaKjY5fesrQs2iZ1iIgbGBIjdkhtUDG8t
8/DpM+4l/4hdoz0GZpoj8/TS7YeqJYjda+/tPETJPL7qWErL/lb7qwK22VSo
JvN+3GYbm2i5n/y4tWTTdnJ/2WbHQ+dlcr9ZtM7JJ5vl/vOte0qAn9yPHt9r
2yiP3J8WfzOzpO89XY+ZuprUR6PODfUKyDtN/lDywJHPh7wMnK/lnBT73dm3
yP4T3iPyPJj7etZnxBn17MjjTX6jUmd9Nz8ooPO3sn+m/aOznXN/N6u5Ry9F
vYgzq66tp//s88Ss7A5E5954XZ8fmN6iQ9Nh+8xq6bHHKzNvMqvAFZZ+k2Rd
+sNr4ISbM/X+n3tzvv+o7K3PR5jjBttPdNP7i1gPs3/JsXiX8d/t9Htq83Gf
4Otf9HOcHJ9qfbwTZVKtstV4H3PVpKYN+7mn+2mTGlZ0yCH3AyYVtnVkvdOh
JtUkZljTE6tNatO55BEtgk3KyfVr8rhAkxq67kBEyyma6+123QvOOMykbFeF
hyQOMKmOu9ZsOuJpUoEhRZbU6m5SfuFrly7obFKjB9nkPtTepNwHxp7a38ak
BlUdN2xOK5PafrS5a113kyp3/ULnmy31z/ydz/P/XI/r8318P/2hf/SX/jMe
xsd4GT/2wD7YC/thT+yLvbE//sA/+Av/4U/8i7/xP3pAH+gF/aAn9IXe0B96
RJ/oFf2iZ/SdWo/+n/6JB+KDeCF+iCfii3gj/ohH4pN4JX6JZ+KbeCf+4QF8
gBfwA57AF3gDf+ARfIJX8AuewTd4B//gIXyEl/ATnsJXeAt/4TF8htfwG57D
d3gP/5kPmB+YLzgfciYm4tkAq/Mdf9X9v0beeOrrljZ3ej7AOBcY5dU1p9X7
joGu5R3bSNt897npT419Yz9dJ/eU9tfqHh9vG/NfhoigatJW9rtbcK4xf9ws
VuKGjLNSYlCZJBl3wSv7luSTNvJtqf2FxR6/Klc7mkXsk/dB67PPxG6xKvb2
Uqv35JM+zpoRKvN09k8ltiWK3b+3S75TQebxSXWrBrjKvO7k8b1MXpnnI0M3
5bgq94+RjYpPaiXrgHW/Zy1aJ/eXOT7+7nvCal9uwZ/XPJs+0vu/k39fLfbY
Ku8I9Zmps0m9NOreUL+APNTkEyUvHPl9yNPAeVvOTbH/nX2M7EfhvSLPh7nP
Z71G3I1ZbdtjvLOuU8R54sLb03oe+avzIy1+5m977o3e/0++pYpFHg9IOqHz
N83qFbazwlqdt4PzB2Eti9jZyzp1h323jiN6m1UL70XmM230+Qeex5eO6Ldo
X1Gzut3wrX1xB7OaEfKjxZE05tTnMO2Kr508+pVJ7Tn3Ks/B+yZVOebO4oaX
TKpUu6q9KxzT63GeC50JH3fCP0jW/4WbZ2k5U6/3b6fdkn/tUOFrk/b3avU1
qfnuAQ1mdzOpLfseuyxsa1Jzjz+927G5SZ0bHXjxlTKpcYUXf21Qy6TWpj++
ZMx/JrUsf5bCMyuaVAOvtvVGlTOp8qX2PWxUWvpXfqb5T0mTcguec3RNCZMa
nrf/1FIl9M/8nc/z/1yP6/N9fD/9oX/0l/4zHsbHeBk/9sA+2Av7YU/si72x
P/7AP/gL/+FP/Iu/8T96QB/oBf2gJ/SF3tAfekSf6BX9omf0jd7RP/FAfBAv
xA/xlJqP4V+8EX/EI/FJvBK/xDPxTbwT//AAPsAL+AFP4Au8gT/wCD7BK/gF
z+AbvIN/8BA+wkv4CU/hK7yFv/AYPsNr+A3P4Tu8h//MB8wPzBelJuR5sFza
en2CvrQxnmdtOf5fXmkv771yLMpqf/Cj2JQtDYz7m96uvu+TjPOIs9oFStvT
40ujAlbvO3wLdClWUNohs5ccmmV1LvDS/piNFaRtWN9UYICR796m5PS5VvUB
OX95w87x7dDvhr6ii1QSe136cO/6fbGj/az2x7vJvNx8TL7F4TJPl45Z+f63
Vd5D8mOSvz+Xn132DjLvl5727u0Bq/1V61JC7G/L/eaG0l/KBcr955SNh06m
yP2oY4VsM6rL/enD26vrlZb71dvNnbbdsTo/Tr1m6m5SP406ONQzIC81+UXJ
E5ea7+df3gbO33KOiv3w7GtkfwrvGXlezH0/6zfi0NX3SZ2eEpcbvu8ukeOv
rj/R4aT9ss6vdb5XzifHdbeNdzym35uSr4nzzzwf51wb568nnGv8ukBzvR/I
a3umF1+dzar/qyf7eufR+1inBr4Y6vNdr495vr/7VIYelS7q9wEp4cWe9AzV
7xfqFjj6Nesc4XKGiAw5J2qusp7/cCH7hcEdTWrAzW0NLgiPs97YMvxGXZMq
nSXMKaiqScVmLBWau6x8b1XnLQOKmVROU9Pi8/ILhz+1HTE3h0l9X/W68JCs
JvXjS11LlUwmtbFKycdv05pUrXbFzHNT4tWWkUkDiifFq/phYQvD/sSrd2t3
X6n6R//M3/k8/8/1uD7fx/fTH/pHf+k/42F8jJfxYw/sg72wH/bEvtgb++MP
/IO/8B/+xL/4G/+jB/SBXtAPekJf6A39oUf0iV7RL3pG3+gd/RMPxAfxQvwQ
T8QX8Ub8EY/EJ/FK/BLPxDfxTvzDA/gAL+AHPIEv8Ab+wCP4BK/gFzyDb/AO
/sFD+Agv4Sc8ha/wFv7CY/gMr+E3PIfv8B7+Mx8wPzBf7HyWc4V/is5/8nFL
94mJ8rlMCftmH5e2Qp1BJ4dJ+/DOjsYFrc53BHzedKmztNUmPrj4Svrx0n+E
cz9p29QPPvrQ6n3HLb+h1RZY5V2v5Vbu5R+reh1Pulsu5JbxR85vNijZqB+c
2LDW9W+6Tn2NMNsoO7Ffm5mHck2Veflj9p1e12SednwztvJnq/xVu8/Fzjot
94c70ubv52mVZz3f9VurbWUdsHb13ON2si7oFd9lwUO53zxi1yeyt9x/xr10
zrZN7kdDPHd/2S73p7GNkzJ5yf3qtgw5Ht2U+9cRSxxMH8/K/D7K8vhwuK7f
TB1O6qlRF4f6BuSpJt8oeePI/0MeB87jcq6K/fHsc2S/Cu8deX7McwDWc8Rl
1xN/emX7ovMfUb+CvOKl1zXNkf2IzoNB/qWxA1pcnxmg8zvlT1Mg35O+ej8P
+0Zb5dkzO2slfY4uk/ffUXmyyXyxsv7BVX/083n7w5FVoh/p/Uh+D9qvPXJE
1t9e/QYkbTWpbgP6DgpaZlK2jf/2nhSgn+s4vS2REjzApBpWXfP4fheTulYn
8v0mN5MKTXuzoU0dkyqXsH1zdlnnj7rvMeBycZPy/+0z3DWv5nbb21dr+wjP
i10YaG70K17dyNxlz29LvBr/fHK5Fe/jZaVdvJPTq3gVFplfbXoWr0rdquNU
4HG8GvOuXOtFD+KVR5Rf8Qz34tVgp7Z2U+7Eq0HNA2b/ua1/5u98nv/nelyf
7+P76Q/9o7/0n/EwPsbL+LEH9sFe2A97Yl/sjf3xB/7BX/gPf+Jf/I3/0QP6
QC/oBz2hL/SG/tAj+kSv6Bc9o2/0jv6JB+KDeCF+iCfii3gj/ohH4pN4JX6J
Z+KbeCf+4QF8gBfwA57AF3gDf+ARfIJX8AuewTd4B//gIXyEl/ATnsJXeAt/
4TF8htfwG57Dd3gP/5kPmB+YL1aG7zlh1KFy6/fhr2OKrjNCfpSNTx7tbZms
61u5+pe/Gyxt4XHF75awOt9Bvd6cDUq3DZL+2SyL8P1olT+X53O17fMGLZTx
3bAfELpKxv0pw+fghTKP7nCe2nmgVZ0n6nmZmywt0kjm4Ru/OuRcJ/NycMb5
Lvdknv57PubUC7n/y5bs9PmMzOO2x3NGj7Z6T+4wP25xQ5n3j98altJF1gGe
D3z6VpF1weinHp1uyv1mEc+W3Uo/0PsravTb1NPmhsz//oecA+V+NWtuy6rD
cv/avmTvPEFW5zk4l0Q9Z+pyUl+NOjnUOyBvNflHySNHPiDyOnA+l3NW7Jdn
3yP7V3gPyfNknguwvkutH/Fv/z75W78nTr5455A+R8Z+G84HuLeoVrvtSLNa
8GR8kYO99Xlo8nYMX3x8+Zoy+hwc5xd4TsJ5iMo5XE4fvGFSi72mlh5z0qRs
do5r1XuHXi/zXnnB4u0ll/ma1ISoA9+29pX1c54i0cU6mNTA4TYV8zTS63Oe
G62/3X5T8zwmZfe4aKMNNqbU+4HzV9MkTzfHq1lLJ0wu/jpeDd24sMdq4Xnr
Fapewq141WfuwCx1LserVultYnwj4tXhZgdtth+T33+vHB99IF4tThxmm2ev
/P7DjXiPnfEqfcRPp73b4tU01+p1c4TK/FG504XZW/XP/J3P8/9cj+vzfXw/
/aF/9Jf+Mx7Gx3gZP/bAPtgL+2FP7Iu9sT/+wD/4C//hT/yLv/E/ekAf6AX9
oCf0hd7QH3pEn+gV/aJn9I3e0T/xQHwQL8QP8UR8EW/EH/FIfBKvxC/xTHwT
78Q/PIAP8AJ+wBP4Am/gDzyCT/AKfsEz+Abv4B88hI/wEn7CU/gKb+EvPIbP
8Bp+w3P4Du/hP/MB8wPzRZLn4wZdpc0wc0dGo77h54uPTlyQv5vbNVvoZ+Sz
2pZzbymrfFZrKqwr20/aOkOCp3+W721XOU3eUYm6ziL7j2e8rrtklVFftlDB
j0+MOvEevfpnkvZEqy5Nili97/hx1LwvnYw/7oGDy02xy4IDK7/4yTzrtfb8
9kxir1sX9zwZKfNwyYvVvxyxOk9+/cPfR5dk3n6eNP7pPKs8JH1WXls/zSp/
VZ8Z7wNXGOc6ng3M4/ZE5/+PHbhs/Eu5/3xVanbcWbkfrRPVxa/TVdHR4V+e
K+R+9bDTi0uz5P7VMWV3VKGTosuRHhc6y/1t73OHIyvJ/W7Gc+6Vt23X9Z2p
00m9NermUP+APNbkIyWvHPmByPPAeV3OXbF/nn2Q7GfhvSTPl3lOwHqPuKX+
xKjXxe8FbzarY/vPB3RZbFbX2n65e3qaWRX54n785jCdj4nzzu6Pqr9t4GpW
v+I7t21WQj8/53zCxZw2NWbIOnb3CIerRaP0+YeVH74NGL1PP693HeuVps5c
k/LZ2bLRsHHCNU/7L2/76ffOvB/g/cGakJ/FNxcRHgZkOdHazqSejvddsDRZ
c7b8oXr2JV7Gq2xLozoGyn1Agl/7mKOX4tXA5GYVz56IV3uf1y+wN0xz/+y8
C/M81sQrhxwBf8otjVdN+tmeTr8gXp3M3yH446x4pT42r/N2uvD9+u6AX5Pl
OrmnlS8zMV51nZM9dtyEeHV87J4mceP1z/ydz/P/XI/r8318P/2hf/SX/jMe
xsd4GT/2wD7YC/thT+yLvbE//sA/+Av/4U/8i7/xP3pAH+gF/aAn9IXe0B96
RJ/oFf2iZ/SN3tE/8UB8EC/ED/FEfBFvxB/xSHwSr8Qv8Ux8E+/EPzyAD/AC
fsAT+AJv4E8qj/7xCV7BL3gG3+Ad/IOH8BFewk94Cl/hLfyFx/A5tS74P37D
c/iemi/rH/+ZD5gfmC+oH3J8xtLB8ck6P/zHLXkedpM2nYfthbTGe48nD9Zs
lOtdXtu4ezWrfFb9v6XJ5Crt3ZQMEzYZ5+bj90UlST8LpDuytZnV+Y6EwNP2
G2RcV0bbOe2ScT4Pbbt4rYy74CMn9zFW7zvIc/z9QunNTWTePZvwrcVqo76X
4/ofV6zqA1KfeHmT5t9byzy+ePLND+dlXk/nc7xnWpnnKwT2fpBR5v0yjZqc
uhEt92+za3t3kHWB35+n2Zbet6gpWYZFzbttUUuaOj2ufl3sdu92geDLotMi
GVYvt9pfVbLO+HpL5H7WY5VHd3+rfblXb+wc6CL3v8Fpp+x8tUafh6VuJ/XX
qKNDPQTyWpOflDxz5Asi7wPndzmHxX569kWyv4X3lDxv5rkB6z/imPxI5BUn
n9KphDY9R3uYlc/Kq/bNmplV4+53j92qqvM7cT6a89Pek8IKXX1lUjtj2u0d
c0ufq2O/EPtU2V/0PS74R+vBen8S6+cqb77M+CH8+7ayR19V2KSiavquTcmi
nzs1K//MXPBdvHpZsPifZVHxau1DD8czl/X6nvW/87ygSW+Ez1VOjb3cIShe
jRwdVHX/TOF0lfbeNn6yri/cvVbfEfGq8IAOoVe941WxQ+mON/WMV0XXnA98
3k2uv8mjxIqO8WpwNZ8l49vKPHF6xoUZreLVsol354W3jFcL0+xZW6Kl/pm/
83n+n+txfb6P76c/9I/+0n/Gw/gYL+PHHtgHe2E/7Il9sTf2xx/4B3/hP/yJ
f/E3/kcP6AO9oB/0hL7QG/pDj+gTvaJf9Iy+0Tv6Jx6ID+KF+CGeiC/ijfgj
HolP4pX4JZ6Jb+Kd+IcH8AFewA94Al/gDfyBR/AJXsEveAbf4B38g4fwEV7C
T3gKX+Et/IXH8Blew294Dt/hPfxnPmB+YL7odzjHcuN8YeynJtXuyc+rZ3Rz
NPZteQUU96iRrPPHxxSPsB1n5CXZ9Xh0hiQj3+aRrIHyfcnTNy37bZXPau6B
wO/7fxt1ytJHfpF+Fz7gPNVRWtsxT9tUtzrfsbjSR98CMt7zD/oueWXMG31+
9Fwo8+ryYSf75bN639EgecrRCKtzgSsat2xxXubpM1laF5om8/bSSzahWWQe
Hz9zpX9vmdedqi0uP1Hm+cDGE1K6yby/7c/mmj+N/DVHhie3e6jz2/AejHyc
W1vaVAi/YFHRnUdF+UdYlJ1XWLdPcv8a/DvJ75vcz/af5GcTIve3M0P+i74l
97snVx54vkruf58ueJ73m9V5Duo/U8eTemzU1aE+AnmuyVdK3jnyB5EHgvO8
nMtifz37JNnvwntLnj/zHIH1IHHttmDB+qs+Og85+WLJv8T5Ac6pHQmp/Nj3
qz5/MN2tf6uCV/R5hfA6n7Z4r9PvdTkfMSqudMLqXvr5fe91NSq9+8+kfr5+
kX9iUf38PyhLrcuXfwov02TYuOGNfr/wvUOvVenP6vX6uEvb+mRfH68i57e/
UnNRvDp1fZtLjWnxyiZ06Yt8o+LVvvFfZr3rF6+q19qU/2BXzfn6CcOi+zWK
V5MHd7jSu1a8ep5jQ5rJVeT+oWLOr+fLxSuXeLvEWs7xKnbifM+4YvGq57nz
DW4UiVe+rqtCzIXiVTq/uHJtC+mf+Tuf5/+5Htfn+/h++kP/6C/9ZzyMj/Ey
fuyBfbAX9sOe2Bd7Y3/8gX/wF/7Dn/gXf+N/9IA+0Av6QU/oC72hP/SIPtEr
+kXP6Bu9o3/igfggXogf4on4It6IP+KR+CReiV/imfgm3ol/eAAf4AX8gCfw
Bd7AH3gEn+AV/IJn8A3ewT94CB/hJfyEp/AV3sJfeAyf4TX8hufwHd7Df+YD
5gfmi9IRQ0fmStH1cQfbz340RNqenw8757Hapzvr1pDgllb1O8xhz7K1lTZx
Ts7H4fL9Kxo5TM4v7cKeS0f3s8pn5d9/1+7TMg77z3Pdr8q4puav8CNcxvmn
UYE5S63Od9xvccn5vdhl6al0tftY5c+dsuzdiBdW7zvql7GzPWBVr8Nx/tX+
EVb1AdW7r6s/Wp0n37mv3458sg648WL6iiayLpgwZdlmZ1knnG+7beHRa9IP
858s3y7JuBsWPxl1VtcPGJrfMeeMI3LdRRNfNtgnfo/NUWe51f6qgfOnNDDJ
/W/7rycmvJf74Y/VLN6D5P44T+5T5QdP1/WgU+vE/qvPRp0d6iWQ95r8peSh
I58QeSE438s5Lfbbs2+S/S+8x+R5NM8VWB8S55xPZh+nz6xnIxsU1PunAstE
dS5jManqM3cXq/NEn5fe3tLk9mSPfr5+PsQnbYHpJmXqmu/HscF6/9D+sUEL
6tXT+1zZj8T+JdbTPLfhfUGJsVsvfdsVr8IGzMiZd6V+LvT7/Y1D08do7h50
m7rIpVO8itnxIKJP03hVb9PwXotqaI7X+/2xqm3ReHV+0MGvw3PL/UPWbA6J
tvEqyam297F08ardWPczuxM/qUXLX0a+SPik7kzZkqHLl08q85k5V/OYP6mS
u01Vi8d/Uo2vbS428ZP+mb/zef6f63F9vo/vpz+p/fvXX/rPeBgf42X82AP7
YC/shz2xL/bG/vgD/+Av/Ic/8S/+xv/oAX2gF/SDntAXekN/6BF9olf0i57R
N3pH/8QD8UG8ED/EE/FFvBF/xCPxSbwSv8Qz8U28E//wAD7AC/gBT+ALvIE/
8Ag+wSv4Bc/gG7yDf/AQPsJL+AlP4Su8hb/wGD7Da/gNz+E7vIf/zAfMD8wX
Npd/3TDep2/3n+y8Vtq0bTr+cU/W9XPHVz/hsMh4n+JSor6Rf6tZlwxbN8n1
ew2LTsprVb/DI+PG+LvSr9YFQ0fklva/bPbhjaS/Ufub/Opulc+KelvnDuRP
n1XGG+S0L81RmUd9c34/oazOd6xNmT/7jcy7lzJ3/R9T5x2X0xfH8R+y905G
tiRZGRGHlJUtZCZ775WRnT2yyUhkC6EiMzshe4+S6nmeeq5NSn6n18u7c/96
Xo3n3nO+38/3fe4595zv936qHIfHhDRxjJPj8o2hW+du173vaHW8SdhYOY6n
72vnOU+O6+HiZPser1VdSsPV6lH28jnA99YHC3v5XHDJ90DMm2hN9Dv37qKj
fG54EdGrU/OrKh9O6NSkVBv5nDE3PuNFbvncYf+roWH2EU207uizav4++VzS
Ob5h0Z2aaFfuzJiam6TdvEvHXFsl549Vitd8J+fH9Xr8HTlVzpc9wruEzZ+o
6kNT55N6bdTdoX4CebDJZ0peOvILkSeC876c22L/Pfso2Q/De03Wp1ln4HmR
uI/vPTtxXxmz+JM8c/aGHGYR927JyVopKl8T+Z14D5u6cH9CEb8UMbtY/b2H
vdX5Bc7Zcf6BdZUrBWyytciZkrWez36l281OjigdmSye2n9+seposlhWPHLJ
ii3J4nrbAoMrLVLrPiscS24Y0F+tIz08ElXsWhP5PB/x2LazTbIoufzOnBhL
+feb91I8JK97WQ3x/5ZuEm2/Hrp5/JNJfB92+samjybx5qxlyolXJmFR+9O8
fI8k7/099x++YxKdA6L6b71uEk7d7456cdkkTppL9Jx8wSQ+Xq81aHiESVQe
225B2Dn1M3/n//k+1+P63I/70x7aR3tpP/2hf/SX/mMP7IO9sB/2xL7YG/vj
D/yDv/Af/sS/+Bv/owf0gV7QD3pCX+gN/aFH9Ile0S96Rt/oHf0TD8QH8UL8
EE/EV1Zd3X/xRzwSn8Qr8Us8E9/EO/EPD+ADvIAf8AS+wBv4k1Xn+h+f4BX8
gmfwDd7BP3gIH+El/ISn8BXewl94DJ/hNfyG5/Ad3sN/xgPGB8aLH6Ls6Q/y
M6Fe58Hz5efC/aYNdpnvzXNax9zLzMPewr3A8HRVXzeqTb+P4+XneG3318z8
XAX3fYx1kp9xdxdXWaGr33EgLP1xkmx38YCya37IftwoNM7WlLk+N/DujGu6
fFZrSoTsLSv7/77vRK+Nclx9+Cbb6kRdfXL2Ry/wy98jNrM+ixZrNU+O0+dH
fvqZIMftHA9W2pXUve+otO3yx9NynO9wb2KDCs9UfbHs5+NrFpLPBWGNx75a
KZ8Tvt1uHntSPjf8OXVt8Wz5HOEa1+Pvh3NSRzal5iWc1sSqegvsfHTvyWuf
SjjbJ0A+P/yenmvjVjkuz+w0sus66b8mzzuvWKr2e9y9UtZu2FQ5n3z15v0f
OX+26lftUA5PtX+d87XUb6MOD/UUyItNflPy1JFviLwRnP/lHBf78dlXyf4Y
3nOyXs26A8+PcIB8sWXGfzta8ok678z5gpVj35WsuVrtG7X5eudzr/6SO15L
nj9pnSIOt3zt2qdWipjx+2G3z8XU/qi/Zxd82ROXLG6UmHXvdVSycD1c8OTE
U8niXufKvSbsUM/X3T9OqP8tc7xYMPnXzr7JIn9XbUKqfC5f2KnL+9L11fN7
k/imr94XUPMH5gcLfG4u6fvaJCyXb97X955J3Oy2qdPSKyYhNozxSD5jEr8C
gv02HjGJMQ2rHV4eaBLZixys8Xi7SfQbcbn37I0m4bGpksuStSZRY2LpQz9W
mkTGsoyUh8tNYnixZ9bllquf+Tv/z/e5Htfnftyf9tA+2kv76Q/9o7/0H3tg
H+yF/bAn9sXe2B9/4B/8hf/wJ/7F3/gfPaCPrPzC//SDnrL09U9v6A89ok/0
in7RM/pG7+ifeCA+iBfih3givog34o94JD6JV+KXeCa+iXfiHx7AB3gBP+AJ
fIE38AcewSd4Bb/gGXyDd/APHsJHeAk/4Sl8hbfwFx7DZ3gNv+E5fM+qp/6P
/4wHjA+MF04RFerekZ+Hr86sP1R+FvIKCCmQua51xOLuYfn/K226j2me+f2S
hTyvZs47KpcZ1ExXr/yorcf7NNmOn1dntGqVOX54h02crNunS/76HRPCx3vL
/nhbTr/kKvv3sXhk2a+y3+l3Nxp9dPms5jkWOlFd2mfEmuj9TnLeZvmpaeFq
ch4XHjpl3mvd+Y69DU+kHZLj9pv6A7zC5Tjev07sIl85rn/Ok9uuyAu1/rij
3vWZLvI5YGLauIyP8rngZsDeB3Xlc4LbhBLlKl5V500bjX3a63mY/F7Toc5b
Tko7RvvsT9DlryIvG/UHVhT5M2boSunfTVV6N1so54ETC41eMlPqsnD9Ji3G
y/sG/F7jNSRz3fHqPFNvte+Q+tGck6KeG3V5qK9AnmzynZK3jvxD5JHgPDDn
utifzz5L9svw3pP1a9YheJ6EC+RfIg8g+ZvI/5R3+sH5Vh4pYoXVfe91LdR5
bNbf751f+ND8We1T7brdb6LPJbXvlfX9lAub4htMl8/PUyYUPzkwWfQpcf1T
ZFv1/oD3DYed8l+wy50sxtcrXa7dV5PoOOzu+27vFYeZD0TdOFbu4DH5+81G
t3y7TSI9I7b1fj+TWOT1xGvZEpOofsE+OWKWScSF5M7mNskkSizz9G0xyiTc
91Yut2uwSQx1qFxk4gCTGLmtlPvZPiYRfChy2tzeJhE9tP22i73Uz/yd/+f7
XI/rcz/uT3toH+2l/fSH/tFf+o89sA/2wn7YE/tib+yPP/AP/sJ/+BP/4m/8
jx7QB3pBP+gJfaE39Ice0Sd6Rb/oGX2jd/RPPBAfxAvxQzwRX8Qb8Uc8Ep/E
K/FLPBPfxDvxDw/gA7yAH/AEvsAb+AOP4BO8gl/wDL7BO/gHD+EjvISf8BS+
wlv4C4/hM7yG3/AcvsN7+M94wPjAeFGjXN2OIZnzjiG797aVny5l3g5L1p1H
LFGnX6vMPClD4r6lb5TXW1SjVu3c8rPUWF/PUZnvX2YeynFOV6+80a/nl63l
Z0DawpL1ZHs/pVXtWlO2f23XPQ1yfVf57bVr352Gyv5aRNpWei/H0TI579s0
kvawOva73RBdPqvFHX7daSjncdkPBDo9luPyjhfjY5vFS797JD0cqTvfkdLW
tUb2Vyo/pm9K+Om5j1QeZtYnOQdEPbKNX8O15/I5IqR83dGR8rki7lfEGyf5
nBHY7qVF6wMq70Heow0Gvdki538lltcYsVbl/7xqmjnr5RxNVIgd2+LcZDnf
q9xqafaRcn4YM+5bcH+1P2TDsS3Vq7poouTrh2EfG6l60tQFpb4bdXqot0De
bPKfkseOfETkleB8MOe82K/Pvkv2z/AelPVs1iV4voQT/f6eD7eQ3GjfpH/2
hAlqPw/n2jhP3aj3t2zhOVPEmg+2nQub1Dm7s5bJ7YqHqv1FKVcmzMmxMFkc
D3wyatFItX9p5/D1A742Us/bHuPred2XvOT9AutAQW/+LvpywySabZkcYnfK
JBzmrr85McAkjrYc7Hl/jUn0yt+5g4eP5Lj7pmlWE0ziboebj6t4mcT+Lgs6
LnCX84LzO3a1aC85vvNH7+HCJIq9+XUpW2OTeHArT5RlXZNoaZGWJ8TWJGJX
Htz3sLpJlDRHdPOpahLXvt1yC6uifubv/D/f53pcn/txf9pD+2gv7ac/9I/+
0n/sgX2wF/bDntgXe2N//IF/8Bf+w5/4F3/jf/SAPtAL+kFP6Au9oT/0iD7R
K/pFz+gbvaN/4oH4IF6IH+KJ+CLeiD/ikfgkXolf4pn4Jt6Jf3gAH+AF/IAn
8AXewB94BJ/gFfyCZ/AN3sE/eAgf4SX8hKfwFd7CX3gMn+E1/Ibn8B3ew3/G
A8YHxgur1n1LZJ4LKRLb55qt/NxWtvrFO5l/X9FmnJf8tLabudcorzPnq5Pl
cF0+3aGR+wvZy889HRaMmyHvv2d8wcijsj2nZ1nbROvqlXvFT467LPtxfGve
035yXKyfO2FNa11eEvLfR7mn/FiUmT/sdkDETl3dp8HLTQmtdfms9jx7ZVtS
zvMiHc9Uqvpe1Scmjxn7r+/WKN0uSI776/zv7BZ35Xzw5djv8+VzQdwcQ5Wh
uvcde31SPv0OU/WTf/28lPtF5v69t4FVNsnnjg4NFu196C/57vqk6KoNcj5b
eEue8ytUvp03TUbPHD1DvafrX/JYuzNemnDI7znX0FPOt2M/Ws1or4nl1VLr
9nXSxCuvY3XW2mvCtljpr8UqqvrS7H+n3ht1e6i/QB5t8qGS1478ROSZ4Lww
577Yv88+TPbT8F6U9W3WKXjehBuVX7ctFOKu8jlx/oC8HaENOhcon5AsBve0
G9wnSu0X4vwD5ydGb07a/KW/bj/Sv/X+gF5TLlwvlJz1HnrSu5vDjr0xiWMv
m/u4Sn4Ws75x8Nxxk7CZ6FSs4nb1PN+xzphdOSebRHKqW4lDniaRa9LFZos6
Sz53nhSwt4XieotJadU+VTaJ7ZtTvjQsbRJbd4bV/l7AJGxHtpzf2MIkKopu
9XP+MYom6xeXG/bTKHKPHruz/1ejOOCfx0/7ZBQ1L+7uUPGT+pm/8/98n+tx
fe7H/WkP7aO9tJ/+0D/6S/+xB/bBXtgPe2Jf7I398Qf+wV/4D3/iX/yN/9ED
+kAv6Ac9oS/0hv7QY1b9l396Rb/oGX2jd/RPPBAfxAvxQzwRX8Qb8Uc8Ep/E
K/FLPBPfxDvxDw/gA7yAH/AEvsAb+AOP4BO8gl/wDL7BO/gHD+EjvISf8BS+
wlv4C4/hM7yG3/AcvsN7+M94wPjAeNG49PxN8+Rn95J2+wrq1q0WO1k1dpKf
XxvkOnhZfj/auUxUI139wNv5xzf5ojtffjJx+WQvXd1Zh/YebafJ9jrHpy/v
ratXTl7ie4afJZ1lf9PGWB/Ymblu1WayQ4xun+46pyIfj8pxN7pX0bguiZn1
e7OviZDj8vYzF96YdPmsFnXI1WW5HMfjNuedmCLH9WMDlzSyeKwJV+cRZ27p
zne4+58Y1uaGnNemlrX4Lp8Tqldd7+QUoYkna/LNL3VGrW9Sv6zJm7T0t/K5
Y5L13DPRuvPkztkTRufKrEN+5bJrW/ncMnvmHyfzJGnXlvusfgxXeaeXje12
t0QXOc+zHDilsrMcF9IvhPs4yOeeCglJ1aqr/SQFYrpMa5db1Renbijndanj
Qz0G8mqTH5U8d+QrIu8E54c5B8Z+fvZlsr+G96Ssd7NuwfMnHDnVuvqZM+Xk
9+LNyb//qvPTnK/m/MLJwtcr+a1S6/Ocj2C/EeswwZ52Z6P/SxY/8zlHNU8w
iSvlGt/vFa2ev3mf4JDr1lqvRSZx2//h66Sxah3Jt/Qtq/qtFZfTO1oHOVcw
iQZ3Vz+7VNAkqk/s67M7Q3FfVKwYfT7eKPp7T9xZ7KVRDDA1LZYWYxTLJ46+
6XPbKAZWTH+176pRNCoZ+nHyJaNY98w1Kfm8UYwt9rJzyfPqZ/7O//N9rsf1
uR/3pz20j/bSfvpD/+gv/cce2Ad7YT/siX2xN/bHH/gHf+E//Il/8Tf+Rw/o
A72gH/SEvtAb+kOP6BO9ol/0jL7RO/onHogP4oX4IZ6IL+KN+CMeiU/ilfgl
nolv4p34hwfwAV7AD3gCX+AN/IFH8AlewS94Bt/gHfyDh/ARXsJPeApf4S38
hcfwGV7Db3gO3+E9/Gc8YHzIGi/+5VmkrrpVrZxBy3V1oLb5HBi+WbduVbDe
xE0j5PV3bV2ZcUber1+RlKBPsh2fb28OKik/a5Xq86WybF9yUsm+pWR7a1wo
sjBF9qPilS4fgzLXrXYXf+Skq1d+f0bygd9yHC0WvrZNWWmPvg+vvi4o7bPt
ZUj0PV39jkb357Q/KsflF8cn7bksx+nDbrGG9W80cWH8hNUVXqr8M56fnII6
P9REUM4veQxy3M94O+KIzW1NpA/ba53nmtq/3bvf3srrwjXR+seH5rVDVF7n
jEbBY9J17ztsA/KUuCyfQyaeaRd1Tz6XLE+p8b2dfE65MrTxCxv53FI8++m3
I+VzzOWf9/xzeKn8PAMrHj/v0E7qsHiFzVeaaqJLQgvbzXbSD5aHdweXz8xX
c9QvdyFN7EtIK7frj1nERsxLnpCs6k9TR5R6cNT1oT4DebbJl0reO/IXkYeC
88ScC2N/P/s02W/De1PWv1nH4HkUrpDfacD7UnE1ryULB+8cyVX2JwunA/MX
VFmWLMa5z+vrNFqdd3jdy2lZ/jrJwtR532tTUcmnC8EujvK5eU7UlVl5X6j1
f947u6wb5zBsmVrn4f0D60Jey3a+qFbTJM6M+LW1SAmTCLOs3dbxP5PIUczl
xMkUoxhfcWfAiteS2zbb7jyKNgr3nsGn/C8axd2gMhu1k0bR7dGAjq/2G0Xw
34hOo3Yaxb0991YEbjKK6adHj1qz1ihe90wIrb/SKAY/f7trwzKjmBi9ft+p
pepn/s7/832ux/W5H/enPbSP9tJ++kP/6C/9xx7YB3thP+yJfbE39scf+Ad/
4T/8iX/xN/5HD+gDvaAf9IS+0Bv6Q4/oE72iX/SMvtE7+iceiA/ihfghnogv
4o34Ix6JT+KV+CWeiW/infiHB/ABXsAPeAJf4A38gUfwCV7BL3gG3+Ad/IOH
8BFewk94Cl/hLfyFx/AZXsNveA7f4T38ZzxgfGC8YD/WlRULPzyUP6+x29dn
pG6/lXlPvV9j5OfILuMHPJPX3W+Z62a9zDqC94cu9tatW+W7ennp7czz5fkP
ht6V7VwdvTR3mBz3Gk3/m2eR7nz5aNPs2eFynCzz2NOmXGa9rYNRv3vp6pW7
P+kxyUXO0/YO7HVTk+PuUadRQUPkPK5C0LwP/rr6Ha2Dh71pK+d9dZwutwt5
romfEzpPuyfH9cAFuVtt0eWzoi4l9Y7f+i7OX+C89PfY0/axuvMd5OP0/dVx
69IAOQ92Lt5r8FZN9BowrOJx3fuOqauXT/SVzylG754/LCZrIrhgkx1v5HNM
vdbu1/LJ55rWt4/nX9pZE2ElPvbs1EoTtce4vvBoIMf7Vv1qBVVV7/22VCoS
8clCE//9dptq+GoW3ukJBUvFqf0n1KPOyo/7b/88dX6o10DebfKnkgePfEbk
peB8MefE2O/Pvk323/AelfVw1jV4PoUz5INi/w/nrXmve7HKoIUmG7WvlvMT
vCd2OlvxXtmTav/S1eTPhrUz1XtpnsdXNKyWLVnydM77BOdTRSVX28fe3vFb
Pd9fb7YsuHqMmh/EFHBOrHjEKKZqz78/3G4U3U/nrlxslVGUudS2erKPUVj0
a+c+bopR3HE6syBglFE43Gzwc42XUfydeN6rZT+j2L1/4o1zvYyieOU83tnd
5bwil6mEVQ/1M3/n//k+1+P63I/70x7aR3tpP/2hf/SX/mMP7IO9sB/2xL7Y
G/vjD/yDv/Af/sS/+Bv/owf0kbX/7p9+0BP6Qm/oDz2iT/SKftEz+kbv6J94
ID6IF+KHeCK+iDfij3gkPolX4pd4Jr6Jd+IfHsAHeAE/4Al8gTfwBx7BJ3gF
v+AZfIN38A8ewkd4CT/hKXyFt/AXHsNneA2/4Tl8h/fwn/GA8YHx4l3ekLR6
unOCfYeLv23k5+qNl73vyP+vWWXb9Fbys8HZSjMP6PZbLS74y+yUmZfLYt2l
kZn1dx23tJ0r21P6v6XuM3XrViNKGz0tZftDRz6pGC7HxXZ+DZMayP59zjAE
LJPzrkPnn+c4JcfRswvCNx/PzD/pXujILF298hrODzaOjVd16idMD6s8Qs7z
Mqx3N0vX1e9gn1xa7SOl3t2Tulhi+axqlCbmLuuUI+91lb9m2MANVTed1YRL
2d8W9U5povDbDfV6HJXXdQr2/K4735HQpWOPgI1y/unUvfeOlZroeayFMUM+
lxzdNeLGFd37joudTr7oIp9jjOeGNCvcU52HHfOp8MPB8rknsWCh68m1VD4f
8o2GOlrfeZJmFlt/WY2pazSLPEa3xWHPzKLlJ9Fs1DWzKDRq60iXE6o+NXVG
qRdH3R/qN5CHm3yq5MUjvxF5KjhvzLmxrP3///Zxsh+H96qsj7POwfMq3KnT
bOzRwGHqHBznsYdGeTi45EzOOv/A+n2ZR0Xnjj6g9sUusikfO2mMeh+wON/M
VSPqq/cHvF94ecDoZ/pgFE1LnL2QcccoJpcaf6DHGaOwXJ8xImO34vSFCJeP
Ad5G8V/2bhsiRsrfh2jXJ/UxijffC4c9cDOKXDWu2CYJo+j8tE2/yw2NIsp6
ZuKQ2kaRJ7/f1ZfVjSLfnC12tSobhcvhCbv6WEve1w2NHllB/czf+X++z/W4
Pvfj/rSH9tFe2k9/6B/9pf/YA/tgL+yHPbEv9sb++AP/4C/8hz/xL/7G/+gB
faAX9IOe0Bd6Q3/oEX2iV/SLntE3ekf/xAPxQbwQP8QT8UW8EX/EI/FJvBK/
xDPxTbwT//AAPsAL+AFP4Au8gT/wCD7BK/gFz+AbvIN/8BA+wkv4CU/hK7yF
v/AYPsNr+A3P4Tu8h/+MB4wPjBerL/T+XFqOH77W081bMn/ek+NItcz8vbv3
PArSnRNse+mY/wx5vc13duW4Ia/v+jBi6H+pqo477/cdCtfKXkW2zz61RIVf
st2/Xy6NOibHwXYvbju20q1bUW+r9ag6tQrL/vcxTA5L1Z0vv+Jwrly9zLxW
uV+dnKarVz7par3eTeU8L+Ox5bMTLzThMbrZuedPNFG5hF3IUV1ekh+dgg87
35Lf324okxop55W59i9wuSDnp9ttQiqEqfw27e9UKTj8kCZ+Ocxve2OPJm7f
rDfDf5smnrZtkP2d7nzHrqIB0ZvnqjzR1B+gPhrrq8ftEm4dlM85VgudNnnL
5572028UXiifg27eLTXnQgl5X223Xw35nJSYfnL5+S9msfZdQG3v93IebpEa
3/euWVTad+Cq51mzqHE4dYvvPrNoHd391701ar8KdUepH8e5Leo5kJeb/Krk
ySPfEXkrOH/MOTLOA7Cvk/05vGdlvZx1D55fs85/N8tlkVFFne++fL/0nL2x
6pwd+4vG7w3wXTBf7UdyWR2VMcFZ7W86XWph2vDckne1bxpbmdTz+bE+C3va
hap1og1po1y+LjGKdr8n5Ho3Qc0HFr6/mNu2nVGYfjWcdKyR4nzSrPLhly2N
ovH6hkvGFjCKbzaBtw3ZjKJszf6znFMNYn62pw99vhhE+jmtbVCKQfzaFTL3
nNEgHNqZxBWD+pm/8/98n+txfe7H/WkP7aO9tJ/+0D/6S/+xB/bBXtgPe2Jf
7I398Qf+wV/4D3/iX/yN/9ED+kAv6Ac9oS/0hv7QI/pEr+gXPaNv9I7+iQfi
g3ghfogn4ot4I/6IR+KTeCV+iWfim3gn/uEBfIAX8AOewBd4A3/gEXyCV/AL
nsE3eAf/4CF8hJfwE57CV3gLf+ExfIbX8Buew3d4D/8ZDxgfGC/WnIg2/ck8
V77ce+0sXX6ro6GNOs2X/x/X8v3+ZHmdbu2XJrbV1y//dw5lyntzgVjZjucD
t1b5KNtVosTBn3flOPerxdLs23T7rcj79Tyg7uBasn+b5u1xGSz7W+Giz+sx
unWrc/OfFEuS4+zF5wW2dtfl0602f8zK0XJeZ//fz2WFXqv6w8UmRLQdJ+eB
xYuXbltezgu7u6Y8nXhH6qOCW4nBN1T+fofuy6rkjNDEqSkB3Q+f1kStwKgv
j46pemTkv6F+cv9S/i8rrtaE1vDZqdmLNPF98s+h9b3V/vH/3mzYtHWwHPcv
1CvUrJcmNp5PH2HdXhNeNvaHRTO1/josvu+28uXl//UWxR7I56KzNhNrHE1T
eRrI/7P/cf+/ua6aRcGl3bd4Bqv3iNWGBN/xXGgWT3+6j849RtWvpg4p9eTY
f099B/J0k2+VvHnkPyKPBeeROVfG+QD2ebJfh/eurJ+zDsLzLFzi/EJl53rX
Kl40iTXVrdKb7VDnITg/UeJDmfqdHE3iXrP5+9aVUetSvB/gPXXUtHZfx+1V
7x+Cl34onTZerSPxvG9YuPjCFlujGNS914PXpYzida9t025bGEWPUV/7jv9m
EBcT9519+dEgrkR/cSz3wiBmrn/6tsU9gyg1qvLXjtcNolud1qmdLxpEaL5r
O93OGsSKZSePtg01iLwfv+Ztc0b9zN/5f77P9bg+9+P+tIf20V7aT3/oH/2l
/9gD+2Av7Ic9sS/2xv74A//gL/yHP/Ev/sb/6AF9oBf0g57QF3pDf+gRfaJX
9Iue0Td6R//EA/FBvBA/xBPxRbwRf8Qj8Um8Er/EM/FNvBP/8AA+wAv4AU/g
C7yBP/AIPsEr+AXP4Bu8g3/wED7CS/gJT+ErvIW/8Bg+w2v4Dc/hO7yH/4wH
jA+MFxftaqV/kJ87fJoPGCA/N3q4jfsg/+9tyq+/fTP3b4WO8IvU5bf6mhz8
o6+8frt5NYstk/db5DgpbKeungfnVqpO+TCjqWzvpZBK319k5mM/siTJPXPd
KrV6xYO6/VZXagf63pbzsLbmkWKdnJc5F3zUqaK0z9qVY4ZP061bHbEKH9Q/
c92qzspF8brz5eP3Zf+b45GqT9x2e7MCF27L61eq1XfxNXm/e59i313URI+c
lvVv6+p3FOuzfrftEbUvr1f+S+0n+2ui4cbjhSLWq/w4awf2bjtlnpzHVV8Z
/Hiqyss2/fbEWfMGqP3lRc3vSjVorYnrJ7N1fe+g6qnNbTJ5+DXd+4525aIP
Nf+qztc+OvM2pqZ8jhqY1vBpZLjKMxd09olf3dVm0cmtjl+O6WYRbJlzt2GA
WQyJjbCOd1H1rNnfQn056gRR74G83eRfJY8e+ZDIa8H5ZM6ZcV6AfZ/s3+E9
LOvprIvwfAun2C+0+6+vx9MZmfuJji1u2dMk7tf52cSugXqfwf4k9i/x3nmN
4VpAwgaj2HrbuX/qdPW8Pqz7i4BHLY0iuuKcZlE1jCIyptrQpkWMou9p5+aO
v3XcDh3nU++RQYweEnSjc6RBRD+/0M75lEGMreNYwWq/QVR6dfBY3HaD+L2o
4Zb9fgaxofvLveNXGET2sJlhrZYYRMqKD9erLjSIGZ9So6wWqJ/5O//P97ke
1+d+3J/20D7aS/vpD/2jv/Qfe2Af7IX9sCf2xd7YH3/gH/yF//An/sXf+B89
oA/0gn7QE/pCb+gPPaJP9Ip+0TP6Ru/on3ggPogX4od4Ir6IN+KPeCQ+iVfi
l3gmvol34h8ewAd4AT/gCXyBN/AHHsEneAW/4Bl8g3fwDx7CR3gJP+EpfIW3
8Bcew2d4Db/hOXyH9/Cf8YDxgfGCPO/F/9qPbSk/L9ybdjJSl5d997fYF1vl
97PNmjbLIK+bMUUUqZ553jzn5R0ddfmtuoadvd9Ztqd8g/mB1XT1ywffKNt2
ku6cYPk7lXNU11Td+OYRtfxtZP+dnkXufqPbb3Xy+qbK2+W8LWe3Hcu2ynnc
V8uqfl3lvG7VpHGlL+jWrS5Oevh6p5wH9kycejCXnBfajR1RqOAtVb/40rrp
w1/o8rA/3BY7/95xTaxL82i+9KDK/+/uve9yt62y/wMrVO65Vj4PtPRtFb5E
EzNtA19Nma3y56TOTTv+bKgmDro8uTzJQ/q/z7ki7dw0Efs5OqNHc7X/nLzT
F2pX9Z9dSM5f19qlVvpjFi2LRGXE6t535D0687/d8jmqRXydrZvkc1XVkhm1
t21V+YImPFxujhxlFk9+HC1r6GoWaceGjyzX2CxevhvSwbOcqi9OnVLqzbGv
kvoP5PEmHyt59ciPRJ4Lzitz7ozzA+wDZT8P72VZX2edhOdduBXV+Nz3Kz3U
PlXOR8xuEhoxyWgU1z7kqHfollHsK/29Q+gBtd+J9wUVYvrnSOpgFEl3rvXo
bm8UxUZerl+8uFp32p7/QcGf7w3CsdPdsDZRar5QaODT5nkCDeLsjMOld69T
40BGg6Wxy6cYxOS+O6umjshch/qzbMpAg3Ats7589t6S/48s/xzpZhBfVjxw
nt5Z/v5W/+xDO6mf+Tv/z/e5Htfnftyf9tA+2kv76Q/9o7/0H3tgH+yF/bAn
9sXe2B9/4B/8hf/wJ/7F3/gfPaAP9IJ+0BP6Qm/oDz2iT/SKftEz+kbv6J94
ID6IF+In6/3hv/gi3og/4pH4JF6JX+KZ+CbeiX94AB/gBfyAJ/AF3sAfeASf
4BX8gmfwDd7BP3gIH+El/ISn8BXewl94DJ/hNfyG5/Ad3sN/xgPGB8aLWofn
BZ3Q1RM8nTOhV6D8e5euRu+i8nP/9R67Jsjv21iusIjQ5WXPbs71vKj8HP9h
4l9Lef+WLyY8t5DtKffH7f5DXX6r7rtqxOSV7d8W8eT0WNmfenuujQzKnGfd
nt35hO6c4Cl3Y7Ha0h5HGjqs2iznaZO/dR99RVcHiv0J+/vVL7NNzvNSTzbM
s0VXP3DXsA9BC3TrVuTH5Hwo9Y1XXGm8YLScZzaNLxdiCpL+7G1v83anJgIf
jl/YdJOqD3Cp2LWixReqOjS3T6zY4ZiZx7P7i62NB6n8Ol+qHk+Md5XzR4sB
fXwba+L8oeePu9powrZJrqotLNX5jpzjX4we/V3VX3vUbPuYuHvqnBTrux5r
ugyNk89ZrrH3NznL566+C+6d3j9A5TcVjpX2za1pFhUq9ZrxraB6T069a+qW
sh+GOkLs3yevN/lZybNHviTyXnB+mXNonCdgXyj7e3hPy3o76yY8/8KxHemh
Mz3zm0TtDvlC6iSq8xNdD2yb9zJA7Vd6Vsiq0fcB8jm75Zy7RVqo99a8X+D5
PeLXigyXOwaRw6mJbcsQ9fzP/GD/vE/FJ00yiIXRrwot8jSIC9NG9l7WxSCs
D7olrG1lEC0uD03Y39AgTFqRgOe15DzBcsAI+6oGUaVW89XHKxhE65eGHl5l
DeLlHJ+ENlbqZ/7O//N9rsf1uR/3pz20j/bSfvpD/+gv/cce2Ad7YT/siX2x
N/bHH/gHf+E//Il/8Tf+Rw/oA72gH/SEvtBbVt2wf3pEn+gV/aJn9I3e0T/x
QHwQL8QP8UR8EW/EH/FIfBKvxC/xTHwT78Q/PIAP8AJ+wBP4Am/gDzyCT/AK
fsEz+Abv4B88hI/wEn7CU/gKb+EvPIbP8Bp+w3P4Du/hP+MB4wPjRbM8HwZn
vgd5+bbRntzyc9qDhdMWyr8/Sj49PUVXT3DD2wCn1fJ6TmJ7q4vy+i0OjdSe
yfvm3Bny55kuL/u+D271F+jq0Pa+cPr13sz8LOfu/Pqty281/ezODlWSVf1f
8t+PvXU8+InunOAMD4ew83IeZ5czX97WrzRxbcK6Qd5ynvdoae78fXX7raZ3
bOOePUraJbRnnwtynrjNdG1h3kuyXbM7/3qnW7eyn3Z4WuEjqv7xzI5dNhSV
89C4wgef2ct5afzS6YUPL9NEgFfh5bN9VP0A8h44HvR+fFC3T7dF1wzTppYq
/86VgK6va1bWxJsVdnf3FNXEkLLb29T9T873rFZfvZ+i9q9T/+DAjNsjP56Q
83PXuNY7t5tF3B+biB6L1Pov53Xjt5ybM6yxyi9069fsvZf+poiulXbMmRyX
Io6ct+hX55qqf51Vx/RfPTrqClEfgjzf5Gsl7x75k8iDwXlmzqVxvoB9ouz3
4b0t6++so/A8DNdeTxpw7OcV9Z6Y/Uis/1vtHWb9yMEo5vfe/DhnCfX+ouqj
b341nqr3D5FfYq583WkQpyuWc2qy2CAG3Ztfqe5Yg5j2tm2zzz0Vx72jP3+t
UEdxf2bNRpbdihhE3S9x1kUtJKerWoi01CRhcfRawTJfksRbmyXFJicnia0n
4s/kNySJEzMrNTUkqp/5O//P97ke1+d+3J/20D7aS/vpD/2jv/Qfe2Af7IX9
sCf2xd7YH3/gH/yF//An/sXf+B89oA/0gn7QE/pCb+gPPaJP9Ip+0TP6Ru/o
n3ggPogX4od4Ir6IN+KPeCQ+iVfil3gmvol34h8ewAd4AT/gCXyBN/AHHsEn
eAW/4Bl8g3fwDx7CR3gJP+EpfIW38Bcew2d4Db/hOXyH9/Cf8YDxgfHi4NlY
Hx/5uSH4xmdTmqqr/iVHUOko+f/nO7cuaZ353mPUENdB8nq5HHMfWKmrJ9g6
o1XVrfL+uz3LD5oq29PsUYe89TLrYV1IrH9Hl5c9++GarVfK/nQ9/7nJYTnP
8qg8//ZWOe/Kubncx+66/FZLtrZqaSntkxi9pIKVtNeWm2euPpbzuMBKq184
684JPmsQElL5oRwPL7nNXybngXmmPnuyXJcXkf0Pf0+tzNDkPLLWvA4eZU9o
ot3umOqX5DyzfNWyLx/p1q04b7rLu0jCKDlPXTdxt+e3WXI+WX74xlsT5N8H
zTj4doiqL2A9/u6sk+3l88rmrZU9m6n6aLPHrjFXKKfyWdWLKD++SapZlLCr
db13glkcbjJqzpyHKt8o+9up19bZ4Und7zPNwt3t94S/nmZxbG7O/n9d1frw
jeI3On0oZBbm8DHr7sjntqNX4kqGPEoRlmv7pPifThEewwaPXLtR1cOmrin1
6dg/Q70I8n6Tv5U8fFn1+P7lxeB8M+fUOG/AvtGs/E7/3uOyHs+6Cs/HcM63
+8Icr2eo8xVuoeZtLeuo/Uvsd2Kdp2OJwffsjhiETWS8/9LV6nmedaRTxq3j
u7cwiAePHEfOrGEQh991+r6smEHER04ZveVvkogv7jHyjDlJvK409PKXd0li
fmCh/gMeJYmYshY1st1OEu9z9k5PvJwkxtSJ3VwmIkk45E1d7B+WJBbW32w9
KVT9zN/5f77P9bg+9+P+tIf20V7aT3/oH/2l/9gD+2Av7Ic9sS/2xv74A//g
L/yHP/Ev/sb/6AF9oBf0g57QF3pDf+gRfaJX9Iue0Td6R//EA/FBvBA/xBPx
RbwRf8Qj8Um8Er/EM/FNvBP/8AA+wAv4AU/gC7yBP/AIPsEr+AXP4Bu8g3/w
ED7CS/gJT+ErvIW/8Bg+w2v4Dc/hO7yH/4wHjA+MF+TnbXCs9fOYtMx9ZmYf
F915j6kB43P+0uUpOVvTp0LfzPfmv0oOHpH53qXW5n195P0HibOd7HX1BEXV
lpOnyPY+9vQ+80bOo7qEzDKWl/1JqvF6SF1dXvb0Hgsbn5fzsOrz3NLspD06
Ox95NPCDJoZm1LzfUZffinrCw2evs+nwRBMJzqM/fZbzvnpVbWs66s4J/tf3
6I6VV+RzQZ3wkssjNFF/X/DCfGdkeyIKeOcJVvslnnSJm9Jvl+xf4qQHAXIe
+iFw98zWq1Q+Tuat41cIt3xyHtvgQtuGDzxl+6cXKHW3u7zvuPulf7io+gPZ
5teuebK6JvK9z3bOoZTUjeXkVbcsVH1y8vfUua1lHIyS/L83+D+XM2bx+dGj
Dk92mYVLTIXgPkvV/vceF1fUb9DTLL7aTe/r29Qshi/MHnWrglk03Ta0bHo2
9b6j7rsYv1bXVT6ifK3/Dpwtn/NmPj35dd9gVR+b95zUq6PuEPUj2P9PPlfy
8pFfiTwZnHfm3BrnD9hHyn4g3uuyPs86C8/LcI/zE4VDGzXakUdyz6rm6ffx
6r1zva9zBuTYo94ndO351//EYIP4tGLbxHeuBnHCuvOTy7YGkf5pZvlxRdV8
Ys2SG8fnxyeJQ80euBR9kCTqrf1S/NKlJNG46fHe20/I8aCI1vPk3iSR3XVj
+yLbkkTbNfZdrqxLEk0ufnOPXpEk7nnZFGq8NElsnvzXYOGrfubv/D/f53pc
n/txf9pD+2gv7ac/9I/+0n/sgX2wF/bDntgXe2N//IF/8Bf+w5/4F3/jf/SA
PrL08k8/6Al9ZdV/+ac/9Ig+0Sv6Rc/oG72jf+KB+CBeiB/iifgi3og/4pH4
JF6JX+KZ+CbeiX94AB/gBfyAJ/AF3sAfeASf4BX8gmfwDd7BP3gIH+El/ISn
8BXewl94DJ/hNfyG5/Ad3sN/xoOs8eHfeDGiUa0KneX4kZ5QcXSo/DnHuVbb
q8vP0UvXn1qiqwu1rIGLe97MuodnG9yvqTvvQd12u9RpPwyZ7z1Cg/Nvlu17
Ybn8dXnZ3psDX5Tz0dUTPH+smd9ZOc/aWuxC+iqjJso53XKuKfu/YsWhV8t1
edmvFa+1fvE7+fuWF9qVkPYrubTkoh7PJY/Di3s66fJbRU8Jsfqiq+exaWGb
stkuy+97ft35XHdO8Nqkv6HZM8/5mM8ZXfdJP51KOPpFzjs3jsqe+N8Gtb+i
fdVRiRXnSTuZBpWpPFUTUV8aBQ8ZqeorM8/1reC7x0POe7/PL96lg5wHF+45
fp57JVWfYHpx65BNGWZx7cG93pdMZvG2YuukhGdq3yH5fRo+LDq1wmaz+Oid
tqCQjxwffr3YnjTULDLGJjc/0kHtj3/ddUNZQzGzSJ1WbeHw7ymiqMnRGPM0
RVTvWn+gXZhaXyavhGXJ8i8rdk8RGy3zlltkr+qLU/eU+nXUIWK/Dfs4ye9K
nj7yLZE3g/PPnGPjPAL7StkfxHte1utZd+H5GQ4mvapQLzlO7Yvl/UDr7MZv
12YahK9Po8fFPAxCKzTTN6mJeh/B8/2Rx2XC9n5MEuWK3r+8866aL8D1zUPP
R3z2SxKWs0f2HrcwSUQfzXG7/rQkUfLzia2dRycJp5LvKt/xShInyr9ZeqJf
ktjZzLzLwiNJNLf8nRzVS/3M3/l/vs/1uD734/60h/bRXtpPf+gf/aX/2AP7
YC/shz2xL/bG/vgD/+Av/Ic/8S/+xv/oAX2gF/SDntAXekN/6BF9olf0i57R
N3pH/8QD8UG8ED/EE/FFvBF/xCPxSbwSv8Qz8U28E//wAD7AC/gBT+BLFm/g
zz8ewSd4Bb/gGXyDd/APHsJHeAk/4Sl8hbfwFx7DZ3gNv+E5fIf38J/xgPGB
8SLBp/fNRnL8CPh45vwO+XOG3eq1eeVnyNVmH4dm7tsN3W44mllv3T9u9zt5
Xcd2tu9/y/usyvvGPT1z3JprNzM285z50YV+B2R7puxJDXHTnfewb+favJJs
v1328ENusj/xD7JXaiP7N7FHraUFjKre1tufU71Mcl5mcaB3h99ynjZvjGPe
yLfyOcH5Ro3murzs075FujR6pInNnkc+H7iniYf90vufztwP9ynjhLsuv5WY
sHqGQ7hsf7FrOYad1EREu8an8x+Wf3+fvq5ioDoHdGDqR+up6zRRatKHGoG+
sv/LPC3Lz9FE7SVLJ77W7beaF1NrcC4POX5v3GY7qIOqv7w1ML/7VN26VfN1
i+o+yaeJEjmn5Fv3S9Uv+GSZtjE1xix6tlp4YEeEquP5dk1gjQOrVf6fcPtq
mzv0U3nmTpSdkWdGVZV3nf3zHQs0Tnp3O0XsHmf7cu4hdW6r8scqGeuGqfVn
8hdVvDrC7PxL1c+mDir17KhLRH0J8oST75W8feRfIo8G56E518b5BPaZsl+I
976s37MOw/M0XHx/wMv76VaDWPnEnHvzVLXfqdKF1/kb1VXvF3j/cOu8Y9jB
J2pdyarPpsuLApNEjqrjz/xZmSTe+M9otWNGkviUFt5v8rAk8S49Jo9fzyRR
wHJEy9ztkkTI+SNPYp2SxMpSZYfUckgSp0sfd0yunSSm5dvfw9Y2SWy1TOtg
sFE/83f+n+9zPa7P/bg/7aF9tJf20x/6R3/pP/bAPtgL+2FP7Iu9sT/+wD/4
C//hT/yLv/E/ekAf6AX9oCf0hd7QH3pEn+gV/aJn9I3e0T/xQHwQL8QP8UR8
EW/EH/FIfBKvxC/xTHwT78Q/PIAP8AJ+wBP4Am/gDzyCT/AKfsEz+Abv4B88
hI/wEn7CU/gKb+EvPIbP8Bp+w3P4Du/hP+MB4wPjxbpDJ60qyvHjl1flj4t0
781HTLGycZWfdb0fWC2X3z+S62GbMHk9rU7GjLu6euZLlg2sfVDe/2A1n54j
MvN0WY+7nkO2r+7d/a6zZHtrT6k65KacRwWs/DM2UZdfl/3LnMsv7l2wcHdp
j1Zxtl276uoJnpkxIte4l5poVO957vlPpb8Cm59s8lCOu6Wur1+ny8vexP/O
6+xXNfG14qy8hS9oopvRNn1nqJyfbZ6VekCX32pa/halCgbI780PvdR7i5zv
+VpvSl+tiU6Pb+b4qjsnWOJwWO6QcZrw2+LbbJSXJnbP/96vi7scl4Ps3/Rr
o/ZvGL+k7LpRQ+X/PN5mYMVROdX5cubRd6f++uwapeobNE7evnPBTpWngXrR
dSrXOJTeTeUH2hEwNORLGTmfv9DhV6N0ld+U+gvsr29pcdGi2KwU0aq+//NH
vVJEjbzBldfWTxGrFuc926mget/xrfuAbTkuq3ra1EWlvh3vTak3wf4czg+Q
x498TOTV4Hw059w4r8C+U/YP8R6Y9XzWZXi+hpPsX2J/U+OG+ZsH5TVkvceO
3991o01Uklg25kTT0sfU8/78WwGnYmaq+cHMuc5uPzomiV+f660d1lQ3LiTn
+NijXJLwmWbpqRVJEo9HjdyaO0+S6NQvR9GgbEnCpt/f+Lt/EsW31RGRS9IT
s37m7/w/3+d6XJ/7cX/aQ/toL+2nP/SP/tJ/7IF9sBf2w57YF3tjf/yBf/AX
/sOf+Bd/43/0gD7QC/pBT+gLvaE/9Ig+0Sv6Rc/oG72jf+KB+CBeiB/iifgi
3og/4pH4JF6JX+KZ+CbeiX94AB/gBfyAJ/AF3sAfeASf4BX8gmfwDd7BP3gI
H+El/ISn8BXewl94DJ/hNfyG5/Ad3sN/xgPGB8aL2RnvbfOlqzxZ5H+3DLu0
uXrmuXOP5ruGy+9P8Ho+ep28Xt8JJ8/v0b03L/7y5N+J8v4tntjNrCnbM61p
i3kX5TwpNX+TaDvZ3nvXjr6YKNt/5Uv2D76yP5sDbeNGmzLrPM5dbSn72zk+
pufKBFVH/o7nJP+juvMe234+W7/vhWyPa0xgoK6e4N7aqxcuipbPAeYeHz1u
aqJgqzHzLlyR88vgK8ZDurzsU2MC+6Yd08TVX04Duu7X5HPfwMYFd6l6x+S3
If9/WsPGLYZM18SkSW5LgkZLnYytUbfsQHXOaFYVu/lznVVetm3TXaxcq2ji
3Y7ttk2Lqf1W1G/uVSPfnuwvzOKJVyf/B3Je7bx8UPOlunUr6h9M8B5UO3aI
qtfmvvDC3my1zeJL9WMnHxRW+3SDrFZ7fHuQIsZZjz7ldjJFXIqYfnbB2hRx
P9teyx1j1f77duuWhfpXSRGvZkxZteFPsnhvVen3xqfqPDHr19TXpk4q9e6o
W0T9CfKIkw+WvH7kZyLPBuelOffG+QX2obKfiPfCrO+zTsPzNtw89LP10tG5
DVnvD04Yg1s4XtWtS/17P8E60uOSsxYc6JokAn3XW9dwTBLD59hV/1BFcX7I
G6tVA/5LEh5VGrk1/5Io/lyuluGfkChsC7U8s/hNoti1OKX8f88Sxeher6eW
eJQozuQvPOf6A/Uzf+f/+T7X4/rcj/vTHtpHe2k//aF/We9v/vUfe2Af7IX9
sCf2xd7YH3/gH/yF//An/sXf+B89oA/0gn7QE/pCb+gPPaJP9Ip+0TP6Ru/o
n3ggPogX4od4Ir6IN+KPeCQ+iVfil3gmvol34h8ewAd4AT/gCXyBN/AHHsEn
eAW/4Bl8g3fwDx7CR3gJP+EpfIW38Bcew2d4Db/hOXyH9/Cf8YDxgfHCroFz
vu/ys35483w95Wcdd7uZ4fLvLwrZueWVn4UdHPxc5fetL+aoPUZX32P418d5
Rsn7fWpQqoKTvP+mGfb2ZjmuLW/Ut+wc2b5FOb1XxenemwedSxhgK/uzuoVv
dA7Zv4j6js+CkuR8ruF/z/PL/oscru/rSnu0yT82rLC0j3Wzcy8CX6u68+Sr
/OlXekxf3XmPlLvLbJrfUPW/ZlgXPtzjnBynX9p33X1K2unnkw2DjsrnjDLF
66zdp/IwBzmU61Vsg5zPDY0d03O5JuI6P06P89GE95aXuUOmqHw4U5quGPCp
rybe36yzq1MnTXSflm3grRby+SBy3LveddS5JK/EKV03FFT1A4ucbzb0UqJ8
LgoOb9T8kdofMnpDnoJJ+80i6k9wznxr1fnapO9FKj3QrVtZirbX3lYxi9pJ
2faVy2UWVey+uNompojbHqFT8t5U+YWalWubt8OiFNHjsP+eM54qz/au+932
tC2pznfseNKnwqUbyWL69f2DCu9KFqlJ0afmT00Wq/87uqNKB/W+g7qp1L+j
jhH1KMgrzn4e8vyRr4m8G5yf5hwc5xnYl8r+It4Ts97Pug3P33CU/U4tM6Lf
pu5KEiXGZ8//2CdJ7MkxOduGQUmiz9GmH7u5qOf/2+V9mzsUS8qaPzxvW79I
A0OiiFm7s2Xn54liTZfGLRNvJwq3LpdP5b+YKPxcf8XdOJ0owttf2F8pOFGc
6Py7b+XDiWLzt0WPow+qn/k7/8/3uR7X537cn/bQPtpL++kP/aO/9B97YB/s
hf2wJ/bF3tgff+Af/IX/svIb//Mv/sb/6AF9oBf0g57QF3pDf+gRfaJX9Iue
0Td6R//EA/FBvBA/xBPxRbwRf8Qj8Um8Er/EM/FNvBP/8AA+wAv4AU/gC7yB
P/AIPsEr+AXP4Bu8g3/wED7CS/gJT+ErvIW/8Bg+w2v4Dc/hO7yH/4wHjA+M
FyVz34t6Lz+vvS5WR2TW9/gbf2l3Zn72i4cHpujOm3vcnn2srbxeRI5577vI
6++oqFVykvf7VdchNK+8f/yfU4fP6Op7hPdecsNftrffzppv7pk1sS7nytoP
M+tmtW6+Yo9R+q3RwXlNZH8j1+Tpvl733ryyg1+tWe/kdbpUcPnzSs7LSq7u
W/u5qrsy7myH7rPvqzr1dXvnPm1/XRM3th6e2v+SJmybxo8veFbtv6Ze2ELP
l7k/BMr5oX2ewl22a2JU0eSOJfw04bLKKqrmUpW3ebTv9xKVMuvJ2IsFn4aq
+smNYw8l5umg8uesGfPgvW8tTaysM/P1Eyupk1leDavm1cTNJaZXo36oc0yV
swV+P39X6jvqZeD5MLMoNeBU460Bqv4z+0labax2upK7WYSO85/SsolZPLty
3KtmWVW/g3k99add3o1zPbs9RZSvX+Tqvhkq/5Dt9wOBhe1TRMHn1s67c6eI
WqeaF6ryPlmcbhOS+0CY7nzHjM9LEocki4dHoopda5IsmsQ3ffW+gMpfxfo3
9fCoa5RVn+Lfe1jyxbJvlPxN5OHgPDXn4jjfwD5V9hvx3pj1/6zzF/+ex+Gq
w/vGcWPnqPfYvH9Icng0rlzFJDHQa9WwWTmTxK3WkeVLpKj5gsW9SZ+7X00U
lt43c1uHJIr660O3TN2bKDpaxC3x2pIo2j5/2fnz6kSx7ovpm93SROETfOOz
1SL52aSu3aUF6mf+zv/zfa7H9bkf96c9tI/20n76Q//oL/3HHtgHe2E/7Il9
sTf2xx/4B3/hP/yJf/E3/kcP6AO9oB/0hL7QG/pDj+gTvaJf9Iy+s/T+T//E
A/FBvBA/xBPxRbwRf8Qj8Um8Er/EM/FNvBP/8AA+wAv4AU/gC7yBP/AIPsEr
+AXP4Bu8g3/wED7CS/gJT+ErvIW/8Bg+w2v4Dc/hO7yH/4wHjA+MF7l//J17
N3MfVqlH3rby8/rS/O7L5N8bbD1meCj/v6f910Z55GfA1R75q8vrpby5kstW
Xt9Y993movJ+TsZa317ozpvfbxbz5j/ZvkJLuoV76OrS/nSqsttHlycxwnZh
QkyiJvqcdLO3lv1vXrhSbVtpj10HomYlv5XzyZ4uXoOkvSyapL+a90wT0W/n
b3HRvTf/UaP778Dbcnwd7DfV/pocD6+dee58UdW1P1PJ9mWCLr/uqLZeAzvt
keP27+m5NurOe9TaNNSj7BL5XPG44v72s2R/uwfsCxmvid8tAr93HKzyPI+9
V63apzaaaJJ8dE5CY03kST/lYKihid71O8zUSqn8VrazXaPiP5vFD+Omt1ff
SJ0OXBfse8ss7n88saB6iDr39KZen20fF6g6ntSHjmj7wOBTV+23shzeNaD0
N3Vel/oKe678mdB+nVoHGHZ3f8urbVPEpEd9ht2opPJZsa+SfKrn7+yv3Xhe
sghp57Omtrva3991mtulI2nqHBnnk6mryvo4dY6oV0HecfLHsv+HfE7k5eB8
NefkOO/AvlX2H/EemfcBrOvwfA5neb9g4e8VVKSsel/Rf1TC47A4NR9Ytc2v
yJRTicLU4aXtxN2K++ceZ6TmmifnEw0ndro0OVEsLHjnZ7VRiWJH6rbKLoMT
xW73a0MqDpTjw5ZCpy72Vz/zd/6f73M9rs/9uD/toX20l/bTH/pHf+k/9sA+
2Av7YU/si72xP/7AP/gL/+FP/Iu/8T96QB/oBf2gJ/SF3tAfekSf6BX9omf0
jd7RP/FAfBAvxA/xRHwRb8Qf8Uh8Eq/EL/FMfBPvxD88gA/wAn7AE/gCb+AP
PIJP8Ap+wTP4Bu/gHzyEj/ASfsJT+Apv4S88hs/wGn7Dc/gO7+E/4wHjA+NF
sfoXHCJ0edpNt4e0n/xb1VUvVPKGdbK8TmSfAUNzZb5PmXtvRC55/d75B6w2
yHHrwXP37Mfk/f+0tI/oJNszbHn4xFufM/Ntdd1ZRra3qG/tWc1l+/0/XE2v
oztv3ml8wIgJsr+z5719GBKviRrzEj+e1NX3sHF2OR/9Us7zep7d9PqpJrr6
V3Ve91ATSxz2WMTe1YRj+YIPbt6S86qIXp2aX9XE2tETHjle0ITPA23KGd17
87nDDMl5DmqiaXCX7fd3a+LVqjelvm7WxGf3o21Hr5bjs2mOodYi2Z/g8dvs
Z6p6ZOz/7hO4r8zA7tLfj+eWzOUi7RA59e4lB5UXOq1P4ofWxVX98tfT28Xu
TTGLQiJ/TL0XKj/PzZBvu+KPmsWG90k+6RvlPHqfZh872yyq13EsuMZLnZNy
mVigV/2aql55zjH7lj8zpYjhTn1utL+j9qtUbvTlz3RfVX8hf/Te8dFOKWJB
6pjxjUqpdavv3t3ehV5X+YtyB214W3qSyttdcvmdOTGWyaJ1VGDFWSa1//9o
y8Ge99eo+tzkwaBeHuvn1K8gDzn5ZMkLSH4n8nRw3ppzc5x/YB8r+5Gy3ov/
ez/AOg/P63B3Wd2vY5qnqfcR+21LTMkWqdaduoSvts7wSxQDSnRffXhuohCj
69b8OEaNC+NfFFji2lXyPOjdnCVtEkXcxGyGpSJRDLdN8O7RLFF8c+nWONlR
/czf+X++z/W4Pvfj/rSH9tFe2k9/6B/9pf/YA/tgL+yHPbEv9sb++AP/4C/8
hz/xL/7G/+gBfaAX9IOe0Bd6Q3/oEX2iV/SLntE3ekf/xAPxQbwQP8QT8UW8
EX/EY1Z8/otX4pd4Jr6Jd+IfHsAHeAE/4Al8gTfwBx7BJ3gFv+AZfIN38A8e
wkd4CT/hKXyFt/AXHsNneA2/4Tl8h/fwn/GA8YHxYlcpp7+H5OfDd3tvW8jP
tVanTg3IfG9+9mtkoPz/UrOMHx7I7x8IS3+cpMvTfse5e81ruvqCLT7fO1Ih
M1/JlFEXN8j2XXWqEPxW00RhU5X9aSma+DT1+6oEkyZmfHmUzV/2782q6X1L
yP46bv8S0En2v8jKBL9W0h4i8ct2o+68edSiJlYu0n7lXtR7nqir79GqWf2q
aTc10cN7f6n+kXK+2GBtd+fzmkhdVPZOkK6e+e4Gju8j98v+/Fey2JhdmjjV
rnHouE2aqB6auvaK7r15VOqP2o2nayJo+M4Y19EqH2fBKQcXv+yi6peR94D9
46uDS49+Wlja80YRL7c/Ko/0jG8/S6c8ls85r490y3fJLJ6feX8y7YBZLJld
/vu5tSqfT8zt9Per+5lFfcdc+bcJs1hT0NPFq7KqH8i5KupLhyW6TngUoPKb
rnRb3HKph9rfwvlf6seN+NPG/vLZZFHv/LQb3deqdQbyG5E3b4HPzSV9X5tE
1I1j5Q4eM4le+Tt38PBR5wOo103dVernUQeJ9XXykpNflve67BcibwfnrzlH
x3kI9rWyP4n3zLwvYN2H53c4bFPU5fGAS2odyXGbxaq45Wp+kDWfaP+zYpmO
ieLOAItF55wSxcwWLcoUr5soTrx2T7GvnigMS1pNLG0t5xk+rcc8skoUB5cX
+j68jPqZv/P/fJ/rcX3ux/1pD+2jvVnt/9cf+kd/s96z/7MH9sFe2A97Yl/s
jf3xB/7BX/gPf+Jf/I3/0QP6QC/oBz2hL/SG/tAj+kSv6Bc9o2/0jv6JB+KD
eCF+iCfii3gj/ohH4pN4JX6JZ+KbeCf+4QF8gBfwA57AF3gDf+ARfIJX8Aue
wTd4B//gIXyEl/ATnsJXeAt/4TF8htfwG57Dd3gP/xkPGB8YL9a3SU7eJj/H
dTn+6av8fe87gUEddPmuLpyz8T+r27e7I0c7jxvy+qlL9q3aI+83o6yjfX95
/4/FI8t+lfOioIcHfwzW5Wlv+Wdu6EXZfsv6busDZX8u1szm0kX2b829tUUv
Z9Y1H+P6TfugiWfDvm5+8V7OG4sNdp8h7RO30rrR1ReamJpx5mvoE9mehr2+
uEl7Bq7N4To7WhNexzsfa647b748YVqjAbr6HuQx65n3UKFNQXI+N8eQp9JO
TSxuuMg150ZNBLusH9lkhSZc3c8ln5inibtXytoNmyrnsZM6jXYbKcf9AwPf
9emnick146766t6b//bbWLhkHU0klmkybEgFVU/QJaPa8PepZlFk6JBNf3Tn
Pa7la3s7+pzKO01958inNgmFJpnFRvstb//2VPUPyP/j/HF7V/s/KSLgR0mb
bG9SRLclX/KsjEgR20VG7N2t6hzW3uPPa6/ukiJic1YPKlEzRXS5f7vpmGwp
WXm22Q8zcfLa+icWJYuGjnssQ3oni072xb5E2iaLXlZD/L+lq3UJy81Gt3y7
1T7OEp0nBextYRIN7q5+dqmgOt9BHVbOO1MXifoWrL+Tb5a8geR/Io8H57E5
V8f5CPa5sl+J9868P2AdiOd5uMz7iY/ZVoxzGZcoingdS3nYM1FUCP7iam6Z
KGIcDuY9bK/GgSYHuzR1LZYorFwdt4s8iWKyY0LFItnk+DBqefCF9AQxMuTw
iI5pCVk/83f+n+9zPa7P/bg/7aF9tJf20x/6R3/pP/bAPtgL+2FP7Iu9sT/+
wD/4C//hT/yLv/E/ekAf6AX9oCf0hd7QH3pEn+gV/aJn9I3e0T/xQHwQL8QP
8UR8EW/EH/FIfBKvxC/xTHwT78Q/PIAP8AJ+wBP4Am/gDzyCT/AKfsEz+Abv
4B88hI/wEn7CU/gKb+EvPIbP8Bp+w3P4Du/hP+MB4wPjxez9ngVWZu7j3TVy
QXzmviuLfXUddfXN9w+K6LdXfn9lzLjhpzPrm08uWPmwvP4Ln+zPFsj79dqx
flMTXb6roYPKt2kk2zfpe99q03X7dreFZXQYKvsTb1f3fV7Zv3zhxV5O1uVp
p97Wju3LwwtK+7Qv96BNZ2mvkMPD9jaU9ns9wNX6QowmLvu5hr+5I+dnD++X
WXdDExsfOe2KvqyJen9edl15Tj4PfD726eop2e88376OO6qJ1h19Vs3XnTcn
f//t4r0cY5bJ8bX8oBU2PpqoEDu2xbnJmvCs1Wn27OGasE6s3m9wH03EFAr6
NdRNEz8S68/xdlJ1aM698pl8sqwmsjnZ/ReZV85rHe3uXNS9N6c+Wtd0rZ0x
1CzsE2s7tdktf7YL7D7SV+1fJ09192U7LYWDjIv//v5sX0rOvz1ma7l/poiY
tHODZj5V+YKoy9P18MN1OceliOXhrx70aKvqU3Nuq9MW0fz7vWQxsq771aX7
ZBzX6zY8t7eq78D+mbZfD908/skkbnbb1GnpFTnPyIhtvd9P5UdiHaP6xL4+
uzOM4oDNtjuPolU9b84XUF8vq27Tv3oX5C1nfZ48guSDYn8R57M5Z8d5Cfa9
sn+J99C8T2BdiOd7OL1kbfEjBXqodSfmC78qrnwcUjxRPCi41/9TjkTh8KZD
3Z8/EkSFxIbGh8kJIrjk6hmrPyaIFg4r7taOTRDX+w4qH/5O/czf+X++z/W4
Pvfj/rSH9tFe2k9/6B/9pf/YA/tgL+yHPbEv9sb++AP/4C/8hz/xL/7G/+gB
faAX9IOe0Bd6Q3/oEX2iV/SLntE3ekf/xAPxQbwQP8QT8ZUVb//ij3gkPolX
4pd4Jr6Jd+IfHsAHeAE/4Al8gTfwBx7BJ3gFv+AZfIN38A8ewkd4CT/hKXyF
t/AXHsNneA2/4Tl8h/fwn/GA8YHx4sZghzFz5fiRs16RFU/lz0ENngytKT93
3Jt6dETmufPWtZuu1dWJKtru+/Z1PzL3H5yqNkxX3zzXzjKlDsj2NA7O97Sg
bF/O+u9N7WR74yNbeLrL9o+t4/epluyPVfkppe7o8l3ddK40u6Psf6TjmUpV
M899JCXbBOv27Z5rFhxwWZenfdXbFzZdpH1/m3/n/XpdE696hNyxlvZvVWH1
kLtnNbEuNd37a4gmdnVIHLf8iCYO5snbx3evJvo0b1Yydrsm+tbf67zOT9Wl
7BOUe+71OZpwKFdBazxJnTcN/nD64vbemhgU+9FqRntVPzl7d4tC7raZ9em7
VW1VRhN5Owbvr5hbPkf8dptq+GoWd/IWjV7/zix+Ht/qWSLKLA47mYYPP2UW
q/wenl7gr+qp8d7PqWBVt84dVZ6Gxa3GvCxUVJ33ON39z6U1MSlibZnw0z2D
U0SHL5vq3luRIvJti9icNkzlFyqW4lpphWWKiM7T62iqpupXX15xdUUff3XO
i3yqkSNDvowvoep3iA1jPJLPqP02+7ss6LjA3SRaTEqr9qmyymfl3jP4lP9F
te5BfW/qtHL+gHNt1L8gjzn5aFm/Jz8U74k5r825O85PsA+W/Uy8l+b9AutE
PO/D7edGv1F9qsjn+qZeBdIKJmbNJ6z87Ep7muT8YuqIes5vE8T7pHt1sj9O
EAGDLF4djE4QB0e3a9b8VoLoddtl9dUb6mf+zv/z/azr/bs+9+P+tIf20V7a
T3/oH/2l/9gD+2Av7Ic9sS/2xv5Zdaz++Qd/4T/8iX/xN/5HD+gDvaAf9IS+
0Bv6Q4/oE72iX/SMvtE7+iceiA/ihfghnogv4o34Ix6JT+KV+CWeiW/infiH
B/ABXsAPeAJf4A38gUfwCV7BL3gG3+Ad/IOH8BFewk94Cl/hLfyFx/AZXsNv
eA7f4T38ZzxgfGC86Fr3v1KTdPl2Z7Y0dC0rP9/MHXO9t/z/hO+O7edm5oPP
XXX+cnk9/wOXX3rL67+8NnqDm7zf9vFNjqR9lfO0bl8SfGV7+oQWjTZ8kt//
cmdnRdneTon1+9bQ1Tf/UqtxpQ2Z9c3Htwg1f9SExwTbNrll/w+ITV2evdOE
b+uZGR7SPrtrfLb1lfby2DvJw0OX76rTtZFlY6I0kfvVj8Ijrqs69VNt21lX
1e3bjbkTdvXCYU28nVB2wIFAaaeVc1umbJPzr6Mjfy5Zp4n8Czyfj/CVuphe
ovDy2VIXZQ4FvZsg7RTwe43XEE10zPv3pEUvTRQo5vDjYltNdIit0M23iaof
wPlV8rIt2eJtMeSzWVzvt7Dbq9dSp84Vi9a8aRaFRm0d6XLCLG4EDS9TfatZ
GHK6bL7pYxaTPq22rDLULCyGG880aKfyjX5pVGvksAJmUXv5nfAFyeo9ohZ+
quHFgyoPNvvnp5fz+9LSUdXzmPFmju2WJJWPiPpx1LeeM6r7rYGOyWJj/gJF
0vKpc4K/AoL9Nh5R9SHGnN+xq0V7db6c/TnkwSC/0pvvhcMeuKl636yTUH+P
8wmcnyavOflpyTPI+j55P9iPxDk8zlOwL5b9Tbyn5n0D60Y8/8PxZXEbbUb9
UvMHN9+5l7yfqHEhas+0hfEXEsSjjObTvEMTxP70p3Y5QhJE2+hKn5acUD/z
d/6f73M9rs/9uD/toX20l/bTH/pHf+k/9sA+2Av7YU/si72xP/7AP/gL/+FP
/Iu/8T96QB/oBf2gJ/SF3tAfekSf6BX9omf0jd7RP/FAfBAvxA/xRHwRb8Qf
8Uh8Eq/EL/FMfBPvxD88gA/wAn7AE/gCb+APPIJP8Ap+wTP4Bu/gHzyEj/AS
fsJT+Apv4S88hs/wGn7Dc/gO7+E/4wHjA+PFnK9OlsPl+NFpeUzDS/Ln1FtF
sheWnx8r1XnbXv7/0XMnto3TnRusNf7yj2Hy+jlWlm/SUJdvd1WfbVdHy/Yc
XfmjfZRs37rFsYP+mOW8anHBjL/Jcp5VOuTeXdmfg0WMDoNl/3ZVa+0aLvvr
/mDZtag4TXQ++KTaRl198yD3OmcbSHvN6zXU7s8jaf/069mHSnvGtk7P5SXt
W2auITj5mnwOqFW4/N+L0m/99lZeF64Ju6ZDnbfo8l2tLLBnVPweTZQcWKm4
pfTnl9Xzqu/U5Wmv1+PvyKm6fbvZLj+cbjVYE7UfTju5x136bdvn6i3ayO+/
fhj2sZEmfllN91pTXRP7mkd0si8px/sh4R8ismuiRxvPF7U1VX9gniHijP81
dR62hkXntY02mcXMqWuK7J1tFi62E8w3BplFWPnuDjtdzCI9z+bYSjXMwrLD
mL/d8pglJ0aG1kpS9doWfF9w7OXeFBFa7fHmkHkpwndz+fWOfVX9ad5LmkUl
98pxav+9y5B8F3KsShYVT2UPd/VU+Yuof21R+9O8fI9U3ry4kNzZ3Capc2TU
j+jvPXFnsZdG0e3RgI6v9huFRb927uOmqP085F+i/jd1XKnHx7oK5xfIc06+
WvIOkj+K9X/Oc3Muj/MV7JPN2k/177017x9YR2I+ANd7z7MYuuJhgijnP8Sy
Z6QcB3r209JPJ4gKMZe2rzmcIC6mjypcYm+C2LV08LSNuxJEdWfvciV2qp/5
O//P97ke1+d+3J/20D7aS/vpD/2jv/Qfe2Af7IX9sCf2xd7YH3/gH/yF//An
/sXf+B89oA/0gn7QE/pCb+gPPaJP9Ip+0TP6Ru/on3ggPogX4od4Ir6IN+KP
eCQ+iVfil3gmvol34h8ewAd4AT/gCXyBN/AHHsEneAW/4Bl8g3fwDx7CR3gJ
P+EpfIW38Bcew2d4Db/hOXyH9/Cf8YDxgfFi4s9Gc/qnZb4vemw+k/neY8XH
RRbyc+7glzlaZObd7di36SD5/QbFi0eOlNebmnIqW095ffeGb20qy/slPC5S
+668/1aLjTe6y/bUPzhm3HHZvjude/d6J9s7d2PihLey/dsGnfQ8qDs3SP7I
bmGt62yR/f+WfPVDX2mPnRmbC91/pYm4zXknpjzTxH+Pp04+Lu2X/Xx8zUL3
Vd0V6gm3u1W36ypp/3w3yqQWlf7IU2v/rQLSPyl2jolTDkm/nfNo1EL675Vz
8V6Dt2pi5M9eR56ukfePcBnht1gTm1ctXbtMl+/q8s97/jm8VD0y8jq/Kvto
zcKGmjjyYkz/QtU0MXyw1ba1un27TilHcndMMQvP9SEJU5+bxRs7xzPjI80i
2+RKs+odkc9DDd6/PLNe1S+gvvOiIUVt1rRS52u3pmyf8dzCLM79HTzCOz5F
vMyxT7scmSJGuESEHd+dIgwTG95oO1vVdyO/6Y/PTlq9XCki+Kal2PM6WQz6
Vjf55UmVV8LaP9L3jYd6b/4/e2cZVkX39WEVFTtQTBTFVixsQTcqCGIjdndg
YWAjoGJ3YWOAjYpiYReKiooJDwYGSpwzdiK+i/fyds7n/2f8Mheec2b2Xuu3
7j17Zu+1WL/faVP/kH03TfJbLegf0HxkirJ4+v181kYpqvoIR99G2VP+5W9l
39lNh3C/oJHJqsOj1r0vNND3l09d9ehZ82h9/Q91XanPR50l6mXwHIb8teQh
JJ8UeUF4P8B7Z/ZbsG6W9U+8x+Z9BM+VmB/AeeYTp71CJqzelaiu+BcOs9iY
qB4sD/iwaFWiMr90ZKjZskQV3jnLMN8l+t98zvf5Pefj/FyP69Me2vdvvdbf
9tMf+kd/6T/2wD7YC/thT+yLvbE//sA/+Av/4U/8i7/xP3pAH+gF/aAn9IXe
0B96RJ/oFf2iZ/SN3tE/8UB8EC/ED/FEfBFvxB/xSHwSr8Qv8Ux8E+/EPzyA
D/ACfsAT+AJv4A88gk/wCn7BM/gG7+AfPISP8BJ+wlP4Cm/hLzyGz/AafsNz
+A7v4T/jAeMD40W2+DQ3Dxk//uyc3jZU/j5QvceLXyb1PkaEJDTqKr9vWax5
rz4Z9UVm7c/rIufv9+n0FAu5XkKt+csj5PoVojflVNKeL+1eddwg7etwaMfG
a9Le/w4sunPJpE6tTc/PVYtJ/w44jAweLP1tcajxidHS//inW87XEHv4Tpt+
c6PYZ0YZy1VHxV59TjtNGif2u7Og2MxIk3y77Lvx9jW7VVPs79ivdql9JzTl
V2zWtY2HZZ5luTj1q0l9cy/rWeG31muqYMkvLeqJf59WKFLteUb+sx0lB12b
KvNTc/NLz0ZryqJtyZxlB2gq+fDw59PcNZWj4Jo/b1tpau6MVZX71Zf56rI5
dWNM8l35t8/Za8kfPU/054gNZaMeyX1RWUfrXReMyrluua7Oe42qsXOh3iEr
jMpi9EPfCybrdmNdP3nnlruycc3rN6hdXq/vsWhazXZjEwwqPSjEZt55Pc8c
+3Wpy+M4sGMzr+oGFVS34pM3WQ3/6sGt/DUmj+XBVKWSXezf+Or1rGum5v/V
pJKel71DUFSfwKt6/QePnTZWWwfp783Jj7Rw/KhInxvJKnp79KIda5NV/ch6
35YN1OtPsE+t2EibT+2uJqmfcxqsD1mp1wcnfxPrhai7RP0M1qmy/4HnNuSX
Ik8I+715f8D+C9bRsh6K99q8n/j3nOrvfAHuh8W07VxovT5OvBl44KphbqJa
nTb4UH/fRPW2U6xvnI/+N5/zfX7P+Tg/1+P6tIf20V7aT3/oH/2l/9gD+2Av
7Ic9sS/2xv74A//gL/yHP/Ev/sb/6AF9oBf0g57QF3pDf+gRfaJX9Iue0Td6
R//EA/FBvBA/xBPxRbwRf8Qj8Um8Er/EM/FNvBP/8AA+wAv4AU/gC7yBP/AI
PsEr+AXP4Bu8g3/wED7CS/gJT+ErvIW/8Bg+w2v4Dc/hO7yH/4wHjA+MF559
Oy9pL+PHmqbmXfbI3wMWBll/ydhnePh5kO0Pva66dc+ru91N8pYs77S9Xk65
3s+4+VEH5fpZ/Kevqy3ties5POcCk3ofje82b3RQ2m/depe3l/SnU5VpnX+9
1dSnOvHXnKW/uUdGz20r/TfP7ZCYU+xxrlzPD15iny2r+3ULEHsVWntsbDOx
X4uGgQ4rxJ6dUtt4ThH7Xq91v2PKZZkfDvNKfnVW5mO9jr3rIf5obdlvTwvx
j01CYfu14i/7cc9HuZnk2x0/PXre0aWaamub72EXk32D1DuOuFxyxaj+Mj+z
2l7yRGeZD5at+7yo6KeUv8PaafU0VVHNyf+fjcw7duRxqV1YdBZfYvbodKPa
7lal1cJkoxrRK2LOzIdGVWS3xZ5m5/X6aOTnIe/0tDehH8N7GtWgcs4BhZsZ
VbnfXpcsrfW6tFYjP7fJ/9ygPn5pUij9jMzf5/TYtmqDvs6x7fCEM4c7GFSN
yocetqxiUE06lTMuTE9Vk95Wb7/sgb7/t/3N/XO/z9TrxyVMX9w/sZyeX9fB
/fbI2Aspqsfa8k7zlut5vB2z/8oVVj1FNV4112roN72enfexUSOXLdf3D/Ae
1jfroxifj3pe8dXucTvHLtL3tVEvnP3T5HeiDhPri8iLTn5b9keQb4rnPOz/
Zh8f7xdYV8v6KN5z876C507MHxgHWl0I3fbaL1Ftqt9tdpvpicrhjW2745MT
VaWVN0fUnqT/zed8n99zvn/Ptf5ej+vTHtpHe2k//aF/9Jf+Yw/sg72wH/bE
vtgb++MP/IO/8B/+xL/4G/+jB/SBXtAPekJf6A39oUf0iV7RL3pG3+gd/RMP
xAfxQvwQT8QX8Ub8EY/EJ/FK/BLPxDfxTvzDA/gAL+AHPIEv8Ab+wCP4BK/g
FzyDb/AO/sFD+Agv4Sc8ha/wFv7CY/gMr+E3PIfv8B7+Mx4wPjBe/Cm6rbVr
xj6QCjXz7pK/r5+s4/pePvdUUVWrZNQPcbf1ai2/Pz8k+WhbOV/ojKQO9eX8
kYtbj/j9Wew8o1HKTrn+nMmpcytKe7J8nbJ9xnu9jnvcjaCILdL+Dw3f1Rkg
/Tnt+9DinfQvznJenzoZeUsOHTtRzyRviWeHurs9TOp9JA+cs7Kk2M8tplLQ
CLGnfVKvU23FvrvczG0jxN41Nv75ECr2X7ixalhZ8ceOAT0vZxX/+LfKX6ej
+Kvk7o+nf2+T/zcb/NpM/Gmx+c777uLf03Vqvtf8ZTzdOvzaxSkyn4t8Xf+y
p6bCO1q9Seon89WTLpNqdNbzca5emHbsoZ1eP5k6NLsSf1ltNdk3uDXbPI+l
D4zqTrnYYIdzRlVw0Np7h0OMqseyjkNeLjWqpOfvgqImGlVPr5XrBvcwqs7z
8jTaY29UP5P/jF5Txqh+XWtvVyldz/9TbGgWm1oRBjVsfEzHkPUGdSM5weHy
BIMaYec9ZkE7g+pUY47xZ0W9njn1F8zOfbM5GJKqhhedXaPqdH1dZZ+Llxxv
lUlVuc4vuGFp1PcTVxlffO/XxXp97ITFe3bFVE5R5qNGb+nzSc/7Hd818bjd
Yj0PRp6Z621r2CSrtNOaS7BBz7/E/gPyxfJel/rh7IOjnh95O6ivQZ501iOR
t5D9E+QRYT84z4XYn8H7B9ZL8d6b9xc8h2I+wbiQZ1Jc6z0TElWHZk4jC49N
VHejDrVbOFr/m8/5Pr/nfJyf63F92kP7aC/tpz/0j/7Sf+yBfbAX9sOe2Bd7
Y3/8gX/wF/7Dn/gXf+N/9IA+0Av6QU/oC72hP/SIPtEr+kXP6Bu9o3/igfgg
Xogf4on4It6IP+KR+CReiV/imfgm3ol/eAAf4AX8gCfwBd7AH3gEn+AV/IJn
8A3ewT94CB//5TH5y094Cl/hLfyFx/AZXsNveA7f4T38ZzxgfGC8oB7hvfTs
U7eb5E2sarPzWYWMvCf5CkS0lN8P7+8xz0XOZ9Gi+Mbacv5aP4qW/S7XGzcp
168tJvUGt7t/sJ0k7bv13d1ii7TXYZif5xpp/8OXTW53lf6cPD5xdrz0z+l3
wvQK0l+z7GHDKkn/Iw6tXBf/TK8bHzu/6TB3sdfYXdn+mIn9xkSF3Ook9ixb
68/4umLfVUOaN9oq9u5csZ/lcrF/sVGOob+Oa2pjgdUe/5nU+yCPwOe7Fybe
WyfzwWKb4sqJfwd+yRd31KRObd0tg9JmiB4c+jr6bhZ9PLBLm/S4k6b2leg3
0Ub0c+neDpuJoqcfv6a5nC8v7QqyeJBWUOy33PZHedHfwkPlG1cSPRYq+Hjy
b5N8u5vMbZPziH6DTz1cWUf0HHW2gnM+0fd7P89Cgd2N6rR3llfRTUXPdQKD
D5jsGyx8zC6be7xBTYxIKlL8tF6vzT7m2uCFXga1+7hLQ4e2ep528guNtOmY
f9bdVDW7YQOHwsESxwsKJnhPTVVrpt9bFOGm1/eouN9gVz41Rb25WmPAsIgU
lb4g3RCzUM+bR3061nGyP5n8rUVsck3L5qHnZaf+xKIFRw64HE9ShkWvrlb0
T1IfF91r6d1Bz29FHkD2L1AXlvp+vCdmPzZ508l/Sx5D1i+xLpb94ezzY78G
z5F4P8F7cN5n8FyK+QXjxIgyjbpPHZmoakc199GG63/zOd/n95yP83M9rk97
aB/tpf30h/7RX/qPPbAP9sJ+2BP7Ym/sjz/wD/7Cf/gT/+Jv/I8e0Ad6QT/o
CX2hN/SHHtEnekW/6Bl9o3f0TzwQH8QL8UM8EV/EG/FHPBKfxCvxSzwT38Q7
8Q8P4AO8gB/wBL7AG/gDj+ATvIJf8Ay+wTv4Bw/hI7yEn/AUvsJb+AuP4TO8
ht/wHL7De/jPeMD4wHhxL/vTxi1l/Li7IefmIPn7bu3Yoanyef+lK6/ayNHi
9adZLTLqUHnlKNdazjey1S/zWnL+5+vL9voq1yv9Yv+fTXL9ZUXDdpaW9ry4
9P2Ql7TvwpdPbTZKe/c/uN1xpbR/U+Cyru7Sn4p1R+94YpI30dF99rZy0v9v
AbdcH5vUGyxRbsGrtmIv+8PPb6bFaOqmz4cnrmLP9GfD91cV++4OabJ0jdjb
qVrxiXPP6nXqYzYk+EaLf3b7PUovJv6KtKrZ4IL4b/ChqlsviD+/vv49pYD4
t45Tq1vbxN9PG4+aOkr8/7uIa6MhogfP1cf2+5vU+wifk69QdtHPnDn7HNxF
T++eVQnfZJK3pP2j3Yu+pxnVtvoH131/Z1RzLq73ui36dLCw9x4rel3v5LH4
frBRnYsLa/xliVHt2JB45tYEo3K16FzBo7te3znu+WC3/lZ6vt0Y16a9fv5n
UKumj/tw6pTMLx4E9yot8TRozppd5SS+qt+83PW2m0GNLTbEp7LE39vN+6/b
STyOcJk7/+cdfd/WyckHnBKn6Hm2s01LrN6xtJ7vyma0q9+J0ylqmMVja6uF
ev2HK5+vtz1RIUVVO7fNrZzwY7RFXAfLM3o9O+pt361z/NaIssmqvmuKupik
73dm3ajz9T7ZhrRPUnEzfRJbl0pSh6eWb5r09p3yt1tn7XVcz+9EnVjq/bH/
gfob7LMjHy7vnclPRZ4R1jux74/9G6zDZT0Vz514v8FzKuYbjBvD/v+f/jef
831+z/k4P9fj+rSH9tFe2k9/6B/9pf/YA/tgL+yHPbEv9sb++AP/4C/8hz/x
L/7G/+gBfaAX9IOe0Bd6Q3/oEX2iV/SLntE3ekf/xAPxQbwQP8QT8UW8EX/E
I/FJvBK/xDPxTbwT//AAPsAL+AFP4Au8gT/wCD7BK/gFz+AbvIN/8BA+wkv4
CU/hK7yFv/AYPsNr+A3P4Tu8h/+MB4wPjBfVKmzwbpE5/8icf2TOPzLnH5nz
j8z5x/84/8h8/5H5/iPz/Ufm+4/M9x+Z7z/+l/cfmeuvMtdfZa6/ylx/lbn+
KnP91f+y/ipz/0fm/o/M/R+Z+z8y939k7v/4X/Z/ZO4/z9x/nrn/PHP/eeb+
88z95//L/vPM/FeZ+a8y819l5r/KzH+Vmf/qf8l/lZl/NzP/bmb+3cz8u5n5
dzPz7/4v+Xcz639k1v/IrP+RWf8js/5HZv2P/6X+R2b9wcz6g5n1BzPrD2bW
H8ysP/i/1B/MrH+eWf88s/55Zv3zzPrnmfXP/5f65zHPd97ILsflpY4e7Sv/
3/nUp0s75PvFpie/uie/330i7cE7Od+TfoEV3sj5b7Z0r3ZFrtfQ+0+uOXL9
5h+i95f9JOefOPLcamnfZYeyoc+kvQVTKoT8kva/n/RlSaL0Z8rH+1k3Sf+e
LvHuVfStppps/BjU/rWmCi1OXNkiQVPq7ceNyWKfHeWXxraM01TUnMalnB5p
yiq27pO3Ys+HdzY2q3Jb5n/2dhV/ib27TAsp1ueSpvzrLXdveUbsMKf0zeBw
mQfW9bP1CdXUtnpNXlwKkf5ksbTw3Cr+c210fMxame8d/7H84mK5H/ge2aSv
n1znx9eajbzFvsO23HUepSnvG+Onz+6rqfwT98yN66ipE0XfdG3fQlO9Z5cc
H11X+tV17GwPkzwmfa8VGtjWZB/hlM/fihseGNX6+P2d85w3qifhL4782m1U
82aU+XJ6uVE5J9xZ29JkHa9dk5x5NyijWpa/v9NAG6N6bJ8t+rWZUR0288tf
4bVBfV85LcjqskGdeOs87n6QjA9bjpxzm2VQi9vOdZzfw6Cq5A61WW6nv0ef
t3rqzPKvUtXw361rXTiVquqemXzNfXmqOjTlw7y3g2X+sX1s32WNUtXSyGhD
jzypys8ncl6v+BQVde2g1Z6DwoW8Hdx6+KSonF7n7Od0kPvOdtbBLcumKDML
p8NHDPr+ZJ57sH8gyX/u2fXVk1WvYy2bNfmZpJq0v32idZS+/mdAtG/5OqOT
1NHkwLHuzZNU2vupZcYUTlL7H5Q8sfONvg+O5/usU+15oOmbzk7v1Lv698dY
ldP3p7M/omphpwd9z+tc5v6e50S8b+C9NeufWEfLfIFxgP3h5Bnhbz7n+/z+
33qqv+fnelyf9tA+2vuv/X/7Q//oL/3HHtgHe2E/7Il9sTf2xx/4B3/hP/yJ
f/E3/kcP6AO9oB/0hL7QG/pDj+gTvaJf9Iy+0Tv6Jx6ID+KF+CGeiC/ijfgj
HolP4pX4JZ6Jb+Kd+IcH8AFewA94Al/gDfyBR/AJXsEveAbf4B38g4fwEV7C
T3gKX+Et/IXH8Blew294Dt/hPfxnPGB8YLxY1To1dYMc+46JSysmx5Qbg9tM
kM9/T91rdlq+X8DymnWq/P5Sz75Dcsqxzqzo4TnlvN3z9l2aJNe798Qj20G5
/m/HWhHtpT1DF54cf13a98zQaUvJ95oqHFBzejOjzM9eXU6rnaqp8l+7PEiV
/rUfGzR8nPR3xuxnMWHS/yqz3745IvYY533CZvgzTVVt6XTmltgrqeuptfFi
v06bKrZcEaOpefW3Z08Q+zYpk/9e5HWZT0V0a9/ssvRr1Lj7Tc5qyueeNjH8
uKZc103/sfuQpmYNTUrNZZLH5L8lT4t9WifjsccBl1FLRS8pM5NqmOwjLJLt
2LMRozVV76xLg3v9NdVzx66S/dw1ZfdglmVOJ7HDpUm3z9eX+aT3tYL+FTX1
q+fbV61M1vHGe7sm7MxYF6jy3q0ba1S5D0zNsu2yUUWGfd76+oBRrX7xzidt
jVFt2aXVSpgh8+7aTfIvG2hUB2fl6PPHWe6LxufrZlfNqK6pfS0r5TWqHJ67
Fj5O0d8jbhtTPW7WXoOyafjxt3eAQY1x6hzTZJBB5b21c+wtB4Py++E5tmEx
g7p0I8tvX2Oq+jKt8/PjV1NVpUXLZ7zelKrMg1c/K+6Vqp7veXBugHOqslx4
c+bdEno+LPYTH3Ac1P/OshSV+qNt0b399edYJ0rUdGmSJUVdtV8QWvlusiqx
Kn14+rZk5fpzXM7n4/T1PJfuVhrStFCy2pj3Xv5vL5KUmUPj6o5hSepYOSuH
xnP1fW2HrTs8vFBdfx9y/UyTE3sevlMLPA83LX5Qz++03WxC1tUD9P0P2TcN
DC5UWr5X55Nns186h7mf57kQ7xd4T/1vvdbfdbPsv2AfH/vBee5Efir+5nO+
z+85H+fnelyf9tA+2kv76Q/9o7/0H3tgH+yF/bAn9sXe2B9/4B/8hf/wJ/7F
3/gfPaAP9IJ+0BP6Qm/oDz2iT/SKftEz+kbv6J94ID6IF+KHeCK+iDfij3j8
F59/45X4JZ6Jb+Kd+IcH8AFewA94Al/gDfyBR/AJXsEveAbf4B38g4fwEV7C
T3gKX+Et/IXH8Blew294Dt/hPfxnPGB8YLzYWszhz145Di92f1p1OV6dn9dj
gXxeL/BgUox8v2utTw1zyTHocpe8leU8hqcXc1aX8yfXeb6usIxTDsk1PsfK
9T+6NLT2lfbcsb/7NIvMiwrM63yyh7Q3ysPwdY60/5tDhW0+0h+Ph128nJI1
FVHdP/GuSR7FZgXL16xuksekZlengQP+01T2xmn/zX6sqVvPfNc73dfUuv77
P+yO1tTXKu4/d5jsI7S7Ev6k5TkZT0c/6vbkhKbCy1ePSzwsurhZIf+wvZoa
6TKwX/vtMn7/9M65JlBTa3tvL1B3uaZqrB3So/Q8TU17UC6kjck63p/Nd3xp
N0j6eXqwfcGuMm+MrlTpfWtNNU49MDOxkcxj047WT6oidrdzm6oV09T68oUi
3mfXVPUZzlGvPxjV1+S1zy4/Narm/VaEBlw3qjtvDvtVDjOqYOeXrbZsNKqn
dXtueOOnv/cbvOVdUGw7o4pwuZfkU0d03ml16SQLoyoxrFNQ8c8GVa1meqG8
D2R+cWe+y9Uwg9p+8fe4NisM6k7WnSU2jzaoobdDHC+7GJTX/Z5Dr5XX82Hl
W/2oS0CMvv/3zM2Qmo1mp6owV59lNT1SVfeIB9U7VNX3g/Bcov6sVZHjg1JU
u9qeW3NMSFEBxa+XsmuVosKHfw8sVFRfjzWh2NjdXcKT1epfI50+zdPzYNwq
N9M+qoq+rzDi+6J0p5vCsY93L37aoj+ff79ow/jnznp+LPZPvw7ptKZqlP6e
uOjYbHkf+Oh5O1iPBHe5f+c5EO8TeC/N+ibWybLfgvkB+7/JI/JvvvJ3XOBv
Puf7/J7zcX6ux/VpD+2jvbSf/tA/+kv/sQf2wV7YD3tiX+yN/fEH/sFf+A9/
4l/8jf/RA/pAL+gHPaEv9Ib+0CP6RK/oFz2jb/SO/okH4oN4IX6IJ+KLeCP+
iEfik3glfoln4pt4J/7hAXyAF/ADnsAXeAN/4BF8glfwC57BN3gH/+Dhv7wl
f3kJP+EpfIW38Bcew2d4Db/hOXyH9/Cf8YDxgfHCwu5s/Qg5Xom3qK3kmP/P
6/PbTPIopk9UhSrLsceNGQdd5HwRZrNfdDTJY/K9Tv3juWXcev376L5waY+2
rch9B2nfye7zrm2S9vbeUu1ptLR/RY7FNWMy+tOq2aLtJvsILy3L5b5K+r+z
weFfe8UeNvVX1pj+XM7TsazTb7GXi+XSXjWfaOpgv3kNsz/Q1JhTbu4z7sj8
stHo/xZHyXjZ3fxYrauauha4b1Kf88Lvpq/H5jdZx/v923nz2H0yX+wfZ/5q
h8zLauUq2HGj+LdwaruiKzXltKRUVLX5GesPFo4PmCm/C/hStLyX+L2W8ns/
RFPZCl+endJdU40S9r7N5aapgVVr7VP2mlrmee9FQA1NLa49Nf5hKZkPTh/Y
oGJuTUXOS/lvpMl7dJusO76cuW1UUVFxO86cMKpifY82CgwyqnexHuPcFhhV
n1txt6PHGlWLNZWOlfcwquNjNk10bGxUjy8eGlittJ6Pl/w/z97tHbL9jEE5
PR/jfGqjvl836XLByyO7GFT1L7t3FKxlUPmfWLfcZm5QNY42K1Dhhb7+PnJx
5+uNl+nPGWL2R1lcaZyqGr9u+t+LfKmq3dDbLzq/SFH26yeE2R7V19uQN2/g
gi2xlaqlqLQ2CTc2/0xWTYueOpt+U993Fjr/VfFfY5PVUPfYoPuOycpixAW7
IkX09yHkX6p66fWm+UuTVKeufzYdHpSktAJTA9411veHkAfwcHJo8yaX3ynH
9FvPfmwVnr5o9HL0TJ2z3K/z3If3B7yHZj0T62LZX8FzJPZ7w33eT5DHkHy4
/M3nfJ/fcz7Oz/W4Pu2hfbSX9tMf+kd/6T/2wD7YC/thT+yLvbE//sA/+Av/
4U/8i7/xP3pAH+gF/aAn9IXe0B96RJ/oFf2iZ/T9T+9/9U88EB/EC/FDPBFf
xBvxRzwSn8Qr8Us8E9/EO/EPD+ADvIAf8AS+wBv4A4/gE7yCX/AMvsE7+AcP
4SO8hJ/wFL7CW/gLj+EzvIbf8By+w3v4z3jA+MB4Yf71z6zbcrQ72SxPVznW
9rCdejJjHVYB27a55Viwfv2VzvI763NmNT1N9hEO+/Qg10i53vt6xco6yPXX
TqlVyyjtWdiwV+mZ0r45OaYteSnt7Rg2PblMxnub04l9qxs0tbR5wC2zFGmn
XZPHwdLfuAZZnuRNlHHbzPlFnVdy/ryjTxR8IdezPx27w2Qd77dxHSZHiz2/
rSzu2euujMNDXwX73ZTx8vaCqs2uyTzPsP3gvAuammJdcF+X05pqEVer07aj
wvVvD1cPOCDja8kitZfv0tTYRpG7bTZLe+pbdbNYramJQxI8uy7U1MsOD9Je
+sh9xfo487CJmqpvWcfv1HD5vOmivu97aepFZO2t7U3eoze8NOZ599rit9ku
mz6VFd29ndhpdX5NbbEbVLT2L6MqdMZ+yPm3RtUo9GTDZib5eEetzpX/XYie
n6d929orzbxF/18Klb/X26iu9SpYZLyjvr+25rusu6xyGlUF24/O1d8a1I0e
xyfmjjSo0F3jm50NNih7K5fcbnP09fPBWW+3MLc3qK13Om93sdSfY21+2LPs
+WupyvtqyICCW1PVj3e3jvpO0vNss35mbN3iVq6fUlTw0z9zPl5LUVXHO1iU
25iibmyKiX83Wt9HNvNFYsujhVNU3O7klSmvktXBnv5dbY/r+Vt5vv7u5pUu
7rX0/ekV739eWeVRkmpXdFC07X59f0KAT8MHFj2SVPmz8Xkb1klSjRrkbRac
W1+fRX4nuMr9Oc95eF/Ae2fWL7EOlv0U7MtjPkCeEPJNkbeQ/Lc8d+JvPuf7
/J7zcX6ux/VpD+2jvbSf/tA/+kv/sQf2wV7YD3tiX+yN/fEH/sFf+A9/4l/8
jf/RA/pAL+gHPaEv9Ib+0CP6RK/oFz2jb/SO/okH4oN4IX6IJ+KLeCP+iEfi
k3glfoln4pt4J/7hAXyAF/ADnsAXeAN/4BF8glfwC57BN3gH/+AhfISX8BOe
wld4C3/hMXyG1/AbnsN3eA//GQ8YHxgvLM2jo17I0bi97ndPOcZHNBseI5+X
OHF+XeWM9+g9mm0dJr8fN/DJqBVyvl7jjpzZLudvld6iYqBcr0jckT/j5frN
H9pOrSbzoMlNm88+J+37kbfxLdsPmoq+ciB2vMk63nU7qr8clZIx3s5aWiJJ
Ux1e3+26WPpfdvGNIefEHjf7e206kLEPpETFlZ2eamrDt8erdsVKe5zv7tjx
UMbJulenOt2T8bfmUv85tzRVzNjlTY9IGRdbeM4+e1HuE0IvJu+N0NTDZXl8
i4XLfcLdHb1+HdTU5e8OfTuFaMqzdr9G+bdqytUq3LPaWk2tcnDvvtnkPfqv
Bo2aD/bWlJdX23nBozTVfnSVOqVN6oGQj7Omp3Nsj3rSPm+nUs4m+bAGl97Y
uk4WTW2L7FyonMGoulXJsz1brFE9HNh+073L+n7YBjGFJ5VdZ1QeM88YVs0y
qnHTBtRMGGxUOz32bsnZRv7f/+zOrDWN6mPlg0fuFdT3gwSXWtrj8z2DGmM9
6mjbIwZ1PsL7lN9y/TlAlH3ku+2uel73/6ZMXLL6d6p6Uar8zzWP9PUw5JVY
1MRydd8+qcq/fccXxe1S1T6HvGdtzfV9hRbW1/acPpSi6ue8vnzgHL3+w6IG
lbKmVtPzY/H8PGqy66cxO5NV4I2WfX54J6uyd/uYvXPT87yz/4D3unU/zexr
tj1JtcqW/PnKVD1fLPmb9n5rNX+UuT6OcD/Ocx3eD/CemfVKrHtl/wT78NjP
TV4Q8kvxPoL5AnnTqb/B33zO9/k95+P8XI/r0x7a9++9+N/20x/6R3/pP/bA
PtgL+2FP7Iu9sT/+wD/4C//hT/yLv/E/ekAf6AX9oCf0hd7QH3pEn+gV/aJn
9I3e0T/xQHwQL8QP8UR8EW/EH/FIfBKvxC/xTHwT78Q/PIAP8AJ+wBP4Am/g
DzyCT/AKfsEz+Abv4B88hI/wEn7CU/gKb+EvPIbP8Bp+w3P4Du/hP+MB4wPj
hW29lnm+yPH7QJs3c+R4P/WYtyHj+dbEUlWd5Vhn2r1SC+X3+3PGtD5hso63
wPuFbW/I9eYt6Fdzj1x/TyWfrsOlPanWY66aybhW53aI83Rpb82JFQdHSvuD
Fv8e/Vb686xatQmPpH8uxhFqhfTXccmwvoXeSj+m5S/o/lrG6ZfVO3VKkHYF
9HuQ45mmwqcMzzkmTu4P6j4x930k88MdzY40jtGUVbGrq1bc1pRf3Ogvvtc1
1XjTzfhsl8XO5abnLnhW+p1cPW2LyXt08u9Pztu8WH6TfLzvAqzXpi0VnTyI
NPs0R1NfJnwbYmeSD2vl+gD7kQNlPPD90rujh6YWBNd62ru1jN/Z+/YMaCT3
GR8NW69V0fevHmrdr9zIHJp6m3Zk4ZmPRjW/9tfGuZ4b1e1J3z84RxnVgKlF
Co8/JvdFqRu3+G0xqpeFZ/bxnqevX69tU2VvWmejKlwzxGpRQ6PaHDQk7GNJ
oxp21u17Q5PnWLPHfDvQ66yeZ84x+7nsFtMNqoXdpif3u+nrW5bMzX2qfX6D
al0j3ljqbar67N53g9mFVBU61N+iWKC+zytvJ23cD2e9Pgj5VA/GNfNxvmaS
H+vvOk6ej7M/eUjNyOQWKXre72VJV4ISV+v7C247zrxdqHmy8u2+7kGOonq9
EPa1sV5o8UOj+bpJ+v5puMn9N89xeB/w7z373/VJrHNlvwT77ni/wP0/+aTg
PPltyZPO+wnmD/zN53yf33M+zs/1uD7toX20l/bTH/pHf+k/9sA+2Av7YU/s
i72xP/7AP/gL/+FP/Iu/8T96QB/oBf2gJ/SF3tAfekSf6BX9omf0jd7RP/FA
fBAvxA/xRHwRb8Qf8Uh8Eq/EL/FMfBPvxD88gA/wAn7AE/gCb+APPIJP8Ap+
wTP4Bu/gHzyEj/ASfsJT+Apv4S88hs/wGn7Dc/gO7+E/4wHjA+PFjPQX1fOk
yfXehJ/ZLH+n2y5dnluOYZft3wyR760/vjHpQMY+9E0vtz2X8zVxrf7ip5x/
Se6nHmkZ+xRn2U5NyNiHfsB/5W5pz8TtP8LaSvvKdXl2PEraW8vVuVl5mTfZ
Zju5t61RU6/vZSvfOlVT47vUmJ8vWVPXhgTO2ij9f/Zt0sAUsUf23d3dfop9
Zns2yX3JpB4h+e8nf77k1NDkPTr5Klu8Tz/scUXmc129Hvmdk/nduKVT6p+U
9ltcMRtqkg8r7kXainI7NHUjsu6UTRvEX5PeWE9aIfcBXq+q7AiQ/i/oX6LM
TLH7vPnj48fr+01n360xKGcPTV1as6H6ADdN9bf+fC/eXlOBO/J6TLIVO45e
ZixrpalmK+bUeZhH9JZjYp4V342q8aSqz11N9oN0beG/e3OEUR2sv6lJzWCj
erZsR5XdS/W80ydrVVrnZvIc63DpKbmmVJR42GWXdYC5Ue1w89xvm2RQ7fI1
evf8hr5exaHk8Y95FxiUzZsK6SuGGtTwsea1LFsa1KZ138rvKKPvK6T+QoXJ
u65+2peqrrrkG1R+jtxH+k34vqWXnr+ox9i6A+/IfabX88ihB5/qz7+dVoyp
P3SBnsd7bp6pS4bbpahjxfx/DTPX94eQB4N6do8LlGr4pW+yKrVzqPX9+nq+
rH6lqh178VrPK/5i98BpjwJ1TnK/zXMbnv/zHpn1SKxrZX8E++zYr03eD/JH
kYeQ9w/kRae+xr9x5m+9P/7mc77P7zkf5+d6XJ/20D7aS/vpD/2jv/Qfe2Af
7IX9sCf2xd7YH3/gH/yF//An/sXf+B89oA/0gn7QE/pCb+gPPaJP9Ip+0TP6
Ru/on3ggPogX4od4Ir6IN+KPeCQ+iVfil3gmvol34h8ewAd4AT/gCXyBN/AH
HsEneAW/4Bl8g3fwDx7CR3gJP+EpfIW38Bcew2d4Db/hOXyH9/Cf8YDxgfFi
xd4jpcrJ+JGWWG7Ucfnb7HSLjZXlOGr+qqPz5Ps9cwSl3svIw1vPySN3xvrf
U/XuVJPzBv3yt6wr14l8U/mwlVzX9sfkr0kZ67COh+ZdZ1KPMLJfrJWPST2Q
MwftV56S/gVanE1bIv21crjesppJPl7eC10pUmPV3Ofy/45nXYvGa8pyvuWc
Lk+kfyeL9HcwyYd1a2JYqY9Rmvp8o1nCkatyH+HfunTWC/L7/p+2PDmlKafS
P7PXPSp/e/05nu2A/G08nexssh99zchsb7OslvuQ+tqwEQtlfllx5NtyszX1
NWVASZtJmor62DB08AhNVb70aNDT3jLPu3Eo7/wOmgooG7C9h6Pcj/gW6ehm
sh+EOjTeRazD1qbreaKflWv1LvGxUYU86PMnp8yrbz4YF1/K5DnWm2m//Ar4
GFXT77Eb3w0xqvTRqc32u+l5Glh/8mNyJf9hXwyqcEqT5LuPDKpyJ7t+tif0
em3swyphWSaunLue3/RR44mb03PL/VyW7EHbXuv5iBYUuTRv0fpU5f5mnN1n
uY/sWfTq+0su+vsQ8nJftGp0p9stPW/e5dQPScun6vsDqE/He1jyt+4q/sXt
+G49vxLrf9oeN25wrJ2sCh5v2HBzrmT17r+ydVNf6lzk/prnNDzv570x649Y
x8p+CPbVsT/733Ouv/f75B0kfy3PkZgf8B6b+n7UieVvPuf7/J7zcX6ux/Vp
D+2jvbSf/tA/+kv/sQf2wV7YD3tiX+yN/fEH/sFf+A9/4l/8jf/RA/pAL+gH
PaEv9Ib+0CP6RK/oFz2jb/SO/okH4oN4IX6IJ+KLeCP+iEfik3glfoln4pt4
J/7hAXyAF/ADnsCXf7yBP395BJ/gFfyCZ/AN3sE/eAgf4SX8hKfwFd7CX3gM
n+E1/Ibn8B3ew3/GA8YHxotEn+6RDWX8qHew1ZO7v/R6UvVOlZ+6W74/KWhs
ju8m9UBOVfMp2ysjH9Z3y0HD5XquNdbt6inXH6BOta9lko9XVXScMFHa+6D/
tPCnJu/R31WJH1xH5lXhvcc3LCzzrLQu/o3OmOTD6tBy//1+rzQ1JL3anXYv
NFX8ceeTH8R+S+KHW7rGip9mrKjq9lDa3XLU+w93NVW3YvVqTW7JeO3s1KGk
yX70qbVPWi6M0JTdrlD/POHSnoh803KFyvzg5ML+M0I09bDjy4m9t0r/3nrd
C1qrqVc7tk1ttUTatbZCd3uTurZjF6m2eUz2g7zzzlfstrue1znYbM1ap4Zy
n+Bbs9qRyprK8yLr6frF9LyKTWIfdh5m8hyr9g0tfY/Mq43Rg7I4hRvVh/v3
3R5uNSqnu2VDe87X15N0ObfIrl5Xvb7zMP9sUdfL6vVB2FdV5/ndlS2uGlR6
RLnYPsEGlafVn34z5hrU1EdHPu0apOcX+hTYe5CyMqjluZtcu/ZNX1f5qNaH
2CUH9OfXjyaOK3KkX6raMmxV308NU1VQt4lnrxZIVd/ytIxqlqiv/6f+w5yq
ZRK8POW+dWlU+riWKSra3nfXipJ6vqwrr8zq7r2erDrt3jA7Lkjf70y9bepP
wEHup3kuw/N93hOz3oh1q+x/YB8d+7H/vT/4mx+KPIPkq4Xr1M+gDhP1/KgL
y/sJ/uZzvs/vOR/n53pcn/bQPtpL++kP/aO/9B97YB/shf2wJ/bF3tgff+Af
/IX/8Cf+xd/4Hz2gj396+asf9IS+0Bv6Q4/oE72iX/SMvtE7+iceiA/ihfgh
nogv4o34Ix6JT+KV+CWeiW/infiHB/ABXsAPeAJf4A38gUfwCV7BL3gG3+Ad
/IOH8BFewk94Cl/hLfyFx/AZXsNveA7f4T38Zzz4Nz78HS+GN6xRtoOMH6tD
r31Ikb9f+I2rNNgkH++ZDq0sreX4aeRg5wFynpxNzHcvlvN/CThbYJvJe/Rt
/csMmCTtsb/vlruuST6siRafTymZN2XbV63VYulPpzMfGu+T/vWw8b0RKP3N
sc7qjXuSfL57h8MDsce8wBaOJWRe9vbWvLKlZJ62PjL88gOT/ejh+QdE9nuk
qcf1wsJsYjR17Hxb3wW3NZVr0uOHC69rqu24olblLss8MWeIn9NZvU59jdlu
PUofFnttu1v5/B5NlalYOu5+kKY8pu260NlkPwh5mFeM39b/83TxY5lha66P
k88HTNnzbLCmZg13elSru6asx96efqSNzF/XBdr0l3nvcMuh6+uYPMc6klAo
sEJe0UdEmbGNf8j82bbG1e6JRrWv8ciZM2P09SHURwtfmLNMwgq9foFH25/j
/vTX90mRb/RakWvtXxWQeDnpueLmB4M6cPGlZdh9PV9Qj6GDRixfY1BLVu6u
uGaiXpen7usP/l9r6fvTeT59w/7I8OKXUlV0B5tu4zanKsPZta/reev141jf
H9rf9tStLKlqZtTF6bljU5TDqXLRpY+kqGEWj62tFur5kYq+KmnXvom+PmtG
4+MRXsl6PTvWjQa4+5vFT9G5x/0zz2F4ns97YdYXsU6V/Q7sm2P/NXk8yAfF
/T35aclzTr0M6i6x3onnSswX/O3WWXsd1//mc77P7zkf5+d6XJ/20D7aS/vp
D/2jv/Qfe2Af7IX9sCf2xd7YH3/gH/yF//An/sXf+B89oA/0gn7+vV/7qy/0
hv7QI/pEr+gXPaNv9I7+iQfig3ghfogn4ot4I/6IR+KTeCV+iWfim3gn/uEB
fIAX8AOewBd4A3/gEXyCV/ALnsE3eAf/4CF8hJfwE57CV3gLf+ExfIbX8Bue
w3d4D/8ZDxgfGC+aN/fIN0zGj7hnDbeby3HyPf/J/ibv0SNr1/vd2iQfloPa
2OKcnL/53hHaY7leji1hvx/L9X1K2H6NkPbsetXWzk/aN65k3tiKGflMzh6L
35mRb+X0ze8/pT+zmxQ4XFnmVd6ntrhVMNmPfj53+9Kz32pq9PVDoQ/FPhvD
zz5NEXtN6VH/xJlnet34K+NWDJj2WNo33zxvr/ua+lVzf7Hn0XrdFcfjXXue
vaKpDSlX/HOfl3bN6PD9+Ul9/XWtyfsmF9wv9jubI6XnTrkvaNdxdWGZd74s
uOdxrVWaej3fu+C+BTKfG1hw4QwfGW9P1lq9aaK0w6bF/Gwyj22yZ9qDPSbP
sZp3Sk9Z66jnPaB+8tNFtre3F9bXY20utfTyHYNef2Dr/b7Da10zqt1Tbox4
c1jf9/Tyd9WILnOM6tE3j1Hmnka1wa7ToxOdjer1+tMzhzbS82NRx7NT+c0z
J7w0qP1nsveufcWgdg4cPDRtl54H+3X/Ah/eDNafP3979azEdGu9Xjr14Jz3
5T8y/qjJ/pAdD0fOGaHnU+W96fezoU5Nvuj7yEreLzxr1O4UNXZnUICfr14f
+07tb41t6+n1Q2q65Qmr/TZZxXv1Pfjtos457pd57sLze94Ds56Idansb2Cf
HPutydtB/ifyCJKPlrzmvF+gzhLzAd4/UD/83/6TqeWbJr3V/+Zzvs/vOR/n
53pcn/bQPtpL++kP/aO/9B97YB/shf2wJ/bF3tgff+Af/IX/8Cf+xd/4Hz2g
D/SCftAT+kJv6A89ok/0in7RM/pG7+ifeCA+iBfih3givog34o94JD6JV+KX
eCa+iXfiHx7AB3gBP+AJfIE38AcewSd4Bb/gGXyDd/APHsJHeAk/4Sl8hbfw
Fx7DZ3gNv+E5fIf38J/xgPGB8WLPqQQfHzlaeZe/V0GOx3Ikdtshn3fslDyt
sBxDrnbZOk5+V7XEouwRPzL205hFfpDzZzPmfFJYjmNfjf9TQq7rGDvuSXZp
h9XvtndiTPaju2+tcje3jHsbIh4eG/1er+P+5MaMDodN6toe9Ui2qCnzsP0N
6i9Z90ZTEz67j7r4UlOB+Uo/3/Nc/Bs69KmLzONCetuV3PBEUz+ONMi13iSv
O+unF5RtW3TQNU2NbFH+9KMLmlrz6aT25LTM1yZtfTrQJK9i09dWYSnB4qfu
tao+2yLjfcxY/6YyD63ts6vDj8XiH4srhYuYPMei3vFu99jARgP0emQfKx56
+9pZX79B/YDqjXNWbF5CU/nudpzsai5+Ghs7atQXfR/TffuNni+jjepG7waL
65w2qir7fqwP2GVUPZZ1HPJyqZ7Pp5df9LGQvkb1YMI4+4JORqWalN81q5pR
lS3fbcrn/Pq6XvbrTnvQeXN4uP582XOvW8sx3np9t35bGtV+W0+vF8L6/GtF
p0fHR6Uqs3PfbA6GyH3mxXEzzfxT1ah179Z97KPnN0rpsCs+pXCqqrjfYFc+
VV+fw/5k6kPc2HRwrmNXPQ/G5rTjU/vn1ccR7o95zsLzet77sn6IdajsZ2Bf
HPurydPB+wHyBnI/Tx5z1i/Bcerzsb6JeuFwn/cRcTN9EluX0v/mc77P7zkf
5+d6XJ/20D7aS/vpD/2jv/Qfe2Af7IX9sCf2xd7YH3/gH/yF//An/sXf+B89
oA/0gn7QE/pCb+gPPaJP9Ip+0TP6Ru/on3ggPogX4od4Ir6IN+KPeCQ+iVfi
l3gmvol34h8ewAd4AT/gCXyBN/AHHsEneAW/4Bl8g3fwDx7CR3gJP+EpfIW3
8Bcew2d4Db/hOXyH9/Cf8YDxgfHCPterQevlWORPrdGOcjwbPfnIJfl8yKcs
ORvKcdvnhNhA+X3W6ZOnJ5nsR6eu+qPDTt97yfU7nTh1p4O0p0w93x2VZFwr
9qD9hXhp76BrpV28pP3ZL1Uv/0L6U+amjVllGRebHuw6Ssk8q1lEjU1VZd7l
8PjStqdiD99G11v3MsnrnqPz5gWBJvtBlniNKX42VuZro+xPP3moqXNeMfFb
7mmq69tJe3LKPNB29PAC+WVe+N0nIGrfJfH7Cu9hsWc0VdF+SrNVMo+M2ZDg
G31I5qO/ejSbb1IfnXno2X5lbbrKvHS+Y0CLkzJPnVp9x38TZ8j1TnY84Wuy
HmuP08MLXj3E/j1PF3Jtq6mED7fSuzTT1H8DD9ZeXkvfl3S2ZsVNMwrIfcxy
2x/lfxuVY6Go9IRko8qV3Hbuicd6fp7mr2sHrg01qoqW6TU3BBrVxCpzvPb4
GdW4mIXGSyP1PNW/Dg4bYSX3ZXHPB7v1l/s0/3Vf24Rn0d+HUK/NfK93u357
DKrh5IFZ7Bca1OfEFV/bj9TX39eofOhhyyoGdTFf1azNcxjUn1N+H7e/TFWd
Nq4c73Nez190cvIBp8Qpej3r+G4OC/LW1vMuUv/Bwf32yNgLKWpZ5VJp9ptT
1LY/AT0eTUlRUY1Of7nYRecY98M8V+H5PO95WS/EulP2L7APjv3U5OUgvxPP
ecg3S95y6l/wPoF6fNR1pT44z5FY7/Rx0b2W3h3k/6/3yTakvf43n/N9fs/5
OD/X4/q0h/bRXtpPf+gf/aX/2AP7YC/shz2xL/bG/vgD/+Av/Ic/8S/+xv/o
AX2gF/SDntAXekN/6BF9olf0i57RN3pH/8QD8UG8ED/EE/FFvBF/xCPxSbwS
v8Qz8U28E//wAD7AC/gBT+ALvIE/8Ag+wSv4Bc/gG7yDf/AQPsJL+AlP4Su8
hb/wGD7Da/gNz+E7vIf/jAeMD4wXNfbNDj4sx80+zfr2leOaHm3HvPqVkW/r
+59ecrQ+PnzlpYx1vC0LzSyR8R4kNfRrLzmv6+xqFgtM6krdKjA0eIO0Z/O4
k2OnSfsqTnw1pamMc+fDyn+JlfYP3D/vnYdJXvfZrSfUvyv9vVhzR8ANk/0g
LfPfb19O5mXLF3sOmyzztIDN+7Itlnnb/lInB/SReVx67cVzXsdpyi16fL2y
Ms8buyvbHzOZ97VoGOiwQuaBLhvt8529odcT/hD9PuH5OU11yVHC7obJcyyL
nqu2VZd5Zs9nOyqslXlnt7zn20wwqQ/C+orl/bq7TJytqWqVF4c+mKQp//gy
h+aN1PNxss+osPF5sXqtNHX1SNZOL+rLfUZYxeZnK2lqVuMJw65Y6vmxXK1u
7W32Se6j3PPU2P1C7pvCn92tdtuo+v1q8OjSST3vdPCphyvrLNX311LfeXBC
hPVrJ/358J0WbwqUL2RUPgHPRnt+NqgCxyLrxj02qJUDfapMOq2vrye/qVdi
lS8b+0r8Tl6+pFkz/b06+YnIs32qRKprkeN6/TjW21Df4VyFAf4pVVPVkKge
9Z1ypKoLd4rP3JmQomxa1r1S7py+fwBucf/LcxSex/Nel/VBrDNlvwL73tg/
TR4O8jmRF5D8sty/U++C987U36OOK/f/P+c0WB+yMkmtdo/bOXaRPj8wLHp1
taK/Pg7wN5/zfX7P+Tg/1/tXt+lve2gf7aX99If+0V/6jz2wD/bCftgT+2Jv
7I8/8A/+wn/4E//ib/yPHtAHekE/6Al9oTf0hx7RJ3pFv+gZfaN39E88EB/E
C/FDPBFfxBvxRzwSn8Qr8Us8E9/EO/EPD+ADvIAf8AS+wBv4A4/gE7yCX/AM
vsE7+AcP4SO8hJ/wFL7CW/gLj+EzvIbf8By+w3v4z3jA+MB4caJHgfpRcmy9
cNry6XIste/JhOxyPHC8YXtf+d5LxxchqRn70NvMf+six1YbHD1WyPlbd5ie
/4pcb+ILY74Ek7zuRYvu+XZb2ve9+fxsG6S9duaJy1qZ7Ad5ElRnUA0ZF9fO
3u40SOZZZc/5xHua5FU87fvQ4p3Y59yTfIHuMk8bEBi1dbbM2yr5ei4eZVIf
ff7U7QuHyTzPYlyEyxiZ9xUpUtyljMwD3Z0Nj8abPMcat6qQIVnmjfXdF1TI
YVIfpMaOqI/3D+rrJU4HHnm6Yav0J7XPjqrrNNWn2Ka4cks1pTV4fHSGyb7C
FgXtGjcfq6ksT1evDRwk/jpbt4B9N7HrmbTh1m30/DnUoRn6uteGMmXke92V
xb18mjpVdXyVA7/0PNKfIzaUjXqkrzvMP999fX+5r5qcZea+mEC9nhrPfxfU
Cnke5a7XP6hybvCyQ9ZGFWjYOOVJdn1/SJ3CNc+G3TKowKRPQycc0uvy3EhO
cLg8Qc8/RP3pKT9jOn+wMKjoM/4xxg+paqRNx/yz7ur7iY8UvFp+5ZJUNcZj
di+HUfo6zpqp+X81qaTXUyc/EpzifpfnJjx/5z0u64FYV8r+BPa5sV+avBvk
b+L5P/lkyUtOfYt/daz+vj+A29T/nrrq0bPm0Umq2EibT+2u6utief+waMGR
Ay7H9fkCf/M53+f3nI/z/xvH/l6f9tA+2kv76Q/9o7/0H3tgH+yF/bAn9sXe
2B9/4B/8hf/wJ/7F3/gfPaAP9IJ+0BP6Qm/oDz2iT/SKftEz+kbv6J94ID6I
F+KHeCK+iDfij3gkPolX4pd4Jr6Jd+IfHsAHeAE/4Al8gTfwBx7BJ3gFv+AZ
fIN38A8ewkd4CT/hKXyFt/AXHsNneA2/4Tl8h/fwn/GA8YHx4pxtjbRXcgyw
9jZmPMdaut1sfyU5Pty2/X6wSV53l/MHN02R86y7udXsmpzfOSZiSBY5Dmm+
40ZFk/0g9QvWyFZB2lXrR9Gy36W9P+PmRx2U9rvG3mjSQsZBuz2eYw5J/1bv
Plr/i/S31cjaNQqa1EdvXjV/niMZ9dHrn7aqK/O0leb/HZlsUp/Q63Ld7k1l
Xpf+oMTjwybPsWyK2oYdMKkP8rV96L6WMk9cuTGp5I9L+vqHhRurhpU9Idfb
0LOXn0l+3u/1fV2ubdf3AT1yqZft+Qq9LuXWwkG31s0SO7U/9fv3BD0fzrOB
l8pc7i36GN35dtGOmjpkm3h9Twuxs7/D2mn19LzQkbeLzTxbVK6rbVtZJbu+
P33586Ca017o9dHK79p9uf8p/fluq1vu36OXSZx8m9mpyVSjcqo+znhtgFEZ
E0cWmO6qr48f8jL2UD9LmYcENg/b8NOgrEZ+bpP/uUHFme3SLlzS8wuxb8vQ
vfjXEyMNqvrNy11vuxnUPsd455419PVZy15V71AwJVUN6mo7qGeUnk/VYbev
X4UFen1r8nY3s8+ZPb2CPo5wf8tzEp63896W9T+sI2U/Avva2B9Nng3yNfGe
mPyx5CHnfp26SNTXo04r9b5Zv8T7BZ4b+WZ9FOPzMUmlndZcgg36eqf6rinq
YpL+N5/zfX7P+Tg/1+P6tIf20V7aT3/oH/2l/9gD+2Av7Ic9sS/2xv74A//g
L/yHP/Ev/sb/6AF9oBf0g57QF3pDf+gRfaJX9Iue0Td6R//EA/FBvBA/xBPx
RbwRf8Qj8Um8Er/EM/FNvBP/8AA+wAv4AU/gC7yBP/AIPsEr+AXP4Bu8g3/w
ED7CS/gJT+ErvIW/8Bg+w2v4Dc/hO7yH/4wHjA+MF8sO30r5Lcd3tq2Ghcux
1zD1p3XGOLLmwrSb8v1qFTZ4tzDZD3Kgeo8Xv+T8c/N/NzrI0Tz7ivMj5Pqf
m6x3mSXtKZ5lvsdUaV/L12kLu5vURz8+4mG5k9If15UN3tXLeI6VnhS0QOZZ
e888MTsq/T/ld3LdIZmHJXsU2D/dJK9JlZb31ow2eY5F/vt06232aTLPK/Ut
qr+zzPsKrT02tpnJeqzQeSUeV4yS+euC9ma5r+p16of2W11xrcm+woLPVtft
ckDO6xDa/8susWeH1w0Kb9FUYsd2XYLW6Pltuh5snpzuJ/3fOvzaxSmaamdu
funZaBl/2x+J7ThQz/McbFbevbirXj/5bf4CV1NryP/XDll/2EqvV3i8ifXN
h3KfFPi9lGcdk/chju+V/cgrRlVgZOAIp8NGtWKrW4jrJj1PA+vfXS06V/Do
blSxrp+8cyujGrg757OPlYwq57A/Xpb59Pfq+8cVumH9yKAmRiQVKX7aoCLs
U3YO22JQl9Z5Zi3pq9dfmDFw3pOHrQyqU405xp8VDaph989ZT+YwqOP1OuQr
k6jXr64/zSy1Qoi+/r+2/egDO4bqHOJ+luciPF/nPS3rfVg3yv4D9rGxH5q8
GuRnIs8f+WLJO079CuogsR6J9wXU9376peCJe231+/0Oj1r3vtBA3z8B5/PM
XG9bw0Z/b323zvFbI8rqf/M53+f3nI/zcz2uT3toH+2l/fSH/tFf+o89sA/2
wn7YE/tib+yPP/AP/sJ/+BP/4m/8jx7QB3pBP+gJfaE39Ice0Sd6Rb/oGX2j
d/RPPBAfxAvxQzwRX8Qb8Uc8Ep/EK/FLPBPfxDvxDw/gA7yAH/AEvsAb+AOP
4BO8gl/wDL7BO/gHD+EjvISf8BS+wlv4C4/hM7yG3/AcvsN7+M94wPjAeLH0
bPcPxX/L+LbI/1VMxnhiu6vnCDmW//Cg8geTvIojOo7t+1jOF1IiZ2Rdk/ro
28fmv3RArp/n8oX5NzLqo+fdc/y2tG/prfnmJ0zqE/75HVemtoyDo1JmzDgp
/Sv5oH9VKxknD+yJ+tlNxs0HmzetH2ryHGtnv26RmtjrgMPI4MEybysbPPvV
JpnHddjzsNIak/VYtR0uuIaZ5Ofd4WfeYr3MCxsN3t7H3GRfYYNu1ydFXpT7
jYC5efOd0VT30cdqJYTL/HDZ9BeOJvmxAr63C5wfpKn/WhbpNihQU936Di13
aLmm8vr1fzI8QM/bnDyt69fscp8Smr/x5qfDNFW3lceVPCbreqlfRl62Iy16
1wiW+6BdzSLa1zJ5H5LlZ9tJSZ+MalpaYv5iL43K4brF2Ul3jGqhZeSQ7Gf0
9e3X6r2IC19lVJGjqzrHzjSqmAWfv9YZZlRthi0znu+g5wf6mfxn9Joyev3C
KxbmjfyTDGrv804HJ0Xr9RVYDzPDwm7nvmkGVfXTzQ/d+hjUolJ3pq1ortdT
D6pb8cmbrHo9w74vir2sdiVVzW7YwKFwsM4d7l95DsLzdN7Lsr6HdaLsN2Df
GvufyaNBPiby+v3LD/v3uQ31Krg/p34edVip5w2nWa+Uvberx5iJyeqmQ7hf
0MhkVT+y3rdlA/X5AM+RitjkmpbNQ99fwd98zvf5Pefj/FyP69Me2kd7aT/9
oX/0l/5jD+yDvbAf9sS+2Bv74w/8g7/wH/7Ev/gb/6MH9IFe0A96Ql/oDf2h
R/SJXtEvekbf6B39Ew/EB/FC/BBPxBfxRvwRj8Qn8Ur8Es/EN/FO/MMD+AAv
4Ac8gS/wBv7AI/gEr+AXPINv8A7+wUP4CC/hJzyFr/AW/sJj+Ayv4Tc8h+/w
Hv4zHjA+MF48zx32q66MH1U9Z3R5n/H+o0aO4IVy/Nn506Victzgs3vYOvnd
nCo1appn1AepO37tcDnv1sDF6eFyvd6FDMHv5fofbqwLtpRjjWI9P9pIu1Lf
WfYqJu2scraQv0HaX+5ixzfBJvVBmGfdmZK6+6f03+Lk8talZRztFXM5Pr+M
qxviwm5Fm6zHanhnZpsDMo+LPeS1/YLM6/a1TUhaJfO8s2PHLS1rsq+w/3uH
4A4xcp+R42OuJJknpj8bvr/qDU2lDd1pncskP1b33jttVpwUv3191axmmNi3
U6UOXfbL9xuGeqbt1PMwVw/KVfTCak2ND3eNil4k81NDlS+ucl9ycUij2KpT
9HpkF75FbzKT+5jfo6Y//+ShqX7lDp2pL/c5a4uUXXexqf78dW6JfdtCy2gq
LM+BleYFRO+Jv6y2/jaqhIjZqeNS9fXrnj0fFTsfaVQ+x/NksT8m8/uJswdp
2/T6zuT/2VOgR5dx/Yxq6sVWr0q6GFU7ywPz89Y2qtQsf761KabXDxk2I7T0
jZcG5es6pF2p6wa1283gGnvAoH74hyQWWqnnlcjtvce3VA89zzb5i76/Nqb+
/JMqd4rlPWxe6pzhfpXnHjw/5z0s63lYF8r+Avapsd+ZvBnkXyKPH/lgyStO
fQrqHFEvj7qrvB/YXXXDzfu3kpVH19Cjm87p75073+/b7r8Q/TlR9PboRTvW
JivvY6NGLluerOK7Jh63W6y/f2C9E3/zOd/n95yP83M9rk97aB/tpf305199
lb/9pf/YA/tgL+yHPbEv9sb++AP/4C/8hz/xL/7G/+gBfaAX9IOe0Bd6Q3/o
EX2iV/SLntE3ekf/xAPxQbwQP8QT8UW8EX/EI/FJvBK/xDPxTbwT//AAPsAL
+AFP4Au8gT/wCD7BK/gFz+AbvIN/8BA+wkv4CU/hK7yFv/AYPsNr+A3P4Tu8
h/+MB4wPjBdZO3T52VbGD3dL21355Vhlf/bb++T/5zqUauQgx0/1cu65IL+/
1bJkVMb6rUdHD1TfIue/kXds448meU2OvF04YaBJfZD6bXq4TDZ5jhW/dnEt
K+mHX2iurRekf9FJ3yxbyjj5y9N69xaT9Vjkj1zhUOjNAZmn3epW+GVHGXf9
rbMtizDZVxhxaOW6eJnnzXHL2XHhf5p6uS73eMNjve4K+WRWOds8aXBTxtdN
h4e2vibj8o/S2b9c0FTliqscHEzyvFOfeP3SG6vG7NZU46e/0p5t05SX9azw
W+v1/aYtsyWOyin3JW0uXnB2kfuUGVN/Oxi9xM6Ou0p9lfuYpN39nvc0eR+y
r0S/iTYtNfU67exJn/pyX1E28V2lynr+T9anF2lie/PcV6PK6ru8uPcboyp0
K7f7mPtGdaKso/WuC3p+H94jfh04fOrtOUYV6lYmfwGZ77/38ywU2F3PMzd2
5cm1m6rq67Mie8zQzL/p+U2pL826ysWjn1tWW2pQ9jHXBi/00tfve1ut/OjY
xKCOtqocHm6ljyPcn/Kcg+flvHdl/Q7rQNlPwL409jeTJ4N8S+TtY70QecSp
R0FdI+7HWadKve56t5c+Pp8/RVUe38tnW7q+Pon7+z7Txm+xiNPXLy0cPyrS
54a+f4L31MwPRlvEdbA8o//N53yf33M+zs/1uD7toX20l/bTH/pHf+k/9sA+
2Av7YU/si72xP/7AP/gL/+FP/Iu/8T96QB/oBf2gJ/SF3tAfekSf6BX9omf0
jd7RP/FAfBAvxA/xRHwRb8Qf8Uh8Eq/EL/FMfBPvxD88gA/wAn7AE/gCb+AP
PIJP8Ap+wTP4Bu/gHzyEj/ASfsJT+Apv4S88hs/wGn7Dc/gO7+E/4wHjw7/x
wujxdKgcCyX0vFJdjhtKVz53Uz73X9R6zEA5WttO3Zksv5/5yaHEMJP6IEMu
hRSoJcftbn5jppg8xzo23brqLWmfcd3c9felvQNfT3h5Qdp/KDD3sZUm67Gu
JsXcvC/93bNpfaAyqXMbdyMoYovJvsJBC1MSW8m4Gxm8vfANmcdtf/xfdUsZ
ly81CS9f0SQ/1pu26XOnxcr8Mz380/GHmrpdpbhr8D2x+6ab25RJnveXM5Mq
DLmsqcXDvJJfnZV5oY/h/c8T0u/onLd3HtHrhbEuz63enJ0xm8Tezg8LL5H7
kBwF1+c6s0jP//+08aipo0zeh/SxPOgaLvc19fP2n5XUVea3CW9KTWkj9zWV
ftTp5aCvP69uUfyTRTn5XUyBOy8L6fXTX68/cbbfez1/j+/cpGPfb+n7pAoO
WnvvcIhRBazXBs9Ypdc/oI4n+3VPe2d5Fd3UqL6ndu3YuoJeTz18XZ0nEz8a
VIM5+8vZxxpUelCIzbzzej4it49r60QvMqg2jftkSxxnUDbxLgXCPHSOcD/K
cw2ej/OelfU6rPtk/wD70NjPTF4M8iuRp498rzy/p/4EdYyoh0ddVepz8z6g
aAevoJ3NdS439/pV6b2N/j6F/RHVRzj6Nsquv19pvGqu1dBvycp81OgtfT7p
3K92bptbuff633zO9/k95+P8XI/r0x7aR3tpP/2hf/SX/mMP7IO9sB/2xL7Y
G/vjD/yDv/Af/sS/+Bv/owf0gV7QD3pCX+gN/aFH9Ile0S96Rt/oHf0TD8QH
8UL8EE/EF/FG/BGPxCfxSvwSz8Q38U78wwP4AC/gBzyBL/AG/sAj+ASv4Bc8
g2/wDv7BQ/gIL+EnPIWv8Bb+wmP4DK/hNzyH7/Ae/jMeMD4wXjQq7rt2thz9
B2/b6SJHp5LPhqbK53UC5nUKkGPR2r1bFJXj4Jef09aYPMcqNjqg/8ifel31
BoXPjPwm7Wn4/ckFa5P1WO9/VexUTdq9vNP2ejmlH2WcvvS+mvEc68oXhyEm
+wpL5rhTtaGMo6UO/nQdLOPqhhPpbkNknJ3r9v1mA5P8WJtjxybYy7gc3uNd
zAgZp09Gj0nvJuO2wcW5SjaTPO8BhpPHZt3XVJbKe+KdZNy/1DFk6fEoTYVk
L/z49lW9/hf7Q8PK1Bl16Zj4/3vEUwe5r9jhGpe9ldxnNA3tuPGO3HfkPlBv
wFO5D2lfdGGV4SbvQy6nTJ0eJ/ctZRNGNz89Qc970PPumM+hffT15asPrq9c
0UlTlvExJ9401JTZqVxWv6tqatjMDpeGl9LzZVEfbbtblVYLkyVOVN67dWPl
fqxlucLVIvX6BqtPPAnMtd2ozsWFNf6yRF+vUiJLyeKxg/T60G0fN3jj2NCo
yv32umRpreeBD6j6qGtVzaDu/jo9YOojvf6C3xe/g3E7Dar3nzMns5uMI9x/
8hyD5+G8V2V9Dus82S/AvjP2L5MHg3xK5OUjvyt5wqk3Qd0i6t9x/836ogOO
g/rfWZaiuuXt4NbDR3/Ow3qkkI5+7fw8UpTnmc1bm7fRnwtZPP1+PmsjneuO
2X/lCqueohIW79kVU1lf33Tl8/W2Jyrof/M53+f3nI/zcz2u/y8/2N/20V7a
T3/oH/2l/9gD+2Av7Ic9sS/2xv74A//gL/yHP/Ev/sb/6AF9oBf0g57QF3pD
f+gRfaJX9Iue0Td6R//EA/FBvBA/xBPxRbwRf8Qj8Um8Er/EM/FNvBP/8AA+
wAv4AU/gC7yBP/AIPsEr+AXP4Bu8g3/wED7CS/gJT+ErvIW/8Bg+w2v4Dc/h
O7yH/4wHjA+MF6Va9Sq6QY77Lk+1GyLHAgODwvKZPMdaXNXds5kcz1gW6H85
Yz2vTckB9nJcVaFm3l0m67G+XZ7SokXGvpBpJ8ZPkHY1LVBs+VJpb2HXLxtX
mOwrnFbC+7yzjItvilwq/Un6m3Z7TbKPjJtZ93YdlWiSH2v4slshDjLOlnjf
tGAlGXdPHp84O17mcXuylhjc3yTP+1O7vgNPPpf7itoJcwJkHP+Qy9y2kIzr
tuFjf3cyqVc4/teY9De3ZFwP2nmvjkmexRob/3wIPavXtbdtOqTlermviLrl
E5Io9xmrXqrJF03eh8xtMMc5xxpNLSr023PIYj0f56/xBUbNm6qvH98c9HPZ
wMF6/eQ/ZUqPetJW5sFZO+SspPT8O6HL5tSNqaC/96td4H3bhBwyb96Vu2Xy
F71+QaGCjyf/lvn7qdiYHLkvyX1ZG3fnMYeMal7f0L22m/X6z0nP3wVFTTSq
JbFTyoT10+u1tep170S0nZ4/i/X3L5/PO1LDYFAlx34+YPlQrz8NJ7jf5LkF
z795j8p6HNZ1sj+AfWbsVybvBfmTyMNHPlfe61Jfgucw1Lujbir7F3hPzPP/
qGsHrfYclP9fl9w2zzbheHpCq5CV+v08+yFehplnbeslHF/QP6D5yBTlsdPG
ausg/b00+yd4jsT7B/7mc77P7zkf5+d6XJ/20D7aS/vpD/2jv/Qfe2Af7IX9
sCf2xd7YH3/gH/yF//An/sXf+B89oA/0gn7QE/pCb+gPPaJP9Ip+0TP6Ru/o
n3ggPogX4od4Ir6IN+KPeCQ+iVfil3gmvol34h8ewAd4AT/gCXyBN/AHHsEn
eAW/4Bl8g3fwDx7CR3gJP+EpfIW38Bcew2d4Db/hOXyH9/Cf8YDxgfGiilWd
dmFyTKzbYZBvxjwkJGW1rRzP5LC+G52m51fk/XtU695vxspxrLbt01O5Xv5d
bxIcMvaZ3J5bYZHJvsLdJ9IevJP2FgkqveyrtP9agTHVUzLe//e7PeWKSX6s
ZUXDdpaWfr/oNX7gGhlHY55mXfpW7NNu1kU7C5M8734r83ZJkHlcTS2h1GwZ
l8+MeP8tUeZ5ZvcW21qa1Cssv+HCm2Mm+9NZJ5ftzOtqBe7oderJv//76JW5
M+S+wflllz+v5D7CtWqx2YnH9OebOS62rRMi9x01jyae6hmkKfXTO+eaQE29
m9p+RCeT/SEt/uTs2MxH5qkXS9sOnaSplf89ffF7pIzPvSvtNeuv59fJutLx
tauL3Le43x7j31TuGzy/tCtTU+aLsQM3FrfW64ecr1xsaKWsGfnYjhxr9EHf
X8v6E/KNZp1Qfnrd/UZ1LXhYycqBRjV5aJubc+bKfV+b+k07jjequzfSXizt
bVSegTcKtG5tVBEu95J86sjf8+LHO5Yyqt+pU2esNjOqmgtvnvRL1bnA/SXP
KXjezXvTf+tv/q7jZD8A+8rYn0yeC/IlkXeP/K2s/+H5PHWJqG9HnVTutxu/
bvrfi3zCxcltz+//laJaRe0oNz0lRfn5RM7rFa9zOLLz2vbzL6YotdqzR2p4
ivoeFLpyzX79vTPvE1i/1GNtead5y1NUlfHF935dnKLSF6QbYhbq62L5m8/5
Pr/nfJyf63F92kP7aC/tpz/0j/7Sf+yBfbAX9sOe2Bd7Y3/8gX/wF/7Dn/gX
f+N/9IA+0Av6QU//9PVXb+gPPaJP9Ip+0TP6Ru/on3ggPogX4od4Ir6IN+KP
eCQ+iVfil3gmvol34h8ewAd4AT/gCXyBN/AHHsEneAW/4Bl8g3fwDx7CR3gJ
P+EpfIW38Bcew2d4Db/hOXyH9/Cf8YDxgfHCIaJsnZty3O03s9Lm3/r79I+1
R7h+lO9PaXCq0DI5Tq9ZoXnZjH2H3bLv2m6yr3Ba72fvZprUmWpfKnhc0Yz1
w/kKRLQ0yY8VOPBk7d7Sj/yX97u0kH5dPFLCLK/0c7nNoSzHTfK8z0ie5x8s
4+rm9MXzX4u9rubqfueH2M8zrHGTl0l6va2eR9rWspZxusWhxidGy7idtsu1
/2wZx0+qI226xOt155MuV46qJeN+wPVX/8fUecf19P1x/GtG9lZIske2bNdK
yN5ZETKyhTJDshUSIjtbVkIRslf2FjIy+3xs0vq97+PX07l/nUfKvee836/3
85x77znvd9bqsg447bfzVpysC/pFvohuKOuEx1G9OjY1fA+J8HyfVOm4WZv5
Ju2xhZ6v90+9D9P1fRYdZi31MZwPod7xTu9it84vlXVE2UKVX8wza7W6p4/w
nKby5/yNOur9n7uMr9HiAV/6mrXaHhMHd+ws6wybWi8Kt1L1B6Y39jj8RJ6/
l9TwenZfnscXDdaa1sst9nywc/GfFFW/OdJn2fF9z0xankNPCm++JvFV6tGw
lBNqn+Oql+9npQSqfEGlvjofvzHGpJ382an/RBeTdqxUt7ohrdW5rTe9p7/b
bqXmEdaTvJfg/TbfSdlvw75N9v9zjozzyP/qP2TkRyLPHvlayftN/QjqEFHP
jrqo1Nde9t++DWXbf9bu7L1a8HwD9b6/yKJrM24VV/uEe1kPWf8j5ZPm9H33
pQNf1PkH3gNltf8y2/Ku8Hq964491z5pnTZf7b/2gjpnx/PA2wtVB7lHfdLs
RredcyxS/czv+Xv+P9fj+tyP+9Mf+kd/6T/jYXyMl/FjD+yDvbAf9sS+2Bv7
4w/8g7/+nf/J8Cf+xd/4Hz2gD/SCftAT+kJv6A89ok/0in7RM/pG7+ifeCA+
iBfih3givog34o94JD6JV+KXeCa+iXfiHx7AB3gBP+AJfIE38AcewSd4Bb/g
GXyDd/APHsJHeAk/4Sl8hbfwFx7DZ3gNv+E5fIf38J/5gPmB+eKXViL8tbQX
3/cbd0zakXkXPBwlbf8v4eWLpKpzIvNjRwW01/OdLP/me1c/FxL2LHdnaZMX
FnwUZciPtaz/qolDpF8/ynUuvl76O2fonr2nDPXSyRv8t6XVwlUy3tTm1aM6
yrx5t92F8u/FHqtOZm40yFCvcGbgu3HP5bktPebFyeeG8+kLHo7L3y1B1ZEf
NH2+17eXsn549y34Y5xZK2b76O9Wmed3Hxiyq5jM+9ef+6xpLesAr5mBW8sb
vof8Nf3N+f2Cyo+5KGGyw4Aosza6uE3BuYbzIXbxBRqv3mXWBt/8cmnaFnme
XDKzeeI6s9b12wmv9ytUfpwihU9WHekj9nWbaf1uivpO97fZ1p8d3FR9gQ4V
vjydI8/Xd3vVetFKnrdjbm+1m1TbrO197NE/b3m1n+S/CO9sfjnMWlrPulPc
klSeht4dfX4PemzSmg0MCPO7bNIS+lp+tjmm6niyf/5q56+3T81W9aJdJqwI
GtJH5Tcl7lk/8h6C99l8F2V/Dfs02e/PuTHOH5PHgnxI5NUjPyt5vqkXQd0h
6tdRB5V62qyvk95fP+Lj+Vk7MPXr/HdDPmuH285abt/DcP49Y79Rx+oFv8VU
Uev3mBGHv40t/FkLzJU7f7KlOh/Pep/v0HxfyHF64ZUiJnV+gucDfub3/D3/
n+txfe7H/enPv/5l9Jf+Mx7Gx3gZP/bAPtgL+2FP7Iu9sT/+wD/4C//hT/yL
v/E/ekAf6AX9oCf0hd7QH3pEn+gV/aJn9I3e0T/xQHwQL8QP8UR8EW/EH/FI
fBKvxC/xTHwT78Q/PIAP8AJ+wBP4Am/gDzyCT/AKfsEz+Abv4B88hI/wEn7C
U/gKb+EvPIbP8Bp+w3P4Du/hP/MB8wPzhcXFP9eTpY3/1LruHWmD5/axWSTt
YN8yLvWl7X60fMpT/ZxImWjLKYb8WHd7Hc3lJ/dJ9dkSmCT397c+cmSAtIsO
+f04aMjzXvJQ+Vk2+vlCz6ed6sk4wqZ/6FRXxrWixsdJVoZ6hbaDfvVfJvPo
6jGRQ4qJXTrNO1JolsyzzVNnRkQb9vWuadW+XYyhXsiqCxahOWXenjpv7ZyB
Mo/b1V1RdZrM636tvNL66Pne/25t8PuRev9ovTKut5shz8nXyaNWrpd1w/b2
FtWizqn923kGh/X5JOuMgKQU7++y7hg63dsiaJ9ZmxdU50lsqMp/83RpXNHv
QWZtxO9eex8sN2tNt9l9aK6fO1pxsFP1map+AHnZjnYu+fbDQLFT5cdXL3RX
52Gpv/x3RWC+IjXMWlKyt9PpMjLuTsUcnhYyawfaDLQdmc2sXZr/6enIX7Ie
i7jw4HmCyv9D/YOKIY4F8h1VeeaOHYzx7bXCpH3I1jro0iyT1nbp0o1XPFSc
s17kvQPvr/kOyn4a9mWyv59zYpw3Jm8F+Y/Io0c+VvJ6Ux+C9+/Uq6PuKfWz
f3QbsC7LGbVfaMqFHYPybVTv909e22Fff/ZnzSJ01fNiExR36zXcUvxwb3Xe
gf1IM0Z2uzywofp+AMc5jx0/bYlrgu1nrf/ZmObXS6nvDZm9E6p0LqF+5vf8
Pf+f63F97vdvv1lGf+gf/aX/jIfxMV7Gjz2wD/bCftgT+2Jv7I8/8A/+wn/4
E//ib/yPHtAHekE/6Al9oTf0hx7RJ3pFv+gZfaN39E88EB/EC/FDPBFfxBvx
RzwSn8Qr8Us8E9/EO/EPD+ADvIAf8AS+wBv4A4/gE7yCX/AMvsE7+AcP4SO8
hJ/wFL7CW/gLj+EzvIbf8By+w3v4z3zA/MB8UTF69PhCafJcNXfVyM/yc+1j
0TE7pP24rcj9PtJmdrE8l0nacY/vrd8s17m4oVXfutKOz7PwdZQhz/vttKxe
W6Qf+T4feJAi/bPKfHR7G2kTfjZsN9NQr/DyxDx2e2R8caGdV2yQ8Vo/tHP2
NJxPJ+/Xj3MVt7aWefbMz+/tgmXezWyz8ddlmYcPFTsce0Pm5ajaDR+Gyjy9
urXTj456nqwZNz7EyDye2eN4/0yG7yGVWrY+eV3m/ccLGrl3k3WA99+nuVfJ
umBmzjEPFhvOh6y/c9Mq4KKsH0plDV59VvRXx79bS0Ped/LbRLWtH55rj1m7
cn33cPttoq9MM3e/Wi/+iN11o2Kgqg/gXC33/e7yfFx2pL9WV56Xqzyw2btG
np9dq3acPt1d1Vdmf8isVfMzF3YU+5vCkt42UPXRyDudd6ulU40CZq1odAv3
N5ll3fTwTM/CP0zaimdzLM++MWlTf/wulnjPpM3+EHV0/XmJy+QZ528dMWkT
Xpe5E7BV1Wsjrlkf8p6B99V892T/DPsw2c/PuTDOF5OngnxH5M0j/yp5vNnP
Q10h6tPxXoV62bbnhpta/lHr6ZfWZf4GPhBe3nexOa2fM2lz2GLnMXV+gf1F
tU5OvtjN/7M2fqJ/7YPzhLu1urpbeKv3Ppy3tj2S+bij62et9PoYv7g+6nzE
v3qLGZwPnHZ7cVR79R6Jn/k9f8//53pcn/txf/pD/+gv/Wc8jI/xMn7sgX2w
F/bDntgXe2N//IF/8Bf+w5/4F3/jf/SAPtAL+kFP6Au9oT/0iD7RK/pFz+gb
vaN/4oH4IF6IH+KJ+CLeiD/ikfgkXolf4pn4Jt6Jf3gAH+AF/IAn8AXewB94
BJ/gFfyCZ/AN3sE/eAgf4SX8hKfwFd7CX3gMn+E1/Ibn8B3ew3/mA+YH5osh
4QVWV5H5I+u8XdmyS/vl/MMT5+TfTV3aLPPWv6PvKLi/QqrK07u+WkjlIXrd
kFEBPl/kfl1q/ld0grQH35U7+NpQr3Du6yYr10k/95aw/vhY+h/jMmBodmlP
dOjVutRvVbf9V4TpQGYZd8K9/PY3xB5LD6396q3ne98QszO72Cn2/L7H42Xe
LXe+3tejMg+/uJunwV2Zl699SH94QebpuJSpTxcbvoeQr5K6K4PmvvdbY6if
zv7r+OGBU1/KOuFVhQUJZ2Td0PhBL+8eV8za+fA/rmvOq/w1Nml7H5SIFPuP
dznXM9ysDTwbfqmG4bs6+f+H967xxEWef/vW3tYyQJ6HJw2N9+gpz8e9bOr2
2+Gj6tCctfC5/XKMWTOPct17YYj8fcikTPYuZq2qTYNuRTqZtWllq/nMbCk6
Hf318VAHs7bPvYXdtcoqn8/+Xm+Si+RT50Wo79wtMm9gz9cmbd7ZNRNu3DVp
9wd3XH/7nEnb0+STu7thHmE9yHsF3k/znZP9Muy7ZP8+58A4T0xeCvIbkSeP
fKvk7ab+w786Qhn16KhrSn3swOI5S86rrs4fLPXNeaJjnkTt6dRJS1elqvf5
VY80zVv2pXpv89O764uIC5+14altqp85odbrI2r2OLdg+2ftzOJzi13Wq/MP
rYdYnsqyVL0X0j46NX7rI88P1/b6/pkh1yk8u2qlaTJPLMwXP8VLnZ/gZ37P
3/P/uR7X537cn/7QP/pL/xkP42O8jB97YB/shf2wJ/bF3tgff+Af/IX/8Cf+
xd/4Hz2gD/SCftAT+kJv6A89ok/0in7RM/pG7+ifeCA+iBfih3givog34o94
JD6JV+KXeCa+iXfiHx7AB3gBP+AJfIE38OcfjzL4BK/gFzyDb/AO/sFD+Agv
4Sc8ha/wFv7CY/gMr+E3PIfv8B7+Mx8wPzBf+ASMqN1C2rZDPqTbSLtwyfuk
F/L7zouOTtH39W5+/HB/e2mndZ1wQf9+4jCn6u0AQ73C/OsvHdwj97WNuOtY
TtqCzSt29pd+WQRGT/poOJ9eOjqLvYdhXy/55z9l/RKwTMa/q/ysnsMNdW8H
uvV8fU7sZWq9qlRLmXev/+lWMETm4YBsS+zvGL6H5E61+3Ja5m3L4wWfTJR5
/GB6vwk/ZF7PvyRhRQvD+RDXex5utZ6atYlPXXrckHVBKdf2fSoa6heSn8Zp
zpHyfpfMWq7C5nXhMbLOLzewiP8puf5Fq6QChvoh5yekR2SW59u9vuEhI+V5
t+t/RQp6yPPv1ixD3mQxnFdf+P5MlNlP7few6rTVo9hks1YrxC1luoesQ9b4
NR452KztDFsRGddL7Tv0s/Hb0qe5WfOdvrLCwLpmLUfKkbofKpq1l5NtfP9a
i57eTeqyKo/4YWcm16PpJm3+Gu+sQ76q+muc1yVuWf/xHoH30XzXZH8M+yzZ
r8+5L84Pk4eCfEbkxSO/Knm6qffAd1jer1PHlHrYXg8Ofd/ulqgVL1LqiW03
tX6umDPMzr92otY2YGHE+rKJ2sabXbc4FUnU8jwq3XKThdrfBWc5P80+1Y5r
tKY/Y9X5ar4XsL4f9KPm5yeHPmsrksdYFtmv1v/seyUfFNznZ37P3/P/uR7X
537cn/7QP/pL/xkP42O8jB97YB/shf2w57+6xRn2xv74A//gL/yHP/Ev/sb/
6AF9oBf0g57QF3pDf+gRfaJX9Iue0Td6R//EA/FBvBA/xBPxRbwRf8Qj8Um8
Er/EM/FNvBP/8AA+/Muvl8EPeAJf4A38gUfwCV7BL3gG3+Ad/IOH8BFewk94
Cl/hLfyFx/AZXsNveA7f4T38Zz5gfmC+SHF91Ly3tLlHRXepn6Y/p/Sdpn8P
yf7zwILj0lZrPCJyjLT3b+1qZS2t6508rU7p+U2+bLnQU9q60+6df5Ws6qp3
ahYQcV/69zjr9poNpY31Hl13qd7/u3na35DxNGxb5eXf33r+p7zOhaR93Nd8
rrCM+9KSNiNSxR6dk1s0vCb2WeTQt8QMmWfrh1k+yGP4HvIx3+7BV2Vetnkz
ueaXT6r+796z8fNPGc6HtA7wHX9T5vli12KDLV+atQ3Bi47niTNrAz73Wnr/
sco/k/CyfO4dd8xakOverztjZR3RKiX7YMM5Q/L315hgfhQeZda+vR9Vt5I8
z7YpMnBXC3m+fRk85lvqblX/eKt36JJuG8yao934n2/k+fjXm9SpeZeZtebu
bmuv+5q1tIWuxUvNUHmiAzdsXDdmpDy/nrMKGOWq8vPUj9/9Lkd7s/b9qsuE
3c3M2qpFKeH3a5u1P9ZTBi+vIM/rZyZtvWel8vlu+rG3bAGJw94n/g7IbZhH
WO/x3oD3z3zHZD8M+yrZn885L84Lk3eC/EXkwSOfKnm5qe9AnSDqzVG3lPrX
fYa5jfAPTNQsW6UPnO6r9o3avS2bFjAsUWtRe/2ju73U+3vOtVX5uXNrPll3
T7jrMuximURtTpLHWIei6ntK55tXGnlkUu/BrufotS/J/FmbGjejypr3Kr9T
2KXi2pZnar+S57sqHZffU98XOGc3wsl3wd+b6md+z9/z/7ke1+d+3J/+0D/6
S/8ZD+NjvIwfe2Af7IX9sCf2xd7YH3/gH/yF//An/sXf+B89oA/0gn7QE/pC
b+gPPaJP9Ip+0TP6Ru/on3ggPogX4od4Ir6IN+KPeCQ+iVfil3gmvol34h8e
wAd4AT/gCXyBN/AHHsEneAW/4Bl8g3fwDx7CR3gJP+EpfIW38Bcew2d4Db/h
OXyH9/Cf+YD5gflibdS+E6OlbTrI/2snad9uO16nqLQX918+9kB/vzWo5RV/
aR/Gp21rrn8HGegw6b3hPGJ/l68traRNy/up6WbpxySrXrbW0o5asPLIfP09
VuPle+Kl/xcOvthcTdoWzRKthun1dS3K+SyScbZKa1FurYzfNziiib8+j+ax
eTva8D2Ec/l553c93kfmYSfPYiuiZF6u+GLt+6TPan90WJjlozSZx5fH+hc4
I/N6Ie88+bq9kb+b/e7tIUO+rJC0oLw3ZV2wqeLXKn6PzNrMzUci02TdYFMt
99x6hu/qN53sdty6LP5yW+FZXZ5X678e6t5Unl+PRA5q+feEqm/88Vai7YQw
lY+T/RvL3QcGjgsWfY/M/O6/VaKfoleHVVti1iJr2n8xzzVLfNvuaDdN/FfS
xlx/gqo/0H9u8vAbA9T+9Q1J8fX3tDVr5xIL2E1qqs5JUU8tPbVruRYSdw6T
Hjfub5hHWN/xnoD3zXy3ZP/Lv/y+GfvxOdfF+WDyTJCviLx35E8lDzf1HNif
Q3056pRS73rvyaz9apyX9bO/S+L6cHW+gPUy33WbZ43OWnBaonYz07biG0Yn
at33rN9y1FXtHxp2Y0fzc06JWq7r28Zeb6LW5/HZKoQWrqzOUxdMdCyzuLja
/wW3f31tYq6VXeVhadjF1rQoTe1f4nng3Ya9l2v/VT/ze/6e/8/1uD734/70
h/7RX/rPeBgf42X82AP7YC/shz2xL/bG/vgD/+Av/Ic/8S/+xv/oAX2gF/SD
ntAXekN/6BF9olf0i57RN3pH/8QD8UG8ED/EE/FFvBF/xCPxSbwSv8Qz8U28
E//wAD7AC/gBT+ALvIE/8Ag+wSv4Bc/gG7yDf/AQPsJL+AlP4Su8hb/wGD7D
a/gNz+E7vIf/zAfMD8wXu58VXDNH2tMvop8Nk7bVzV2la0qbrt1N/y5/n8W9
052DhjxZHR4M7l3QsK93uENVm07SOu096/NU/w7z22FGf2n/BPf7eFPPp5I1
2r+utDW9b1svknGUv2Fb9rqMr0ayf6UUGa/15QMrixm+h/ypWTcip6F+erwW
f3OVzLtJuRpcr2Y4H5LvU9kdyTJP/+iSequa2H16k9q+DvL8Z+fyo1JRQ76s
Sy3LTO8gz4shSfOXh8g6oMDHJLcTsi7oNuFX+gZD/ZD/7nlOPHBX1jdJV2wf
3ZT5e8zvzievST9M3d/2uaTqF3PedJPtuX5u8nx7qLiPdYw87zYb8a3PtX2q
Hhl5D0I3Z990Ya3oOt6rTr8V4udwc/fli1S+nfdbrdwuepm1paXcAy+PE91f
af7BzV3GkffNrcD+Zs1l63argd1kvi9Y91e0k1kz59yW5XgTs/bTp1Dn9hJn
nsGW/aYa5hHWc7wX4P0y3ynZ78K+Sfbfc46L88DklSA/EXnuyJdK3m3qN7CP
k3pyvD+nvjXvSbqU2TBj4qtEbd/ZV0UO303Uar64taLFhUStQpfaA6sdS9Q2
janyZOZu9b7+dNSUE3P8E7XGJZ1ytp+XqJWqnf/c9qmKq5xfWOLs23xBH1l/
H3hkv6xzorbo+NPb3Z3U9wHyOXH+ge8HzQd3bjqhitrnynls3huNLTp0VoWy
6md+z9/z/7ke1+d+3J/+0D/6S/8ZD+NjvIwfe2Af7IX9sCf2xd7YH3/gH/yF
//An/sXf+B89oA/0gn7QE/pCb+gPPaJP9Ip+0TP6Ru/on3ggPogX4od4Ir6I
N+KPeCQ+iVfil3gmvol34h8ewAd4AT/gCXyBN/AHHsEneAW/4Bl8g3fwDx7C
R3gJP+EpfIW38Bcew2d4Db/hOXyH9/Cf+YD5gfmigleRe6ulTeizPc8MaU/2
SGjQTtrRFs9c8kvr3u1+7C39ejms3+v7tp6Oy/2ukbRFnrZNfSX323HsnPMc
aaOPv4vX86Rsfnv05Abp1+SADxeKSTtyjN1dX32fcf1ioa/0+WPx3YQahu8h
0Qldf66UcT8s8TA0VOyRNH/70i1inxfRw1/4Gs6HnDrtXO6v2POJy/DsCw31
C6kbT34YN6tTQwbL86DvDotqdeX5MGGrhcUTmfc/bi/n2MVQP6R048jHWw15
F4/vt2xZRJ4/y7yZV27SHVWf2No9JHikPK86H0vtliLPr21rTprraNiflX5k
SZpZnncdhro9cj6k8jqPdVtlzhIq65XOryb122jW5vhEnO69xqzNntr80y9/
s7bCZUrb+gvNWuWGriOL+Zg1n09DKwTpdWu6bd5+eKzYVyvUf/QwVR+tY8kt
Vse6qvO1v97VnuFtmEdYv/EegPfJfJdkfwv7JNlvz7ktzv+SR4J8ROS1Iz8q
ebap10DdH+rHUYeUetZPXgxp71rSpNmU6TX1Rx6TdvnP9G2n0xM103GPgGtf
1fq4wKeGH289SNQ65K7//sUVdd55TOlRR5wPqf1CrV+McTwRnKhtOZs6rl1A
ombn8C11ip/aX8R7nS577gRkG5OoWa6LCkoeptbzfkGlVjbsq/Yn8d3ZeXj8
yYOdErURtaeMWdghUdsZ4eTQxFmds+Nnfs/f8/+5Htfnftyf/tA/+kv/GQ/j
Y7yMH3tgH+yF/bAn9sXe2B9/4B/8hf/wJ/7F3/gfPaAP9IJ+0BP6Qm/oDz2i
T/SKftEz+kbv6J94ID6IF+KHeCK+iDfij3gkPolX4pd4Jr6Jd+IfHsAHeAE/
4Al8gTfwBx7BJ3gFv+AZfIN38A8ewkd4CT/hKXyFt/AXHsNneA2/4Tl8h/fw
n/mA+YH5wnbqmtG7pU396OuzQtr5Dg2nD5a2Rq7SZ6tKG3Jhygmz/t2jgxa9
T39/dWdoCTd9H9f9z3nySZtnn+25w3Lf7NWP9+6gt3bZHz6R/uUeVKnRAEO+
Xt6//auf3vTBtAcy3qdFPepbSpsYdzZ7FcP5kBfTEwZWFDutvO89NpMh73vo
nV2/3Az5smwmd73XVuweeSgiaYGel7JV08VbZF7/VrV+mVWG+iF8t8rdZoCF
qzxP9h1ba/Aaeb708Z52Lfipqj886/ueR7/leXRVvV7fnOX5NMeDBfkH6c+r
1dPH17pi1ppH9HQ5Jc+zq+e2KZHpjOi3XWOrv5Hi13klroUeNWtbB7mcy2TY
50v+nN8zPuQoE6LqJ7P/vPVS66uVF5i1duVGvrOdbdamfZhcN2qKWRs67VLN
P2PkujOTDzwcqvJOb+/p7DzbMI+wXuO5n/fHfIdkPwv7ItlfzzktzvuSN4L8
Q+SxIx8qebWpz0CdH+rFUXeU+tVD4qNKv2lt0pL3u48oWd+kaQ3LbJ9ZWZ0f
uFjoYsfXeU1ao3VDS6RkMmlJk8vPdf+p3s9z/iDUelmfH7cTtSt9IiblvKTy
L3FegfX4sXeO4+5uTtSCtbT4G2vVPlXyN/FdOaL8vaDDsxO1D+PrXXSartb7
cJ3zEeR/cpsXuN12gvqZ3/P3/H+ux/W5H/enP/SP/tJ/xsP4GC/jxx7YB3th
P+yJfbE39scf+Ad/4T/8iX/xN/5HD+gDvaAf9IS+0Bv6Q4/oE72iX/SMvtE7
+iceiA/ihfghnogv4o34Ix6JT+KV+CWeiW/infiHB/ABXsAPeAJf4A38gUfw
CV7BL3gG3+Ad/IOH8BFewk94Cl/hLfyFx/AZXsNveA7f4T38Zz5gfmC+mBPa
ccBJaevYL6m9I00f9+jXXtI+mZVaq4202exKLc8j7aFFVfrF6vt+CzY1L5C2
+I3+KxtK+6P4iZn6vDWoz4sncwx1p3i/1rbGrRalpA2Ky3F4qV63MHrPwEQZ
30y3J1maGc6H1Mo96uxusceetZs+nBX7XGvZrfJ5sZftqOx3wgz5svYdHuDg
IHYtUaRaxZsyT2er/fJTW7F7SLvbI7cYzhlar78T81bm+fpTN1nckHl/8eLd
TxfJ8+Nz269XrQz11AN/1Pu0y3BenfyY5W+cKWy+q/ZX2NbNf7zddbnfu36Z
il4Wvw5tVn+jfn4o9kv8i2izdt71e8ijE6Lznrdt/cJlHG2smyWEmTWvIks+
/9ol+n3k6hyxVeVl23pn7NxGq+W50a/06pRlKv/n5sH5Fk2fJTpL+mVfX+Jk
+NJ6IcESN54/F2baYZhHWJ/xnM/7Yr47sn+FfZDsp+dcFud7yRNBviHy1pH/
lDza1GOgrg/7bagzyvvxB797jLLwMGlhxbNt+jDApN3/ta/Ehy7qfPKbNZEz
htVX62H3uZmvXrYxac+6rCrxoaA6t+h+qv0fhxT1HqZstW+OVd4pjvJ+372J
y8V219R56a7zv+VYEqW+B/hbHQ/vGZaomY8fqRe9S+UBHN466tiBTeq90Jd5
fTatXCfXG3+n84416vvCtnuhfUsEqZ/5PX/P/+d6XJ/7cX/6Q//oL/1nPIyP
8TJ+7IF9sBf2w57YF3tjf/yBf/AX/sOf+Bd///N/hh7QB3pBP+gJfaE39Ice
0Sd6Rb/oGX2jd/RPPBAfxAvxQzwRX8Qb8Uc8Ep/EK/FLPBPfxDvx/48HGXyA
F/ADnsAXeAN/4BF8glfwC57BN3gH/+AhfISX8BOewld4C3/hMXyG1/AbnsN3
eA//mQ+YH5gv3o4/ti1W2hfZostESlt7RJtx/tKeyfttt6u0y/p8aaefDyky
eGeUSX8P9iNpoD4vmfMv8dPnKV/r/6bmN3wPaZh6cVoX/XnIIvbqS+nvuOcR
/Ybp+bgOdS4TZzgf8qNFregtMs68RS6W/vxH1XF/eLNN5/aGfFnHa3e431Ps
1mvDytUNxI7uFd0OZRK7Bm3N3vOAoX5IygZvn4Myj1v65klLl3l9dI0VX6qK
n7JvrVuhtqGeeo/vfducl+fJnCNjfZ3l+dLnu8XhbfK8OXFoCder+jmRCWOK
nZLn0RFDpw3xlufTxgdfXEu5o/IwL33+uFLna6ou5cRfS5I2x6h8OLOmd/rz
4risu7wvFl11ROLg1ta+yfv1fDEP0oqKjpfk3jLyzRaJm1+Xa7mtl3VMs7dl
/QNFxz32OY2SODgzuNnbb/PleaHUoMWVJE523gjOl8swj7Ae47me98N8Z2S/
Cvse2T/POSzO85IXgvxC5Kkj3yl5s6m/QB0f6sHx3ZT61K2ud/sTu9yklR8S
ds11rknr6FxjRZYpJlnPLDLFjDRpfefEhu8YYKj/MDNb/3RHk/a92pS+fo3U
+/iDJabmmFrOpG3YPPTwNyuT9q3C/kO385k0+/eZtpfMrs6fFHfvsrnYj0Qt
m8f2RQ8/qfc4m38VqZQpTuVrCu+Wenr5LcVp9iNx/oH8Tt9+NsyfJuv+osP+
s6sepc7VrZw27uuJE+pnfs/f8/+5Htfnftyf/tA/+kv/GQ/jY7yMH3tgH+yF
/bAn9sXe2B9/4B/8hf/wJ/7F3/gfPaAP9IJ+0BP6Qm/oDz2iT/SKftEz+kbv
6J94ID6IF+KHeCK+iDfij3gkPolX4pd4Jr6Jd+IfHsAHeAE/4Al8gTfwBx7B
J3gFv+AZfIN38A8ewkd4CT/hKXyFt/AXHsNneA2/4Tl8h/fwn/mA+YH5ouSd
os1e6vNE2K8ON6TNb+lVKlTaCTa+FfV5xs/X6ZOjtF3zPozT5yGX/T4jbhre
jxWL67ivibQbp374lSD9GRZaNXmBnuckpmicjeF8yPCid72rGOoXtqpYfHsm
aW9M3hXey5Avy1wjbeoNsc+Ata4jP+t13n1Dx/4S+1VLmvzrww+V375n128J
fobv6qUyW1Q/KvP4w1GRJW0M9dSpu3JnetaXC+T5sU+jP4MGyvPk4maWjyzf
qDr17Jcwd7ZpnSrPo9mPfDv+UZ5Pizve2rr1vly3zuHDdqKj9nfKbx4RK/bp
/aLaxKvyHHljYaWmF1W94++203LmM5wXefGw5+TYw2bN7vqluy33q/plI50G
D+woOndp2rhIfLA6D9u/6PonthIX3/7zv3XNMI+w/uI5nvfBfFdkfwr7HNkv
z7krzu+SB4J8QuSlI78pebKpt0DdHvbvU0eUetR5R64d0fqgSau4J2mN33b1
3iP0xP0VNZep8wGO8TdXt5yi1r89nP+OS3c1ad2jF9eu01PWr6M/N93bXu0b
ZT9Qj7mntmWyN2nFNafzz8uatIdnDwyuXEKtvzkfzfmFlm+Du1RPVeenWb+T
L/ZL8oiIqu8Ttch0t+Hewu/F3vYdxsar8xCs/wuE187c7Vmidqdto75/n6qf
+T1/z//nelz/X37ajPvTH/pHf+k/42F8jJfxYw/sg72wH/bEvtgb++MP/IO/
8B/+xL/4G/+jB/SBXtAPekJf6A39oUf0iV7RL3pG3+gd/RMPxAfxQvwQT8QX
8Ub8EY/EJ/FK/BLPxDfxTvzDA/gAL+AHPIEv8Ab+wCP4BK/gFzyDb/AO/sFD
+Agv4Sc8ha/wFv7CY/gMr+E3PIfv8B7+Mx8wPzBf2M0YXvWrtAOyPDjyQtqq
7YMST0jbx7bRHn2eyTZv3YRBhu8hK3uWzfVVrt+gaZuIA9LG/rxYcri07eo/
W1LUcD6kWbUVk/pKG+W0R0uU/uerUijSU893ssLjrdmQL+uu1a1sp2T8T5eX
35tb2sXRjQY7G+rgkr/+fOq4ZoFix+2vnWvPEbuurH32UU+xc576lebmN9RT
z3Np2+Wa4pfy5eMOrTScV78e1Lj/F1kHRPrcL/he1gUby7dyPC7Pl51a7r07
UJ43Hw77HvRYnj/rXUpyqyC6qJbNMmcr0YlTkWV97UU3Zcv+qPr6nspvcy1y
YsyuG6KTfin9w6+I/3PtrTzvgqzn2wRohUSXKVnPx7qdFH9nPlxu/DF1LqlR
0kWL6H1mLXrZw4/JO8yaqcG5dt82m7UjB1623Rys6g8QJ6y3eG7n/S/fEdmP
wr5G9sdzzorzuuR9IH8QeejIZ0pebOorUKeHem/UDaX+NO+/m3/RGo88b9LK
bN95zlXPo7qg2xrXMHWOrFyRNPt1wqs+yzsPfSX8epVaKar7PJPWqe79mj+9
1Pv3Rn8eB78fatKOVy8f1L6fSathV3F3Sld13hluRoxZP6l5A5V/qfX43L1q
VzZpy/O4th5sp97/cw7Ot4XHk7wFZB3vUHXEsNzC5fYe6V1zqH3GfD/gu3Py
xY61y6cpzvM8wM/8nr/n/3M9rs/9uD/9oX/0l/4zHsbHeBk/9sA+2Av7YU/s
i72xP/7AP/gL/+FP/Iu/8T96QB/oBf2gJ/SF3tAfekSf6BX9omf0jd7RP/FA
fBAvxA/xRHwRb8Qf8Uh8Eq/EL/FMfBPvxD88gA/wAn7AE/gCb+APPIJP/3iV
wS94Bt/gHfyDh/ARXsJPeApf4S38hcfwGV7Db3gO3+E9/Gc+YH5gvlji0dMj
U7rYt/GJXvo88jXI8uUNw/utWYdGx3lLOy26qHtbaet3WepUQFqv2je/3jXs
D57kmbtC61RVV31uaQ//VdJuyXMwp70hX9b5ZwVraNJ2m3zPdFTGebJTqyKl
9e8iN4f6ehvqh9SqeHZ8qp7/y7vtgHLSNm3+Ynx9sWOWJaUa1DPUU6+48UP0
R7F/YKP1rTbJPF4ptYFFA0P+3lYja1TNJ37b+NP+cTvD/qzAiX/udTfkPZn4
o9uos/L8mfXc11kNRBcfe25xnWvY5xuyamAvv4fy/He8kGsT0dWzAY6lT90S
Hb7z3JVddBcdm7lkMdGh1cwPYZ/Pq3pkfmvtfV5GyTpqVPOwZH2f1mff1/cP
mbVTOX58HyM631Sn4csY0X2pciWe3DXMI6yveE7nfS/fDdl/wj5G9sNzrorz
ueR5IF8QeefIX0oebOopUJeH+m7sn6HedHzU7M/jPps075SEPEVfmbQcH519
jz00aduzJr3pe8Ok7bjXPz37OZM2MLneg5jjJq3ZmxprV4ep9W6o46tWIcEq
P1LrWzZhLgtM2lvv5Dl5Z6n9P+RTGuc9yD5+iEl7/zN/mdvCzRaB5cPL9FDn
oXlvU7th9lzrNLW/qNvCkOJaXfWeh+8DKTmC4stUVOv7cc3q1qtRRuV34hzd
jZprQ/eVVPuX+Jnf8/f8f67H9bkf96c/9I/+0n/Gw/gYL+PHHtgHe2E/7Il9
sTf2xx/4B3/hP/yJf/E3/kcP6AO9oB/0hL7QG/pDj+gTvaJf9Iy+0Tv6Jx6I
D+KF+CGeiC/ijfgjHolP4pX4JZ6Jb+Kd+IcH8AFewA94Al/gDfyBR/AJXsEv
eAbf4B38g4fwEV7CT3gKX+Et/IXH8Blew294Dt/hPfxnPmB+YL6w/Vo7Lb/M
H/mrhTlkljbKJvsv/X3Wgky3zkbp5wvTHGuulLbccM/YIYbzIQ7aiw2/5H7v
3KuHR0h78GWdy+P0fFmH5tQoY8iXNez5roKjpM02e+LfdBnP9B2uuZfo33FK
xPS1NNQP4ZzLjxLf59U3fFdPPzkp+pChnvq8mdW84sW+TT5W/fFY7B1ffYF/
lMzbS0p+ivYVP7RdUe99HfGL/aRyQy7JPF/Az35aU/FbE/c5HoHy/Gh/sfGo
q/I82eRhzKY4fR+2b2/76/K82ejZQ/tAef5seiD8WB1D/izqE+9r4tw3t+jo
et+R8b8eqP3fk5eea1pXdLfNftnceddVPs4qJ5LvTROdPu1++Fpp0a1XjeNF
FomOZ902Tzoaoeon53u+qlZ3wzzCeornct7v8p2Q/SbsW2T/O+eoOI9LXgfy
A5Fnjnyl5L2mfgJ1eKjnRl1Q6kvnvtV5clsL4UdCcsmNqSbtv7/Onh++y7r7
j7VHzY8mzf/FZnvvl2r//92jz29VFj7l3Of136Zz6jvszqlXRrw9qN63f717
t/39jSat3p0CnjZBJu358q0Vdy5T33U5f8D7e9bbnGurUKNhnuWDVT6mwOpr
nqf3VN+Nm+Qp59xJuJzV/ePROm1Vvth5QwpUWt5CnX9ws3X0K9DUpHWdb1l/
V2OVt4PvC/zM7/l7/j/X4/rcj/vTH/pHf+k/42F8jJfxYw/sg72wH/bEvtgb
++MP/IO/8B/+xL/4G/+jB/SBXtCP0tP/9YXe0B96RJ/oFf2iZ/SN3tE/8UB8
EC/ED/FEfBFvxB/xSHwSr8Qv8Ux8E+/EPzyAD/ACfsCTf3zJ4A38gUfwCV7B
L3gG3+Ad/IOH8BFewk94Cl/hLfz9l88qg8/wGn7Dc/gO7+E/8wHzA/OFZTfT
m9LSVqg0vGdBaXfYeNb6nqafR6zT95Zhf+/DiUkpM6VddWRlUEd9/+/Bb5HF
9P1bEZ7xTw35UdLrWT7rrJ8zbJ3knqbXG9l7bNB2aa9m2puthaF+yPPEP+l9
9XHWyr/4gf6+bpJ1JUdp7yU1vxVqqKdu82P/9QbS1ilUKGaEnu+kytUsfobz
6g5T0nPME7s/uzzml6v4Yd7kz77lDPuzgouOaTVQr4vbZmLdW7IOmHIipH1Z
8ev9Vw1v9BQ/+w75kjzMUE9k/toWzYuLLnYXuBUdES/XjQs5XVV0M3LGfq/J
oiP3b8XLr3ws9631yMLngaov5thy+NHLN2WdFPSira3o8lfHsD0tDefXdxQs
2f/VaVU/oOvHKikhhnmE9RPP4bzP5bsg+0vYp8h+d85Ncf6WPA7kAyKvHPlJ
yXNNvQTq7lC/jX2V1JOuUrDY94K26v32Yct9KyzymrU1ZfJHfclq1iIalr52
P9mkvUs5tOjkN7WPk/05rG/vNg72eBWrzidzfsAU6/Zf66Nqvw95MOp/Dg6Z
E6I4eTU1LJulvzr/HFfLZd3bOSYtZLu5evx09b4/5kGlhLwT1HodLk/4sqx4
2aFq3yr7keC499uwb0ddVB5yzl9zPoKf+T1/z//nelyf+/2b5zL6Q//oL/1n
PIyP8TJ+7IF9/u2Hy7Af9sS+2Bv74w/8g7/wH/7Ev/gb/6MH9IFe0A96Ql/o
Df2hR/SJXtEvekbf6B39Ew/EB/FC/BBPxBfxRvwRj8Qn8Ur8Es/EN/FO/MMD
+AAv4Ac8gS/wBv7AI/gEr+AXPINv8A7+wUP4CC/hJzyFr/AW/sJj+Ayv4Tc8
h+/wHv4zHzA/MF9UL2ZRprq0jfdWP1pG2nMfPgVmlfanxba012n6d5aw1ael
9R8z8GeQtFP/eB8cmabyn/yNH9ArXe5fLmFm/bPSlipwzHWGtKdTg2rUTFX5
46Oyjs87W9rTjYtvK67v7/1t+rBTxrkqcnW2aoZ66kmX82fOJ21kxNbXHmKn
U5GV1p8Qu/kfOpXtt9izalGXb3bSbrA1l2liqGfY+G77nLXED6ZQ//Schjzw
L2P+HJggfgvwjR+UKuuAps4J9UaLX8dE3l150pA/q0tF767J8vxp89RzQII8
jzrcnNFu32t5jhsU5+4supnt0TBnzHOx13+/F+YVXf25+9Cxhuisc3zUbjvR
3efSS6u+uyPXPdG+23TR5ZkVjsfjrpm1aqOH580juk0Ztq10DtHx5C+T790w
zCOsl3ju5v0t3wHZT8K+RPa3c07q33nbjLwN5P8hjxz5SMlrTX0E6uxQr439
99SPLvLszrG3sq58Onh/Df/qYhebhPflK4jOi+/ZFFZKvcfgPLGLedOKisKf
E5XGV9wnPGpb8vruprKebZ7/alr8R5X/iPfrexqMnDHjjkmrccWctuuqeq/S
s8XcnRui1HmDlosGNV0gnBy1Kkee9ztMWtEBR+qv3aze05B/af70Uj8j/dX5
hS7VtnYb4af2G5FX3Mtzef5t09X3goKj7/ucmaLeC5Hf6eqpso65pd26LuHk
9YnqZ37P3/P/uR7X537cn/7QP/pL/xkP42O8jB97YB/shf2wJ/bF3tgff+Af
/IX/8Cf+xd/4Hz2gD/SCftAT+kJv6A89ok/0in7RM/pG7+ifeCA+iBfih3gi
vog34o94JD6JV+KXeCa+iXfiHx7AB3gBP+AJfIE38AcewSd4Bb/gGXyDd/AP
HsJHeAk/4Sl8hbfwFx7DZ3gNv+E5fIf38J/5gPmB+WJ1uXnhjaU9/fBJn5rS
/ri4tWwRaT2aRx/+pb+v2r3lwD1pPxxtdjJM2kXPlk301ecfh6JDe0pbOMDT
qoy0rxa9KvAuVeWHj39UdI2rtHsG1DPr+8NyT61jG2n4rk593YtudT1mSjvz
rdOwNLHHmz9Xq02SNpe9x/Unhvy9qcfOzZgldhzR9sag42LXJrOizr007M+q
nlTY5o/4Y/e2yXPfiH+8Qrc3j5R5fkeBLd+mit+s7rlWKil+rLXl/IhQQ331
tQ4b0waJ351MI7QA0UGPhQFDNxrOi/htGFCwq6G+Ycz10XNHi64K3Wy299RT
Q13KB85eL+7L8/rPSh33iy63Vcy7q4MhD0qLxrXLJV9SumZ9xHM272v57sf+
EfYhsp+dc1GcryVPA/l+yBtH/lHyWFMPgbo61Gejzif7YfjOuWr/mgrlWou/
yyfV7NtE/JJy6visuhJvCc2qBFUza4da9KsaWk7t7790o+iMU4XN2tfeWsHb
udXzyS//akllUk1atrGPR436adI2WC87dzPRpBWuVvVC7wS1v+e5bav3CbJO
/lI8OTDplqyTPf98dbyq8reyvr569cnWk8dM2s23B+dUOGzSLh3+sfHNPpP2
6OjLQ8k71Xfi6u/sm7TZZNKWrrgTPme9ytdUMWsnf4fV6rxDA8f8/XYEqPU+
353Zr0TeDn7m9/w9/5/r/bt+xv24P/2hf/SX/jMexsd4GT/2wD7YC/thT+yL
vbE//sA/+Av/4U/8i7/xP3pAH+jlX53YDD2hL/SG/tAj+vyXDy5Dv+gZfaN3
9E88EB/EC/FDPBFfxBvxRzwSn8Qr8Us8E9/EO/EPD+ADvIAf8AS+wBv4A4/g
E7yCX/AMvsE7+AcP4SO8hJ//6pVn8BXewl94DJ/hNfyG5/Ad3sN/5gPmB+aL
RQdfb2krbUjimVbNpO0bMyC+nLQPulyalkPaLOZmp9/r39lLZ+19Qdrhv96+
CpE2Ofvd5AlpKv977og5eXNJW3T3pbz6/q9Jl1rtWirt9Ms/HFulqvq5Jfq4
ZFsnbcKs3pccpI3o53njqow787OU9j0M59X9z/ds2lqvq7is2LNdYrcJYSmO
6WJPl27VJrTR3wM2XOM0U+wcbVd151ax+/CQ0m5HxQ/nnAdq4XoeeM8cySHi
J7eLJZwmGPb5unosqHJTnif37br6t5f4+em+xTdjDHkYe8w5d6K56OJ6rwKv
OotOJl7/W7+p6KbPuCptLERH11wnrN+nzyPDLW9UFZ153c3kPU90V6PJmbaH
H6n8/13Wl2sZIDp1vpQ5f1PDPMJ6iOdq3s/ynY/9Iuw7ZP8656A4T0teBvL7
kCeOfKPkrab+AXV0qMf2r65uRn1o637ld2dx1euUnZv9qbd6fz0o/q311Hai
w+IDJ9m1lPVGIZugs43Mmr2H4+M+dczauzx5L3yuatbaTbmYb67wZ9ibvutK
yfp1ZoOJ7udlPXvKvtz66XnV95MhJYLb1PxP4iyq1NgGSSo/0vnbsb1Pf1Ln
C+Bir4qWWzI/Nmn1w447NL1r0uwybf158obKt8T7/TXP9na1PC3XsXS6cj1S
1vsp5rYfI1T9Cfapsp4nf5NjLduejrvV9wPOW6+3qPbRUto1rXssuRuqfub3
/D3/n+txfe7H/ekP/aO/9J/xMD7Gy/ixB/bBXtgPe2Jf7I398Qf+wV/4D3/i
X/yN/9ED+kAv6Ac9oS/0hv7QI/pEr+gXPaNv9I7+iQfig3ghfogn4ot4I/6I
R+KTeCV+iWfim3gn/uEBfIAX8AOewBd4A3/gEXyCV/ALnsE3eAf/4CF8hJfw
E57CV3gLf+ExfIbX8Buew3d4D/+ZD5gfmC9y17L+3EPa2jd2eTvrzx3Lhtyp
I23QjZX9rPS/H5Z0JVn+/849d649kbbsYI8cEdIu73Ci9DLDuZJh+e3q2+s/
O5/v9DNV1cfNdSR/3knSXlvcOaiitBtyjR95T3++ihr03EvawjX6tdDzsNzf
tOVuqNjh9yqna/rzWGAji+67xE7lm5ZfXMywP4u8xJlN2R8VkHbNhGy2bcTu
7t/v5Rgpftgw7vhYb/HLozMJZaeIn/wrlvs6QPz239xpQTXEjy4RBa5/kHVB
5j2VWy3R6+N+d9hZUPz+u0nZTbMM9Q3Jj8k5oFxt3mbOZMgLz3lTb+tGQ/8T
3dn3bD14kOhwR7/aVutElwuCFozcbZhHWP/wHM37WL7rsT+EfYbsV+fcE+dn
ycNAPh/ywpFflDzV1Dugbg7116jjST3oPsc7H/ORdeKKp3EvU2XduGHz3+WD
h4idbo35EdbfrNXN5TrzQ0+J/9FdbxTubNYG2h44WbetWTtW+G3Pji1EL1/y
3XET3ljPbbLau45av5LfiHNkVRpkL9esuFmLW1ztxpYCaj9PevGJSy/LunhK
odKHV6fJOjrbJMuAP+r9POeb859sPPT0O/Ve5tfH1c/PxalzbeR7ZX3O/qLf
B9a6Fr6qzk+TVzyuWsOjY2PUOblCOwvuaio8v2n7OLRJtFr/NynYeMrYU+pn
fs/f8/+5Htfnftyf/tA/+kv/Gc+/+i0Z42X82AP7YC/shz2xL/bG/vgD/+Av
/Ic/8S/+xv/oAX2gF/SDntAXekN/6BF9olf0i57RN3pH/8QD8UG8ED/EE/FF
vBF/xCPxSbwSv8Qz8U28E//wAD7AC/gBT+ALvIE/8Ag+wSv4Bc/gG7yDf/AQ
PsJL+AlP4Su8hb/wGD7/43UGv+E5fIf38J/5gPmB+SK8x8ygQfp8EXImrbe0
3/3GJreQdvuvqX0rS/s+8OH9PNKe8vQsY9a/p1SO+Xhd2nmrXR/p+7l6FD26
aIbhu8uB8jeXW6WpOiOrL+3stVnahSsuWfeVNu/gzYdzS1tvzBOfYzLOPgUr
PneRdme2LFbf9byLt+dOnivtvIpV7S30elg7Hoz1MeQ9KeFeqmhHaY8PybN9
o9h50ktT7nhDPRHyw8zMsyO9pfhpx8mQxs0MdakOH7iz4+dXtf96f9R7cxfx
e7+BdomP5Pnzze3MZdqILiYu/eG4RnRiXWpS0Wuim7gR0Z1eJojOLh8Iu/9G
9FnvYPJu0Vlfl9jM/UV32rtvwR/jxL6dau3sYZhHWO/w3Mz7V77jsR+EfYXs
T+ecE+dlybtA/h7ywJFPlLzU1DegTg711qjbSf3nIoVPVh0p68Ja3dNHeMo6
8cbZEtWGecpzf77aDZqNNWtT7VosyDzCrPUvsr/t0cEqrwT791tdOZBrQSe1
3+ZAtYTLu4Q/gytV36M1NmsXDmXq8rKuen9+cveje10qmbWzm7s8q2wn66LR
y002JYULLzNF1i2qzhM0DZhX876lyrPCeprzB+RXqjLd8eqbrybt2ZS28dsS
1Xfh/EOHrE59qzh8LWeB6ytl3X6h39yuT5+p7wOuKw8neD5S+5FG9I2aN+O+
SduYeX6PZfdUng7qV/Azv+fv+f9cj+tzP+7/b17I6B/9pf+Mh/ExXsaPPbAP
9sJ+2BP7Ym/sjz/wD/7Cf/gT/+Jv/I8e0Ad6QT/oCX2hN/SHHtEnekW/6Bl9
o3f0TzwQH8QL8UM8EV/EG/FHPBKfxCvxSzwT38Q78Q8P4AO8gB/wBL7AG/gD
j+ATvIJf8Ay+wTv4Bw/hI7yEn/AUvsLbf/zN4DF8htfwG57Dd3gP/5kPmB+Y
L8Kto7d7SBu8J+DhEGltMm8a3Fna9vVbzGwg7aSfgz/YSPsrSxtXfb+W2abO
yldy3ZJbi9TQv6usW1P+2Rr9+efmkgZ6HZGEUxbPGktb7U1QL72+YZMom5rX
DOcbGx5t/7NFqqpvVWxCrlPr9XP0TazrNzHszzpaqLhpULKhzmKr02l9pQ26
tjHLRbFrJbttz8vq9XF7poZOErsvuTXGPVz88Gjg2rJvxT/NH497lFXagd8j
pxbU82gFHfmcW/z4tlBMie/fVD2vSwMfl5wlfo/7di3EVnTQ5eTXBntEFytC
9py2Ep30GuCeZayh3jr5++eWzrw8SnTW9VirGmte6fv+asZ3NcwjrG94TuZ9
K9/t2P/BPsJ/+9EzzjVxPpY8C+TrIe8b+UPJQ009A+riUF+NOp3sn2d/y8e6
ZvcRsi6MK1uo8ot56v108vi8o+Z7iQ7iRzeLnKjeS6xrvt36l7usV37Hrs+i
13tr1eO8pfDlY+SQxvkMzyeBJ1OGl25n1gqYXhSt08qsxX+9nta9qeg46wAX
v/pq/w7nkzP52Fc+VMGs5es5dnaPMoqD7P95sSG4SqOCKn9rs2mD65XLqb6v
cD5hwMX8g51TTVrrtPLuL5PU+QX2pVJ/onsb18f2ZnmuSNxr0SFRvQfifDVc
X3SgTIPy0m6quz/oz3v1M7/n7/n/XI/rcz/uT3/oH/2l/4yH8TFexo89sA/2
wn7YE/tib+yPP/AP/sJ/+BP/4m/8jx7QB3pBP+gJfaE39Ice0Sd6Rb/oGX2j
d/RPPBAfxAvxQzwRX8Qb8Uc8Ep/EK/FLPBPfxDvxDw/gA7yAH/AEvsAb+AOP
4BO8gl/wDL7BO/gHD+EjvISf8BS+wlv4C4/hM7yG3/AcvsN7+M98wPzAfFG6
ZJz1FGnbLDPnGCdtdPwYy/7SZs1W6mobaR2erchVQ9phucouK6zv16odZPFb
3x+c/7r9A2lbFh+975C0VnkCKi+Sdmi38a37p6m66rW8f+7V88Yv3n69gP78
NGFUDSdPafPHu5yvIm2zIuY/jw15hAN2H7K2ldbhzOTIo2KnymXXTWkhbemI
4StixI79LH62amDIn3UjNF/FNLH/72xnNnSQ9trllLpLxS9tn45NjRI/zfhb
KeWJ+O/7lsY134s/Y+65rXwl64K4h7FFroif/W7m2B0sfo/L/sOhl+jg5tTP
O//K8+jZb5lf+4lOLuTofTPpk6wD1i7v2U10VHzNqMH++jwy0Ov1AdHZ9NnP
7xw2zCOsZ3gu5v0q3+nY78G+Qfafc46J87DkVSA/D3neyBdK3mnqF1AHh3pq
1OWkvnNAppm7X62X9ejSuKLfg6S/3054vZd14U7vYrfOL5V4b/Co0+IFotPV
ZXs3nmvWzn3ymvZkhtilwSivUVNlnF6pTUwTzFqhzOHPRwhPwvI02BAnfInu
eOhx58Eqf9HXU7XyNu6l3pePdYnM39bZrH0rd+DdG0fxd5e0T6uby32D1tq5
NlbnB8jjvXZrrh6ewsGP3xI3Xqwo+p7S2tqxrHoPw3nn3rXbe5ll3Z3s8u51
q0J6PoViox7kU/uJMjWp9l+McDhnh7AdthbqPZn1kOOvozKreWdux+x9l6ab
NN9nxWePTlPnH/juTH4nfub3/D3/n+txfe7H/ekP/aO/9J/xMD7Gy/ixB/bB
XtgPe2Jf7I398Qf+wV/4D3/iX/yN/9ED+kAv6Ac9oS/0hv7QI/pEr+gXPaNv
9I7+iYd/+R4y4oX4IZ6IL+KN+CMeiU/ilfglnolv4p34hwfwAV7840cGT+AL
vIE/8Ag+wSv4Bc/gG7yDf/AQPsJL+AlP4Su8hb/wGD7Da/gNz+E7vIf/zAfM
D8wXiUVtU2dLO+vArzXe0h4M3pQ8XNp7tf2dehi+k4w61/1IeWntJjXtYam/
/4pJef5J7lPbwTn7Vf2cyYPYKdv1/cFB1x9Mk/ap1bMLHaQ9sibkmf681CJi
4r54GUeoY+PT2wz7Abq0rxZWWH9P5+w1JUbssLzadpcR0g61SzieTdqVbT5/
Xpes6vWyb21Ny/wziksbM1G76aPnK84zoM4zfZ/viTo3KxvOi1Cfa9n1BRbH
xI+XB96Yel78Wqn5w+mnxc/ZQ6yK7hS/17yxw3Ga4fz6tU69e70QnSxdEVR9
nOjmi+fPpQn69/X73Se0NuTTQnesX/49B2e8T+W7HPs72CfIfnPOLXH+lTwK
5OMhrxv5QckzTb0C6t5QP406nNRzznbWueaOnWbtyvXdw+1l3Re59lDcOv25
ZMnM5omyLmxb8qhHZT0PsFfHEV0CRHf5Uz2GLlHnf9mf3+7sGUcn4cfZofUf
VxKefPTu+Sur4fmE88T/xa1avdbNrE25Mn7a7AFmbVfr+2cm9FH7dXhPUnrs
jWmHZB1ca8zNYr9aq/xInF9m/cx3XYeYMS961xB7e9x+6VdV5XPlOzDr8XdW
DYYNEe5GPp018VAJVaeI9Tv7VN3drNf5F1Lre/LF8l5o7OaC91LyKc7zM7/n
7/n/XI/rcz/uT3/oH/2l/4yH8THef9+1M+yBfbAX9sOe2Bd7Y3/8gX/wF/7D
n/gXf+N/9IA+0Av6QU/oC72hP/SIPtEr+kXP6Bu9o3/igfggXogf4on4+ref
KiP+iEfi89/zRkb8Es/EN/FO/MMD+AAv4Ac8gS/wBv7AI/gEr+AXPINv/3iX
wT94CB/hJfyEp/AV3sJfeAyf4TX8hufwHd7Df+YD5gfmC98rFl0WSbur4e9F
86S1DavfeJJ+Hv26W4r+XSS24rp1HaStY5r2pJ60mR+8nFNS2jDbwI7/Gc6r
r4iyqB6tz2uhc7bqz0MNwu3/6s9Hozp0u99U2uzTfG7klPbbzp6T9Xokix+0
6LNC2kyduv91lrbTgxyP0vX9Asuquu+TdtPcQwW6GvJn7Ytw6Oij73Outsw/
p7QXFuTqsVDsvK9Kn5fJYv9l/VdNHCJtEy24RbT45cqm/jNzGfL5rt955om3
+LFzZEzTdeLX4fvmrtgpfraeXv/TNv28yKBf/ZcZ6ov0/F3iUlnRSb+QynGx
ohvr/X/bDhEd3TngVuqlYR759zyS8dzL+1O+w/3br5WxL5D95ZxT4rwreRPI
v0MeN/KBklea+gTUuaFeGnU3qd/MPseBZ8Mv1TB8d58XVOdJbKh6/zy005t6
BULkuf7vlOyBa1V+oY6FF1Uc7i/3zbcmx8nFsk7JnDAqu/BjUWLFn22FJ57L
Fo33E77s2zj84tmp6lwY78fZx0k+1Z3dHq+tP0jGucv73q5+6rzA+ym5i97o
prgXE7iuyqD2Zm1haPW4fm1U/qRukzMNvNxMvb9v8HnfjAThaUyM543TddV7
G/Iv8Z04c7eseXtUUd8DqD9BvibOU5fT5uV5aqe+H5AH8P3zikfXl1E/83v+
nv/P9bg+9+P+9If+0V/6z3gYH+Nl/NgD+2Av7Ic9sS/2xv74A//gL/yHP/Ev
/sb/6AF9oBf0g57QF3pDf+gRfaJX9Iue0Td6R//EA/FBvBA/xBPxRbwRf//2
vWTEJ/FK/P5bF2bEN/FO/MMD+AAv4Ac8gS/wBv7AI/gEr+AXPINv8A7+wUP4
CC/hJzyFr/AW/sJj+Ayv4Tc8h+/wHv4zHzA/MF88qNqm+Epp600d92ap/p5r
z+ibM/XrLNhgHi3t4rXZivSVtneIby5HaQNvLg62lzZf56e+haTNW7ztQn1f
cKFM4wbozz972k49dljadOdbrZYYvu8/72C7pIa025/XnPtXP1fo1KvsGWnP
9TQnz05V+edbWz0f9lns4ld6immNtEXbPN7QWM+f9XDYkwdix/DPFXOO1L+v
5/s476vYe8eF7hvHGeobvi1T43k7aYOrV1+0XfxU7PnmF1/Ff5uT5xapJe3J
9VdcBotfH8/K/HCO+PnA2pzhK8Tv/fveLxzwXdWpH7x3/vseX/VznV1CrEQ3
vUp96nfFMI+wPuE5l/elfHdj/wb7ANlPzrkkzreSJ4F8O+RtI/8neaSpR0Bd
G+qjUWeTes01JpgfhUep/SpW413O9ZR1nss6l75z9O+S070tgmQdaBdfoPHq
XcKhDrOW+myXde6RhBMum9W5rZz76gyKW2PWDjneL7B0ldo/M/5o26uxi9V6
tOf+Zh/ThDcbC2y+HjTTrP2c+HtobW957q6wJOyep9qfc+Xg4g0NR6vvsKsH
Td31fIjo9JRTvduu6rzy7FtV3bLLenmTz89+nXuo9y4vL9XY2LGjyt86OrZ8
+S/C09r3ZhbJ3lrtH4K71LNjf1H7eJuufg0M5yJL3F0+t57KK85+JOpTkM9p
3rw9TboZfub3/D3/n+txfe7H/ekP/aO/9J/xMD7Gy/ixB/bBXtgPe2Jf7I39
8Qf+wV/4D3/iX/yN/9ED+kAv6Ac9oS/0hv7QI/pEr+gXPaNv9I7+iQfig3gh
fogn4ot4I/6IR+KTeCV+iWfim3gn/uEBfIAX8AOewBd4A3/gEXyCV/ALnsE3
eAf/4CF8hJfwE57CV3gLf+ExfIbX8Buew3d4D/+ZD5gfmC98ChztG6yfGzz5
3/7V0v49tSF6gf69I25MJS9py8aWjXbXzxteXd25u34e5MX8XU3192AeQwL0
55u0enmu6s87fXxXFUqUfjhE/y2vf7+PKZUevlPaLfmejJ2tf5f5mDOlm7TH
I0um6+dVFr6cVfhzqqqvSz6Wrw9bzK4k7ZpdT72f6O+vPm2vM19a05hpZSpJ
eyp28qEYw3mRw1fiOj0Tu9/u711M/96UtUzKn+uGc4e3W9k38he/zf5kVSFO
/HiiQ6/WpaTtcuzEzU7i50JPDqWPN+RBKbpgoY2v6EIr13ziJNFJg/rlHLoY
5hHWIzzX8n6U72zs12DfH/vHOYfEeVbyIpBfhzxt5PskbzT1B6hjQz006mpS
n5n97+NW5k/8KM//XcsNLOIv6zqbtL0PSkTKernx1KYrZd0XkJTi/V3WgYOW
T3vZ/ICs1/7U+zB9r3rPwP579lW2rzNv2531Zm1C6ZlHrws/qmzOUfjMKn28
w2wPCF9WNunWe8MS9T7cXO/hkenz5OeBvZ0mzTZrXlW2Pp00XZ0j43wAefPG
LtacLYVzV785hA0ZodbL5EvqOLpizRID1Tk1zh/w3Zf6EXkm7fJ90lnsXfnV
OT/h7q28oX+GOqvzC9Qp2rTua4VmbdR7n2z5AtPftVJ5OFjvc/7h6Lzc+bMa
fub3/D3/n+txfe7H/ekP/aO/9J/xMD7Gy/ixB/bBXtgPe2Jf7I398cc//2T4
C//hT/yLv/E/ekAf6AX9oCf0hd7QH3pEn+gV/aJn9I3e0T/xQHwQL8QP8UR8
EW/EH/FIfBKvxC/xTHwT78Q/PIAP8AJ+wBP4Am/gDzyCT/AKfsEz+Abv4B88
hI/wEn7CU/gKb+EvPIbP8Bp+w3P4Du/hP/MB8wPzxdxmHUtulbbBk2EfQqQt
96FlvhX6PPOgUthcaVfndwiZKG36zZQD+vPLjCLOEfrzjJb4dbqDfr1OSy+X
MuzP4pz7nwSnQTHSzt55roF+HmXj8371PaUNXvs0m5O0E2KHtS0i7Wj7DiHP
ZdwzMn/asFW3S4UljwdJG3Gv/YvihjyMMau8e3umqPpZ8VOOfDgodr6dNa5B
S2m/ZQktdlX80LXdgndO0lYqvjhrlPjJddmKC3aG8+vkz495NyBTPmm/P3vs
2lL8Psb+60N30cGP36P3TTfUO0Q3rD94juV9KN/V2J/BPj/2i3PuiPOr5EEg
nw552cjvSZ5o6g1Qt4b6Z9TRpB4z56RuOtntuCXP+zuyFnh4Q9ZxuQqb14XL
ui7c7vmF+afV++U8g8P6fJJ14OjiNgXnHjVrM9+kPbaQeF9aa061WWHCpeuz
diTodT7bPsnaSvjg8nxr2dXCiwZxySnPN6n159OWhXq5rTVrCZ07dN8cKM+x
TnUyvwhQebbZj7OguV+L4/PN2umC5wsUmqvycgeM3+T6Y5phXvk0yMpO1sf2
8xeMfybr5cJ7jlkcHiM6meA8P3SUel/frro258tQdd6Z9Tfv99l3WvpdhX5u
LuKH1+HRwcLjDjnTD2XtJde/M/nQlh7q+8DHg8NfeHcz1Ns+7uRZtav+vjfF
82EXtf7nZ37P3/P/uR7X537cn/7QP/pL/xkP42O8jB97YB/shf2wJ/bF3tgf
f+Af/IX/8Cf+xd/4Hz2gD/SCftAT+kJv6A89ok/0+i8/Q4ae0Td6R//EA/FB
vBA/xBPxRbwRf8Qj8Um8Er/EM/FNvBP/8AA+wAv4AU/gC7yBP/AIPsEr+AXP
4Bu8g3/wED7CS/gJT+ErvIW/8Bg+w2v4Dc/hO7yH/8wHzA/MF8t/lXLbLW2h
kqM2hUq7+c7nS+ukXbi47kL9+aTcmKBI/Xllwx07hzHSXtw1IVZ/nhlYdWx3
/Xv80xZ2K/Tv80dfzelcVNpL7xy6/dXPgVwb0+eptIvvbSup54v/1GRqj1Vp
Kr8K+8gq5badqb+ni//Uuu4dsYNdQ9cNq/X9Z86723eXduCjzbGW0vZJ+e9w
lNjxYfsLXsOkffLcYYuFtG16Zd2+Rez+efewH7WlnRvb4b8oQ731NRHBH/aJ
32odzLSkiJ4f3vvY+Ini179e5b/HiJ9rzowdnt2QT8tjTM1JQwzzCOsNnlt5
/8l3NPZjsK+P/eGcM+K8KnkPyJ9DHjbyeZIXmvoC1Kmh3hl1M6m/XObNvHKT
ZF2WmnTF9pE839+/Gdy0oqzb4lulZB8s6zinOUfK+8m67nz4H9c1ss7zKpU1
ePVZsVvPCQ/mRKt8QRGe75MqSby3rVR0dkK4xGejoS3XHDJrr/5ExTURPvz5
fdri8R6VfyjNIcwjRXji96fD2gWb1fvvK5dqTV2/TuUvqhd4IG/USllPDbSx
6+mvzgO8WTAl356Fom/v/Akj56v9POTtJj8S71mS69VvNmSKWfNe88TisKyr
R/n9LFxmgqoXwX6hUPeQW47C2RwTOo5yHqHyL7Fe59xbpjN3pli7qX2qBZ2t
stsMUnnFyd/UZEBznw3SeqwK3zvX8DO/5+/5/1yP63M/7k9/6B/9pf+Mh/Ex
XsaPPbAP9sJ+2BP7Ym/sjz/wD/7Cf/gT/+Jv/I8e0Ad6QT/oCX2hN/SHHtEn
ekW/6Bl9o3f0TzwQH8QL8UM8EV/EG/FHPBKfxCvxSzwT38Q78Q8P4AO8gB/w
BL7AG/gDj+ATvIJf8Ay+wTv4Bw/hI7yEn/AUvsJb+AuP4TO8ht/wHL7De/jP
fMD8wHzRN49jrYPSWrx/eW+ftK3a1TJv0Z9nRmWO1p9PumzYY7NQ/33JWZ+8
DN/fV5a+ZddT//d1zWo1l7bwxN7fK0lbMCCwVj5pr1XodPCb/tz0bGmNu9Lm
uRA36qC0S05Xslos7cmniz7r7+U8hlVfWUvazB0dDqfp+b12BpsvGvYvT1lY
ta5TqsofWbLmkLwHpE0smetIH2nbXx316K/Yf8irHymB0maJbBFcQf95V9vy
B/R6KjE78lbXn0tOfI/ZaqhTVTo6i72H+HnO0D17T4nfpz8rtTCLYR5hfcFz
Ku87+W7G/gv28bEfnHNFnE8lzwH5csi7Rv5O8kBTT4C6NNQ3o04m9ZYXeG1Z
5K6fJ9lv2bKIYf+WTbXcc+vJui3Ide/XnbKOqz9kS3+L6/Ic+qCXd48rZm39
nZtWARfN2vb2FtWizpm1kS3KRD44o/bXO77qnv46UsY7+kGvR8fkubpUzVEx
4Sq/KetNznmxf39ckzDXn9uFM3V9nC5uUftveuU63W7ieolf7+1nuq5V+VRf
5dv1sPpK9X799dZNXq2WqvVx0QmvK271k/X9vUtZvs9T+39edbqX8mqW+s5L
/tbeYWPXVfdS9eo418Z5BfKEJ1ntDn0xTnGa9Tz7j/hesPbSm7rnPFS+2NRC
besPNfzM7/l7/j/X4/rcj/vTH/pHf+k/42F8jJfxYw/sg72wH/bEvtgb++MP
/IO/8B/+xL/4G/+jB/SBXtAPekJf6A39oUf0iV7RL3pG3+gd/RMPxAfxQvwQ
T8QX8Ub8EY/EJ/FK/BLPxDfxTvzDA/gAL+AHPIEv8Ab+wKN/fMrgFfyCZ/AN
3sE/eAgf4SX8hKfwFd7CX3gMn+E1/Ibn8B3ew3/mA+YH5ovdM94tj5D2w9cQ
/yPSTvbcuUR/HtnmnLX3RmnnXHp0W39emTB5/mP9e7vDjOltPaVtPjT/Lzdp
l63qGqGfJ7GOfejSSFrLouv326WrfCmzyqz00/eFdZhYcOU1aRvXse67S9rd
zwqumaPvx+ocl9IrTc97fLRRJf29lm3J5B/6+XqXmNcnpa1fzGe1/n2IOouV
1zqd/p6i8hIPd6hq00naxqMCfL4kq/z31I3PVsMqZIf4rfix00EVpN3v9m3b
BvFrz+rfHXLo+VCyBpweYZhHWE/wXMr7Tb6Tsd+CfXvs/+YcEedRyWtAfhzy
rJGvk7zP1A+gDg31zKiLSX3lwB/1Pu2S53Uf72nXgmUd9tY5zddb1mXWv6+6
Oso6bebmI5Fpsm5LeFk+9w7D95JXFRYknJF13kpHu0f1rqnzun9Nf3N+vyDr
oqheHZtKvKceOe87/YzaDxP4/bj5kfBh26zEL3+FF/eXW/oUPSr6+fW6qb3h
+wn1F9pdK5vHfbc6T8x7D/b/V+tdvdJzWed6dei8qoBhXvF8N+H25tUqH9JO
z7elPQNU/Qfez5MHg/oQVVcP7VNC1tv9Ps34UNUwzzj2iPx8cLaqe+oSajHz
gvA4bErhfIumq/PSQUsX+C/0VvUn4Dj7kXgvxPkHfub3/D3/n+txfe7H/ekP
/aO/9J/xMD7Gy/ixB/bBXtgPe2Jf7I398Qf+wV/4D3/iX/yN/9ED+kAv6Ac9
oS/0hv7QI/pEr+gXPaPvf3rP0D/xQHwQL8QP8UR8EW/EH/FIfBKvxC/xTHwT
78Q/PIAP8AJ+wBP4Am/gDzyCT/AKfsEz+Abv4B88hI/wEn7CU/gKb+EvPIbP
8Bp+w3P4Du/hP/MB8wPzxah5VXxOSlsx39j7J3TuRzzfpj+P9G68re8OaRfV
mvlM/75exGd7zuXStuuy6bR+XsR5qtVj/fxIpXVR9gOlteqSeWV7aYP3FnlY
V9qhQ7dc1feBUWfk/sIZ8W9kHLuODV52XtrxxXf+2Zym6ls1HeT/tZO07j1X
JZTWv7PPXTVS/x4UucOhbLi0j3btOTZF2vEpOy7Wkbbl+SmfPhrOX55dXTzW
UVrbXQ33vxe//Bls93aetAPGPEkpqn8nScvqtUX8+OVb3Yd20gb86rg22DCP
sH7gOZT3mXwXY38F+/TY7825Ic6fkseAfDjkVSM/J3meqRdA3Rnql1EHk3rK
OUfG+jobzpP0HVtr8BpZh5VuHPl4q+G7+6aKX6v4ybrtaJ5BlwbKOq6Ua/s+
FSU+44cHTn0p67yZOcc8WGx4zxXTeceyiKvCr8gX0Q0l3n9caRp/SOLfeVzh
krbnVH4h1pcVyq1s0iRKdNFvm13AcWlHh1ePF760LvE3a60jar9N1a1Xv93d
L+scl5Wbqsg6NiC5T9MFsq5t9Kbk4U+h6vwx9ePIm+d+JGHft/XqvQr5WDlf
EFq3ZK+CwsuRBT53KLxCrbepT1chIsn/rHA2rPXKEQ0Wy3UK9Wp4a6H6Tsz+
It7zLI5qPXyFrzo/Tb4m8ooP/pn7yRFpa7ZudX2T4Wd+z9/z/7ke1+d+3J/+
0D/6S/8ZD+NjvIwfe2Af7PW/ps47Lqf3jeNEhZRZskI2EdlkZCSyhWRlj+yV
+BqRGZIRychIyV6VkD0LESKRFcrIzGr8rvv38nbOX9frqec55x7X532fc4/r
ov3+5eP72760N+1Pf9A/9Bf9R3/Sv/Q3/Y8/4B/4C/6DP+Ff+Bv+hz/in/gr
/os/49/4O/6PHtAHekE/6Al9oTf0hx7RJ3pFv+gZfaN39A8P4AO8gB/wBL7A
G/gDj+ATvIJf8Ay+wTv4Bw/hI7yEn/AUvsJb+AuP4TO8ht/wHL7De/jPeMD4
wHgR271OoQtq3ims6P6zYle269cqUmxYxSbxB8SmX3jmuEvscbP6izeKHeu3
0mOFWHuH6MQ5uVr8k5zAY+H9xSbsDItR+75qGXgdVfNqv76Hu5QSW7Vi18lZ
Up/tLg/inur2H3+8dqf3ZrFv19r/nip2uqXLI7X+86dI6RBLsTOSZ5qmSrsN
6dI6Zr/YD9dthqh9Bwv3vFtnIzbGpnbWS2n3o5UjG2wQe8Bj893WYte7Ok94
Kf1UffSL9fPFvns+ILGEWNPcV2e368YRnhd472T+knUw9lOwL4/93ZwT4rwp
cQuIf0McNeJxEteZ/ADkmSFfGXkvyZ/s2vyn+2B5rnL56uZ4SXTztOLnG6Xl
uauw4yDjIeo5LOx+1fXyXFYs/dewk/KctjUnwOy2PLcNet935X15jpv6uL/L
zUQt/o/X78eF1yVo++dnzV2/s6ro++yS0PgncRmtI5uMf+wr+r8avOtOPd06
/Iv/0iqPEF7k/iqb//s5bX776RIfk8Kn5blo8LoqG06Kn22ucdRKnlOPTQvu
FX5c2+9/N/D5glvyXLvifBPvccKtujPCZxQRjjltj692Nkx7Hm7/MTq9w265
/rOsNRV3Sr+btLIwFR562A5uYrpNW9cNrVugSPfN2vkDzjsfc2oSMWGDdj6B
+X7iL/XbP+bHYnlu/7JqfrWtflqcjSKlvzs0EDt59q3Fx4Tjxbfc/tRvlbbO
TLxYPvN/vs/vuR7X537cn/L8y9/9t7yUn/pQP+pL/WkP2of2ov1oT9qX9qb9
6Q/6h/6i/+hP+pf+pv/xB/wDf8F/8Cf8C3/D//BH/BN/xX/xZ/wbf8f/0QP6
QC/oBz2hL/SG/tAj+kSv6Bc9o2/0jv7hAXyAF/ADnsAXeAN/4BF8glfwC57B
N3gH/+AhfISX8BOewld4C3/hMXyG1/AbnsN3eA//GQ8YHxgvHjTMZ3dVva9c
qV/6stiFI+cMPSO2ZeXcmONiE2fVK71P7JJ5Q/sEi73QeUff9WJDUgKzl+Rq
+7oGNw04qubNYpuem67m0UYU399exdkqNq7w91q5Wr6qC9k/6qvz8e9NNvR+
pNrBOmB+lNg9pc56rs/RzrlsuOV8XsUVXmdxZVHxHPXct+yb2mdA/PoVp1MC
x4q1mhBdScWZdPdYnfNUxT3xrn1njS6elrnxrRvP1Pyiw/PK83TjCM8HvGcy
X8m6F/sn2IfHfm7OBXG+lDgFxLshbhrxN4njTD4A8sqQn4w8l+RLjgtoMfBT
mnYeln2H7Cc5nDtgyjfRVfruKh16yHPZ1l+LV2/VrZds2bw8ylT0OOSex7D6
av09ebS5k+j10dLmo3qJfm1OTMzuIXqOe7pgY3vR95JrL/PXFb0bnH5V00z0
P/nPhJzUOO150jtp/PcFwguXoMMjHa9o+RWIR8T+miSjPd7t5Tm1Ya9llQ3l
ubW3oaXd9ShtHyfnjeFY7fmdXcvK82/rU4W9ChzUzidz7oz5+Is/7Qf1ED6m
ly5h6ye8XDgkyfjlTi0fHftKia9E/giez8l7yvlo88GVSlgGavuN2KfK8z1x
/r7Fn5t2R7g+/FCNbecCtM/8n+/ze67H9bkf96c8lI/yUn7qQ/2oL/WnPWgf
2ov2oz1pX9qb9qc/6B/6i/6jP+lf+pv+xx/wD/wF/8Gf8C/8Df/DH/FP/BX/
xZ/xb/wd/0cP6AO9oB/0hL7QG/pDj+gTvaJf9Iy+0Tv6hwfwAV7AD3gCX+AN
/IFH8AlewS94Bt/gHfyDh/ARXsJPeApf4S38hcfwGV7Db3gO3+E9/Gc8YHxg
vPg67mBWrLrO2RHWN8R2nRlY4qLY9kll6p5S7zHHZww4KnZy4faLwsTW9zDz
Vfu2lh606avmxZrs33NZzZNVelAySs2bNbL2LjhC3W+u07qeajwrlV1b7SfO
edYptFquFs9xZESDxWo9x/rjyfkqP0lKswUrj4m1G+M4yU/s5SFj344WGxCR
dNxerKF1+dWmarx1dqyVJO1aJcjIXu1fOzUvcupIsQVjJ8+unK3l2/L6cX3r
arFTt883aKEbR3ge4L2S+UnWudgvwb479m9zDojzpMQlIL4NcdKIt0ncZuL/
k0eGfGTktSQ/cruxtrWLiP+nJJg2TRBdVH31etVyea4y2tmwmp3opYnnduOb
oqMFTa45uslz2OudxsZJ8lx2tW2lOV1Eb9Xnv0k9Is9tpWJvbS4keoy6NSGn
r+jTfeHbJRuT5T21bfvTcUlSjt87m/54mNF676HhYaVE32kXq92oe1+LH7Sl
/uVZ7e9o57bWBMVub61bP8l5OnpfjetaXIm5y7rmKyjPpf6b00r/uqDt7yd+
0dk1M0c9Oq3NnxNPlXhHdrsPLiykmwfbWPxSvpFqf0/A7F+hh7T8D61+3F/n
vl/bD8T8/dyRae8LhGn5sPsU3Gu2IUQ71xZWoGD/JbvkeXZS2UGhO7V8dqei
XRu32qGtD7SYlDKus9jSoV+is7drXL9ark6jc7rP/J/v83uux/W5H/enPJSP
8lJ+6kP9qC/1pz1oH9qL9qM9aV/am/anP+gf+ov+oz/pX/qb/scf8A/8Bf/B
n/Av/A3/wx/xT/wV/8Wf8W/8Hf9HD+gDvaAf9IS+0Bv6Q4/oE72iX/SMvtE7
+ocH8AFewA94Al/gDfyBR/AJXsEveAbf4B38g4fwEV7CT3gKX+Et/IXH8Ble
w294Dt/hPfxnPGB8YLxY37/spHixK2ZUuHlLbHPvp27X1DjT0qfKebEOw/3M
1TzX5EqRpdS8l5fR7eJqHmzOivD3/58XG5NnuZoni/zV9foCsaHx0Sun5Gr7
h08VamnaTazxyew5zcTe2JT3jlq/MbBo9LSg2I9bA6d+zNHy677I/D3oUI52
XpI87qETF59pmqOdy79y4FrkA2nnQ52O220X+7N28OdhYit2LhSi8sMnbTn2
O0nXb4z/vEcyH8m6Fvsj2GfHfm3O/XB+lDgExLMhLhrxNYnTTLx/8saQf4w8
luRDrjOtyvCr4vfJRZ07HBMdVK365Mha0cW9LUEbR8pz1Xhb/0+11bnYoLsX
UkVHX2o3qbROnsN89hjbNBR9XQ3ZUey6PKeV8DIt0ksXN6Wo72t/B935Epsl
g+8Zin6XtJuV46rbz0Wcuc63Jjew0r2fLPkQdXyu8OFm9VJOIXe0+KYhhl8K
pN3U9tMcXGyZWOWGln9hmZVzyWHy3Dq/Um03n0va+WL25wS+u7SwoO59hfxx
xFttPWmVZ8MoLZ8167gOSXV7bD+mPV+fqFQr6fVhjavsF2LehvzY2zq/mbB8
X0br+NjIi2fCtef3DzbN3kzbq+Up4vz0wnam9bqHac/75L/jM//n+/ye63F9
7sf9KQ/lo7yUn/pQP+pL/WkP2of2ov1oT9qX9qb96Q/6h/6i/+hP+pf+pv/x
B/wDf8F/8Cf8C3/D//BH/BN/xX/xZ/wbf8f/0QP6QC/oBz2hL/SG/tAj+kSv
6Bc9o2/0jv7hAXyAF/ADnsAXeAN/4BF8glfwC57BN3gH/+AhfISX8BOewld4
C3/hMXyG1/AbnsN3eA//GQ8YHxgv2o8ut/qe2LK2EVYJYh+u6tnyptjg3oX2
XlHvMQY23dU81wq/YWXVvFfFi8E/1DyYQTujODUvVn7S5XmbxNZzKPjNV2zg
iMem89Q82/lC+yeq8e9s8f2DxLZYkC9Nrde4T/Booc6pxA5p61VBrOWlBzOM
xPa1PJNX7RMg/nzFWc/+7BM7oXmz7KVq/sq92HF3sXWsEl40EvvfiJKdjNW+
tLidu+5Ju/cdsWH/VrGT7o4oqx9HGO95b2T+kXUs9kOwr4792Zzz4bwocQeI
X0McNOJpEpeZ+P7kiSHfGHkryX+8aMZ7nyri307+jd420J0nMb2661o90UPi
uOhyVqKPQj6mObmim6c1a059IDq60a7lih269RLr/t9qWOjib4XltRw+RDfP
5b7pxrb5olcDj6iBeUW/1g39a89O0eJYR7U+0qm36L1S4LnU46L/zwWMbYrq
zpswf31g8OLG+e/Jc9gn+5BudzNa7/Q2dtgYn9H6T519Fim3tHXTXh0+PJgs
z60dN7cofOa6lg8ObhHfiHXYPG77t/ie1+LmMf9OvodOB8+n7xU+elYoEt5b
nqdrNX810fSkto+U/NfE/WZ+3/7zgU8Xj2nnoeEy5xcK1N5zrbBYb4u5VzYf
1uL6kX9is9k6l8eHtPUDPvN/vs/vuR7X537cn/JQPspL+akP9aO+1J/2oH1o
L9qP9qR9aW/an/6gf+gv+o/+pH/p73/5+v76A/6Bv+A/+BP+hb/hf/gj/om/
4r/4M/6Nv+P/6AF9oBf0g57QF3pDf+gRfaJX9Iue0Td6R//wAD7AC/gBT+AL
vIE/8Ag+wSv4Bc/gG7yDf/AQPsJL+AlP4Su8hb/wGD7Da/gNz+E7vIf/jAeM
D4wX87qMGvxQvcf86VcuUWynlbfP3RHbdGOXC2pey2fspSJqnsso8kiAmve6
5pDd9oTY63avc9S82JtO6UfVfuAWRQ92CBC7q2VqkIrHeGhpi01qPeateauy
Km7K8+QO+Qao+lUfbqPy5Q7d3HmyymNla9R+j9oXkDWg7K58ueq8Z8lmKl/i
fw9Smqi4kBU9N47fK7b9y6gdi8WeaVhj+2CxO8Ib1WooNv+iMEMV136W3e3P
Cbp+YXznPZH5Rtat2P/APjr2Y3Ou59/50L9xBohXQ9wz4mcSh5l4/uSFIb8Y
eSrJd9wioXPB+mKTr03IHCL+7VvuXYzPF5VfLKjddt3+rfIGxnVPiE6ytngt
OCy62drpztgd8twVfSTi11LRU2BkTucRoq859nY+jXXn3fedf774jDzHFYoq
njRVty/Y/7+baRdEv56LNnkPfqHFB8ra7TRkvu79ZKDt80VLhAcfOnaobqDb
J/wioODkD4na/pkfk7rNuHVPm8ewLmlzdL88p5YoUapj+XjtPDFxtreNfBni
Ldya2cXRxUDFqZieeH/5NW3ehP08Dp9yDrsI/5oGxSYbCA9NHTzmnzmv7f+5
sil8+kB5vra7dOJhW+Go37hJCc3OaOedOcdWPzuph6/w18Fq1fCbwuPptZwq
VDmp7S8iHlObwbZlwoXbK92Ov3WN1NaVya/NvBCf+T/f5/dcj+tzP+5PeSgf
5aX81If6UV/qT3vQPrQX7Ud70r60N+1Pf9A/9Bf9R3/Sv/Q3/Y8/4B/4C/6D
P+Ff+Bv+hz/in/gr/os/49/4O/6PHtAHekE/6Al9oTf0hx7RJ3pFv+gZfaN3
9A8P4AO8gB/wBL7AG/gDj+ATvIJf8Ay+wTv4Bw/hI7yEn/AUvsJb+AuP4TO8
ht/wHL7De/jPeMD4wHiR8Grlq8fqvsEmsUlqfEk2fndfbGeTyJlqXstqyMbB
ap4rcsUtfzXv5eVdMkfNg7H/12+zUf1wsRV2tIjdrupjOaqDWn9JfHXfR8VJ
Odn8w3gV59c6vXDKWLHfznlHu4od3H5astoHYGV2r0J9sUnlXAaVEevr0ccj
r5rXqv6y/Gtpp+Uv9zley9Hit6QuvdVI5XcfP/LYukFqXcnjZ0AD3TjCeM57
IfOLrFOx34F9c+y/5hwP50GJK0B8GuKcES+TuMvE7ycPDPnEyEv5L7+xT8jE
TPFj04v7OjroziU+r7vU75T4ffVtaTHpogPTJjUWFtWtu4cFbdzUWvRiaPfs
nZPox2pGz3tOoqfmB/qMay36+tYjO95Gd06R/e+Fs60/nVXxHLM8H68QvW5o
3/FbV9HvusvGIQVFz1a+10fEiL4dDjWNHC96z3fH18Zcnhef2A0aGpWim6/+
G19oUWej7suFH2cmTlpllaTl5WH/vuu4FtEP5Tm1+KRTHScIhybuNsjNJ1yK
mXI3eesdbf8/z7vHzzovWCZcq1+lVs1mcRmt46YdLfPlhpbfgXVb4iOR/6Fe
P+PjdS9r8ZM4f9Dba4/FwAva8/j6BPttcee0/NisEzesXaR8rnDa6Vq9HivF
zlyQL65OjLZPlfMNxGtqX7PUNB/dZ/7P9/k91+P63I/7Ux7KR3kpP/WhftSX
+tMetA/tRfvRnrQv7U370x/0D/1F/9Gf9C/9Tf/jD/gH/oL/4E/4F/6G/+GP
+Cf+iv/iz/g3/o7/owf0gV7QD3pCX+gN/aFH9Ile0S96Rt/o/V98vb88gA/w
An7AE/gCb+APPIJP8Ap+wTP4Bu/gHzyEj/ASfsJT+Apv4S88hs/wGn7Dc/gO
7+E/4wHjA+NFF688VVPEJpsesH0qdouH1/lH6nPmvDg1r/U8LaTtbbHHx2wt
eV1syQbX6qv9vibmNZdFq7836p5fra+Yjmnrr9ZbSuyZZKnOmZR8ucFbxfXd
N+rY0cViQ15/9fPM1c439l9u8qCvsr18s9uJnRAzopvaX2Y19PJOSzWftSX6
bq60V57+NsfVPmb/G0llruZoeRZLHbU7vUjX7ozfvAcyn8i6FPsb2CfHfmvO
7XD+kzgCxKMhrhnxMYmzTLx+8r6QP4w8lOQz/tZsY8e54q/2805dfJapnV/1
2Rxh7yf+bZ9e+9sj9T6ywbduObFr7c4/7CN66NPzy+sloo+AnUZ9DunWS/Lu
7TPutehqXeixht9FZ0XeVd7zR3RXPWXT21+iQ6tXM+p9El3mXkg5/VSe62LT
chMvp2nxRs8W7Fp2vu78O8+Hp8d8+vH6pZYf4YTr27tjhA8Xmp2oVEW3vyvc
+Xna2icZrdsdHPmko3Alp8L2FlnCm5x7lomHH2nnh5kfh1O/jjQqsFG4lbDU
2MQtQYun+rrtuE+f47X5ds4nl7O4vHbNTS2/HM/T7BvNrN7r907haLPypneu
ClcdWthV+SOcHXqo24GWV7Xzz5xrM36cWWT0ZS3vKesBcPta3YTu7y5q56fJ
PxG6p9mq9brP/J/v83uux/W5H/enPJSP8lJ+6kP9qC/1pz1oH9qL9qM9aV/a
m/anP+gf+ov+oz/pX/qb/scf8A/8Bf/Bn/Av/A3/wx/xT/wV/8Wf8W/8Hf9H
D+gDvaAf9IS+0Bv6Q4/oE72iX/SMvtE7+ocH8AFewA94Al/gDfyBR/AJXsEv
eAbf4B38g4fwEV7CT3gKX+Et/IXH8Blew294Dt/hPfxnPPg3PvwdL/rOM6ny
Qs0fOb3r9lxsHdfJnZ6Ifd8q+Lqa1yrY+/AFNc819vTJamq9pF1G6Gu137fI
u2pfzomNcfNvoj93+GaVv3WoGufK7dm6RazTEO/sNWpcSHxWw0fsjpqx+VW+
wwcvvKeruI45q6f3V/vJPCc3WtdW7EqLybkqfvDt8i+81L5l75F9k3NytLhf
SSPDI67o2pnxmvc+5g9Zh2I/A/vi2F/NOR3OexI3gPgzxDEjHiZxlYnPT54X
8oWRd5L8xcYJpp1v/lT9azPFUewYp5vuUeLHtS36f7EW+6jWjXxLxL8XzbWZ
9Vz8Pp9v+aaNxO5+6WznLXoo3/77gMuik1HVhx3JK3b/0UGNG+vibyX1H220
TPQ1J33xwhDRW8fppfxPif7Si+wdekPtYzT0rXP3vbZfhfg/G9t17nRB9Nyq
hmmhI6LvKyM2zd0seq+T8bzMfN36yZZHE5+3eCX9lfi4lrlwYvOJM0/eCT8e
HZqy49wzbb/+pJmR1qOFM1Mu1u/X/ImWfyHH1nfRqyQtfhH5py9NWuPupZsH
GzVnTY3O97V8DjO+XWjfWPgXurPlkaZ3tf0+P/xLebjFa/mt4ejihjvyP7+p
zefv9MvXYY7w9px/h6gnsVr+iK6XxpSNv6HFX2Keh+f5Hu87eXiKbZHmdtL5
uhZHnP1IfOb/fJ/fcz2uz/24P+WhfJSX8lMf6kd9qT/tQfvQXrQf7Un70t60
P/1B/9Bf9B/9Sf/S3/Q//oB/4C/4D/6Ef+Fv+B/+iH/ir/gv/ox/4+/4P3pA
H+gF/aAn9IXe0B96RJ/oFf2iZ/SN3tE/PIAP8AJ+wBP4Am/gDzyCT/AKfsEz
+Abv4B88hI/wEn7CU/gKb+EvPIbP8Bp+w3P4Du/hP+MB4wPjRcWz8amvxH6/
5VhH2eaV8i97pt5L+jyelix26Z0GqWqe69Wgabfvip3l8LGKWj+xrZX4QK2n
nPhZ975aXzFefdwsSuyTU/cmHxJ7/b/Nb1R8rXtbtg8KElszN/uUn1iXIw7p
Ko6jQ56Bt9T+sfxXN3YZmavltzJpUTlY7VP+aDajkWqnU2eev1JxvrYMybNC
P44wPvOex3wh607sX2AfHPupOZfD+U7iBBBvhrhlxL8kjjLx+MnrQn4w8kyS
r5i89y63R/h4iZ1yMKtD7k9t/7jfkTOGP35o+z0+BvhsTBC/b9kmZXITsZey
J7VaL3qw+TUjM+2beu5Yu6GpLh6w98EC286Jrs6cda7y+7P2Xm+2uGeUq+iv
26JjJeaJHuN+9iq+VfRZ5VKjzydErwZW2zKv6dbheR70ONq02QvRu7e/Se/n
ov+oiGnzk4UHBqE77e+91vbHkK+N+KZWIfNfBr3Q4kpwXrjqAg/fccKhfWWi
3AcKl75aVvHvoXtfIX7qzkqrHrVN0s4HmC81X9T7obZOSz454nYzP8+6LucN
egRVabtGuFruUf2Hb+5o8VvJT8c8Ds/r8VmXDUbc1s4v3F5m8d/VW9r6AHmK
JtzYE9dDbOy8zw+ddJ/5P9/n91yP63M/7k95KB/lpfzUh/pRX+pPe9A+tBft
R3vSvrQ37U9/0D/0F/1Hf9K/9Df9jz/gH/gL/oM/4V/4G/6HP+Kf+Cv+iz/j
3/g7/o8e0Ad6QT//8vv91Rd6Q3/oEX2iV/SLntE3ekf/8AA+wAv4AU/gC7yB
P/AIPsEr+AXP4Bu8g3/wED7CS/gJT+ErvIW/8Bg+w2v4Dc/hO7yH/4wHjA+M
F8kZnSa+ERswvOjt12r8cbZY+FLspqPH4tW81tc7Yw6r9ZE8O+PM1XXees37
ptZPEv4r1TpO3fdj2TdqfWXp0vfJMWITP0QWUev2j0aPn3BQbOXfe1/sztXy
jAx9M/as2i924na9X97qOju/flT5rHp5lVyi9iUHfxm5U8Wdf+9QtZpqp5Gt
Mz/b6MYRxmPe65gfZJ2J/Qrse2P/NOdwOM9JXADiyxCnjHiXxE0m/j55XMgH
Rl5J8hOT5z5oz4OJC8RWbVl1RSmxH1eVSg7T7QM+E10j6KT4s9W3A3FNxeae
nhZzRPy9nJfToCpiizl937xGt14SZdflfh+xFccZ3T2o5rfue03MKza7Td1T
XUVfz1s/v71O9HY57W5sguivycFCD0zFfmy/rnxb0eetS/sfTRa9nvv+tdNm
0W+b7LkRMaLnuevfTHr6Xst/wHy05afmRaoKB3w6/4xtJFwYtvzd63a6OPTs
z99vPzZkuHClets768cLZ/yNHx+ZodvvBZcMe25ZtumZto/T07Vh5Gnh2Mar
Jy7ee6LNr69oc8appNi8ba9Ubyn8O+E52miC8DDwR+La3Y+0faLkf8jfNOvx
fHV+pc/JDcnC1RuLmpZp/0DbL3Q0fOSuRmKjWxwMPqfmcXZNcXUVO7/vCJvs
BC1u38Do9tMnJWjryOlDF/mXTtDWC8g/wWf+z/f5Pdfj+tyP+1Meykd5KT/1
oX7Ul/rTHrQP7UX70Z60L+1N+9Mf9A/9Rf/Rn/Qv/U3/4w/4B/6C/+BP+Bf+
hv/hj/gn/or/4s/4N/6O/6MH9IFe0A96Ql/oDf2hR/SJXtEvekbf6B39wwP4
AC/gBzyBL/AG/sCjf/up/vIKfsEz+Abv4B88hI/wEn7CU/gKb+EvPIbP8Bp+
w3P4Du/hP+MB4wPjhW2w4/k0sfk6jGmq7Cqvnvbq723uTExV81pV4h1qqd/t
MfPKo67TtOnLgQ/Epj8Z2kDdp51d8ky1Ls95xKzhdUxUuZpVmmWv4jLG3VkZ
pPaD3fixz1zVw3pQfICK/0t8lZV5vPqpehdsbT9GtYOP+zRr1S41PjT00I8j
jL+8xzEfyLrSv/1af/e5sV+aczec3yQOAPFkiEtGfEviJBNvn7wt5P8ijyT5
iMlrf6KE5Ud3tU5SvXYdY7UPvLlx7zDxT79LfVq2F2tSxyMuSfw4OmLnSw+x
jYqdHvtD/Pz192ad5qpzrdXPT85W8RHKeSZ4ih20acjY96KTTUOjbAeofYZt
e9W8JPpJmfN6cHVlY0an+Kj48ve6nkv+qvJsJ5W31cWZJ77P0C0XQo3EfrtY
fWd73fsJ++e35PguffVBixc0enXcHnvd/i7Oba2xL5q6X/gRmHQ07pbwZNfg
vlcz3mjng883jC5XX7gT87Dwpl7CIT9fj1EzhEtHLm+w3vxSi5fKvMibuMVW
ZcSOyKl5u4vw7VKJ2mt9UrT8cezv4fmZ+EjE8a7Tp/1Q98faOTWev1/4Vmh8
UXjbqdwdx266cYd4SyEuticbPNT2F80pb772WKKWz47ne85PW1Zc9tJZ95n/
831+z/W4Pvfj/pSH8lFeyk99qB/1pf60B+1De9F+tCftS3vT/vQH/UN/0X/0
J/1Lf9P/+AP+gb/gP/gT/oW/4X/4I/6Jv+K/+DP+jb/j/+gBfaAX9IOe0Bd6
Q3/oEX2iV/SLntE3ekf/8AA+wAv4AU/gC7yBP/AIPsEr+AXP4Bu8g3/wED7C
S/gJT+ErvIW/8Bg+w2v4Dc/hO7yH/4wHjA+MF3eWeLx4p57rT7ecoOyQTzVO
vRU7cXuJyFSxzyLGuarf2exJ3qDWS2oFdx2p1t3HH489pdbh895buEqty89J
PHxTrdMf2hY48VKuds49xWNRgNoPdq/YxSwV73e/b9WFap/xbpdRJVQ9dy0v
sGWV2LR+3Y1UO5Bfl3ZivOW9jfk/1pHYj8C+NvZHc86G85qc+yd+DHHIiGdJ
XGTi65OnhXxf5I0k/zB57NfsPVKmono+Wf3FJ0H8cMadhTMWiv2xrmOsjdjk
Uy1H3xW/ffXzhs00sb+uFTUoIvberzbxIWr9ruzXRU1U3K1us00vif+viGk+
1FkXf4vzsOGbtqed150v+bV498odoq+f9RpGFBQbZ2qVOl7F7/nj0Cz2qxan
YeWRTZ+9dOcWN0yIHl5K7LrTBs3ddesnd5/kXfVGxVVpZna4mi5Pb9L14FNb
dfNebncvJpvq8r+nu5jtm61bTyE+UVvThK4Vde8r+xo1XBmQquWfJl8D8VRZ
l80f2q/zb7Wv50WtHj2ea/mrHU3GRxZ5pp0v2BZ6Y/b7p9r8PecPxhcf5uL5
RIuT8fXt+xoHk7Vzbcz/E3+JeK8xFft/niLWo1v9UJfH2jwQz/t85v98n99z
Pa7P/bg/5aF8lJfyUx/qR32pP+1B+9BetB/tSfvS3rQ//UH/0F/0H/1J/9Lf
9D/+gH/gL/gP/oR/4W/4H/6If+Kv+C/+jH/j7/g/ekAf6AX9oCf0hd7QH3pE
n+gV/aJn9I3e/+X7+8sD+AAv4Ac8gS/wBv7AI/gEr+AXPINv8A7+wUP4CC/h
JzyFr/AW/sJj+Ayv4Tc8h+/wHv4zHjA+MF70rmB3/4PYjvm7T1F2sOdDA/X3
tYPGdVbfKx3t1Eb97sppk2S1XnKj5oaS6rr+Ww2fqXX4EjFHGqj7Ok4olV+V
40LxhPaqXB3MN7xV+78abS/1XMX3fR9bsoKqh+XglmtVvQpY16up6ulUaeod
dX6l4u3RnvpxhPGV9zTm+1g3Yv8B+9jYD825Gs5ncs7/X7yYv3HHiF9JHGTi
6ZOX5V8+xL95Isk3TN56E+dZMy+I3RN50dlbd7491DBf6a/il/e370gI0e3f
mpvacWSObp1u9LQyNTqo80gtVoc/162XEJftW5XulkGijxGtdl6vot5PCo87
v1f08+HJeaNaalwpmxgSIvq6mlrtcDndfq6rvo5jskWXYVXn9Rkt9vW9onVu
6t5PyG+Q0Oly1bei72nFv51sreKquE0eul63v6u04e0ajcXecPmQuUgXr6t4
lJ9jWd35+JPeUQGHhDP906ZG/krXOET+BeKjHnNJL15Ht/+L+fRq853/2LzW
4h09/TF96LtX2vlk9oXKA8+zerpxpmWRSnVqvdDiYHC+mfwQzO+zfyi09Ybu
iSnaOvG39xdfuqVoeU+NC9q/NtKNS+w/+rEkzilR95n/831+z/W4Pvfj/pSH
8lFeyk99qB/1pf60B+1De9F+tCftS3vT/vQH/UN/0X/0J/1Lf9P/+AP+gb/g
P/gT/oW/4X/4I/75z1//+i/+jH/j7/g/ekAf6AX9oCf0hd7QH3pEn+gV/aJn
9I3e0T88gA/wAn7AE/gCb+APPIJP8Ap+wTP4Bu/gHzz895z9l5fwE57CV3gL
f+ExfIbX8Buew3d4D/8ZDxgfGC+M1r3dkqH+Prumk7LW60aUUn/3SMnalS62
R/Dv12p9pLlz7EO1XjIlp8kUdd0R9weEqnX4qjabp6j7/nm5/rLa35V42nqT
2u/1+FGHJ2r/14rl1stUuR3HZ65Q9RhoUTRRxeH62OXqQFXPCbkzTPTjCOMp
72XM77FOxH4D9q2x/5lzNJzH5Fw/8WGIM0a8SuIeEz+fPCzk8yIvJPmFyVOf
t1vv385ie3S2OVhSbCvzjJ+PdPu/XYtXf9pfbEnbAQ4l1XvvgOk3b4i/XhnW
0GOu2HXRGwzVc5Bh/aIrHoh/ew14+vY/sae7tTOvIDahdLzhGXWuZEbY8b5i
zcyvVHivm+d6bOHRpJDYmNc9v68VfZW5dmhtKV08rkduGRdLin2X/9OaVaLP
zIiPhwzElkm0dp6uixfMfLOf9aE8EaL31SWP7iorNuvm+vR5woH8F2pVevZJ
23//x6NC6NYMLV8bcbH3nn6Y79gHLR6RVcy8ZA+VF7TOziXXhUstT9UOqqGb
B2P/v2FAudReYrN6L2xyWvhWzv5a25q6/WDMq3R7Fd/HV7iY1CjPQxOxF1YX
6LU2VZf/Yf7Tu0eFp802fwnuqtb3PTp8y3ipzdsQX8l1Ui1HYxXP9c6ySzeE
zz0j29lufKGdXyBOOPns8uU/Oqqq2Da95m+vqPvM//k+v+d6XJ/7cX/KQ/ko
L+WnPtSP+lJ/2oP2ob1oP9qT9qW9aX/6g/6hv+g/+pP+pb/pf/wB/8Bf8B/8
Cf/C3/A//BH/xF/xX/wZ/8bf8X/0gD7QC/pBT+gLvaE/9Ig+0Sv6Rc/oG72j
f3gAH+AF/IAn/+KJ/+UN/IFH8AlewS94Bt/gHfyDh/ARXsJPeApf4S38hcfw
GV7Db3gO3+E9/Gc8YHxgvEhPPWL/WV3Xstb3T2pcMw3K+ijWr2qpa+/Fxk3q
31P9zviov7+6zqR7A7zVdYPrRFqq++Seze6m7ptv1uMyqhxd53aYqsq1PHxK
Z1XOSm1vbVTlfvTjV1dVjxVjTw9R9SKeI/Vm/OQ9jPk81oXYX8A+NfY7c26G
85ec4yceDHHFiE9JnGPi5ZN3hfxd5IEknzB56Xt37Fv5nNrX/cDB1V89hzy0
2DhEbNHn/S/VEju755TLX8QPG01IWhCp1tlPuT+dJfb1vH5XG4ut9Pletc9q
/++Pj2mhYp9++JnrpvYFlr3gVkhsrxn3Pp5Q6yVljh0bJLZddcvdeXXnS+YO
S8rXSs1ztXww+8FPLf+A7R+/GlmiuxrGVRYs151/jzMbGRKoez95EtLdf4vo
1982fVppsb/bll62TvR9/ohlPhPd/i7iWmdc+m4/Qrcufyvth3lb3fl44pt+
zkkLXqY7j7Jh/o72w3TvK5wLe3h9TrfD77U4267WC65v0q3bbyp+Jmul8G5y
79pLC+veXyKbzF1lqTu/Et84bH5TsadqLXwdLxztOjF49CSxT1bOdCv5RouL
wXlnns/PT2wV8TFVl1/l7/M768Zf6yVf6aC4bb54YD2x7bOfz66sG6f4zP/5
Pr/nelyf+3F/ykP5KC/lpz7/6ve3vtSf9qB9aC/aj/akfWlv2p/+oH/oL/qP
/qR/6W/6H3/AP/AX/Ad/wr/wN/wPf8Q/8Vf8F3/Gv/F3/B89oA/0gn7QE/pC
b+gPPaJP9Ip+0TP6Ru/oHx7AB3gBP+AJfIE38AcewSd4Bb/gGXyDd/APHsJH
eAk/4Sl8hbfwFx7DZ3gNv+E5fIf38J/xgPGB8eKG+5LIL+q+tefNUbbD+RIR
6u/7OlyLVt/bMf3XIvW7g8+Wmvz/faTF7c7quraLtjVX97lTpV6C2s9lXs66
8P/LUW1istonXK30sOaqnM4em8qqcr8p8nm6qof5kRXN9eMI4yXvXczfsQ7E
fgL2pbG/mXMynLfk3D7xX4gjRjxK4hoTH588K+TrIu8j+YPJQx8VXS63ktjd
T+st/C1+9CW0z4x4sSEdWpzdpfxqnG3H6WKbnej83UGs2dDgo4XFbjGZPPae
+GdZ1/6Ggeo5x8Z/mpvYsy0sd1nq1kuIn3Mpubhta7WO5++RmiG6eHBsf62t
Yq/aNsh21O0LbhfYxmWN2k+yIuG1rbI3K1aOE705tPpQeqTYZk61nv0WPTY3
s/Bbpctfcm2qqXW4bv1knqVN5indeXjyH3hZzjzbQXf+xM749ep2un3DGdtL
JNiLHfduzpyoz1r8IbjzMLjesNpqXPlVrWKYcKl8rHW+arr8J8yfk3/6bfXk
4fXEnj7Qwv/key0/NfPvATtrvRgndlWrJXH5dPG/mIfhedvzS0LeILExNfO2
7y72lU29ZwXFlik/zSL2rRaXL6xoesNhunGI+EvkPWV9gH2qVeqP3/lQ95n/
831+z/W4/r84gH/vT3koH+Wl/NSH+lFf6k970D60F+1He9K+tDftT3/QP/QX
/Ud/0r/0N/2PP+Af+Av+gz/hX/gb/oc/4p/4K/6LP+Pf+Dv+jx7QB3pBP+gJ
faE39Ice0Sd6Rb/oGX2jd/QPD+ADvIAf8AS+wBv4A4/gE7yCX/AMvsE7+AcP
4SO8hJ/wFL7CW/gLj+EzvIbf8By+w3v4z3jA+MB4cbV+w6Lf1PXtqzz9KvZd
WP2O6u8lN72cr773an3tRep3BvdXOKvrdHA2SVDr7oV3NS2h7jPftrShuu+8
x9V2qHJcreGUovYJu3e7HqHKWWxZHytV7l7hn0z04wjjI+9ZzNex7sP+Afah
sZ+ZczGcr+ScPvFeiBtG/EniGBMPn7wq5OcizyP5gsk7v+3pgCbTxWakF8zq
JfZpl4q+tjnaOSCHiKn7n6vnld1xxSJ1+zGW+V8t46biFKzoHqDiF3yxHeOk
nnMKezaoGK2eg/JPNpsv9kbefYYOYg3nT/2dq/abmy57eUpskVoloqeruAgW
CV611HPUke6VnqjziU8KHF2piw9MfJ56XnfKLBd7+XBKsI3u3CLPcxf6Dxph
JPb7kjNm20W3haY/7tZIrNmn5c7Xdfu7rphNqPXuuxZnzq/HjgZGury9nPet
eL57aohuPSVizP2KUSoO5KPrzRx06/RD9y1+66KbBws8df/4eLGp0bE/f2do
+eC6H52dXl63H8zGIGqvs9hg3+zxb4SH578YvFwiNiT69aBaunOR5LMOenkx
y1bsp+nfV75W+4/tnNfufKftFyJ+K/P9nGsLdD8yJCxdm+ep4Lh75hSxnxu/
reeeruWzC9q0uk8v3Wf+z/f/7U/6ez2uz/24P+WhfJSX8lMf6kd9qT/tQfvQ
XrQf7Un70t60P/1B/9Bf9N+/9bG//Ut/0//4A/6Bv+A/+BP+hb/hf/gj/om/
4r/4M/6Nv+P/6AF9oBf0g57QF3pDf+gRfaJX9Iue0Td6R//wAD7AC/gBT+AL
vIE/8Ag+wSv4Bc/gG7yDf/AQPsJL+AlP4Su8hb/wGD7Da/gNz+E7vIf/jAeM
D4wXF+3dO30X27nOhwrKFitb5Zj6+9xKBmXV92Lf5vRSvzMZXaevuk54eKMK
6rqf/bqFqfvs8GjyTu3ncoio/1ztC86+9HuhKtembZevqXJ2zmoYrh9HGA95
r2J+jnUe9guw74z9y5yD4Twl5/KJ70KcMOJNEreY+PfkUSEfF3kdyQ9MnvkV
93aVOyl2fujFplvF7iiSNHG+2HNmX/aq99VxXXrdbyn22MatyaXF1vf6vu+r
+J39Kat6sWI3XA3tGyzW5FhRs2li51z71qGd2PBBjTKKZmvxOIl7MPJpWPFx
YneYHi5YR3e+pGjQ1cPhYic9jRgwUhdnnv0kYydYJ/io/SX5Y/wa6tbhb3mN
b7hSd95kX9ky6Y9088nljlSdZ6XL9/7gcPufbmJLBJddnZmp7a//9KdKj5pi
h76a+uKccKLtq6zl/cRWP1N04YdvWryh0aXSh1iq+YukpTcO6N5Xzh6t9P3R
Fy3/Qq9t1eMLiu135njyLt26/b0hXieefNLyUdd16tCyki6uPecH4OSArTWf
3PqoreuS/4E4GJw/gLuvLrQa4iK26xs7t+oftHiunFcgP3bT+FZNDrzX9huR
l2jfvZvd/XWf+T/f5/dcj+tzP+5PeSgf5aX81If6UV/qT3vQPrQX7Ud70r60
N+1Pf9A/9Bf9R3/Sv/Q3/Y8/4B/4C/6DP+Ff+Bv+hz/in/gr/vvPn//6N/6O
/6MH9IFe0A96Ql/oDf2hR/SJXtEvekbf6B39wwP4AC/gBzyBL/AG/vzj0V8+
wSv4Bc/gG7yDf/AQPsJL+AlP4Su8hb/wGD7Da/gNz+E7vIf/jAeMD4wXw82X
jsxU4+O8ue2Ubdr8bZZ6H3Gs5+OnvvdhZdsfan3EvW+0rbpOxyfWDdV1X5bp
lqvW4Rca7vJV9/VKLZWgyjEowua2KlfXHamz9OMI4x/vUczHsa7D/gD2mbFf
mXMvnJ/kHD7xXIgLRnxJ4hQT7568KeTfIo8j+YDJKx9brdthNU95KHaC62Ox
P193dL+Qo50PZf82+/Iel06+3EXs8OPFNtQSa/MqoK+Kh7bM9+2vFBXv5u2A
Seq5ZtrVdmErdfOrZ7MDbOvpzrtzLmlhBQ+/dbr37jIXLJ5YZWl5aHLM3rUM
FlvYvUbzQWof4pq0y6XE/tw8IP226G3c0rXHFuveT4zXx0xLVzp9ab82UGxp
gxO7HcUaFMt39bNuP0uDwman2ooNjcy691Y3z0D+Nc73Nuzk2nGG2Pdvzd0s
dPkX4QzxTn+2WmoQKLbKtJeezXXnU5gvZx/nkzNv7GK/qH2MbaZOE/vIcnly
ed37S72bezrM1p2vX2TotfKFcDKq3+IrQZ+088tPP/TYWvqTeg6yOvhUN08z
5btb1ZkZWhy+J19it1bM0PLTxXbr1zdFnVc4tHPzFd3zPPM+nJfmHByf+f+/
8w5/f8/1uD734/6Uh/JRXspPfagf9aX+tAftQ3vRfrQn7Ut70/70B/1Df9F/
9Cf9S3/T//gD/oG/4D/4E/6Fv+F/+CP+ib/iv/gz/o2/4//oAX2gF/SDntAX
ekN/6BF9olf0i57RN3pH//AAPsAL+AFP/vHlL2/gDzyCT/AKfsEz+Abv4B88
hI/wEn7CU/gKb+EvPIbP8Bp+w3P4Du/hP+MB4wPjxclyOaN+qPId6uas7KZl
naurv5tWXfdMfW9EyNJp6nfbVjdOVtdZdMfVQl134vku5dV9+hkUe6/uO8mz
9VxVjs32BWL14wjjHe9NzL+xjsN+APaVsT+Zcy6cl+TcPfFbiANGPEniEhPf
njwp5NsibyP5f8kjX8gi6ICalyy+Zn39Iqqcbxr3+p2jxRFoHPO7qtqvHe7k
GXlUbOkQ750b1f68gLgHs8WO6DW5/UDdutqhqrdXq+eYc86Xun0XP7XYe9Xs
drYWD6d8scgh/4nNbVQoubvY00e8bVVegBoec3p/Ev8fcte03Rn1XBVS+89S
sc2yr8zuoYvHZWRtlJgkegpOPXF6i3qP/9H4v4Fip5XuW7GM2G6t1kTcFz0W
b1O9u59u/aTI+0MPskS/y48s+XZYF4e+a5mQSSV150/I79z458NzFcQen12h
RpzuXCPxha6ZhEXcFK6UyrPUZZbiTZHaBpXFliwZ9uOmbp6jfIMFO6uKLZft
fPvuNy1+EXG22a/zJeKgSYDYaTt+HXUW+77ChMv5xM5o3mp+zBft3Bnz87db
xD/JI3bk8qjJ19Rz97SxMes+a/GTRriXd2ysO49P/uv9vpmdbujm/793edk9
8JMWfylPpueOOWJ39PpsM/2Tls+Oz/yf7/N7rsf1uR/3pzyUj/JSfupD/agv
9ac9aB/ai/ajPWlf2pv2pz/oH/qL/qM/6V/6m/7HH/AP/AX/wZ/wL/wN/8Mf
8U/8Ff/Fn/Fv/B3/Rw/oA72gH/SEvtAb+kOP6BO9ol/0jL7RO/qHB/ABXsAP
eAJf4A38gUfwCV7BL3gG3+Ad/IOH8BFewk94Cl/hLfyFx/AZXsNveA7f4T38
ZzxgfGC8SDj9rftPNd5dOtxM2ftBbxuqv6cMrlxMfc9ieeVY9TvzwOFD1HXW
Bhe7oa5rermQsbrP0agHxdR9IxrsStWPI4xvvCcx38a6Dev/7CNjPzLnWjgf
yTl74rUQ94v4kcQhJp49eVHIr0WeRvL9kje+dA+DtWoessytxP7N1fg/td/X
GmJPvPDuruIGZOZzHKLeR1191pX4IP5SIu+kQQ90+ys2Pbg1c7fyN9M1NZeL
/XPbt6l6bll3bG1AV7Xvoqh1kzpiC0d4m5mIfbH8RbE34r9VXs9tcl5s9+Un
Zgbq9pdPm164WnuxnZok+1qI3eaZlvla9PHWpt2oE2LdXVOS1D51o7pR/bqI
jYl681ztR+y47/yCx7rntWfek6oO18XnIk4D+ZnZv0K80f6Gwe/viM5f3PSp
vELsj4ueDg668/E7Jppe2C/2yJvlU4eK/Xw9IMRcbKGL55Ze/6HFN+X5lLw8
7LfpEXnydjddfkbWWbcPKe8+Xax765Nd6+rifY3ev9A/VHd+pdV9m1k1xW7w
rFv3o3DyVfax8BO652v2jbb6fGuflW7/GM/jRltLW4R+0eK3ruwfeHGc2E35
11/pJbbyrSCj1l+0/NjkIeL5nn2qfOb/fJ/fcz2uz/24P+WhfJSX8lMf6kd9
qT/tQfvQXrQf7Un70t60P/1B/9Bf9B/9Sf/S3/Q//oB/4C/4D/6Ef+Fv+B/+
iH/ir/gv/ox/4+/4P3pAH+gF/aAn9IXe0B96RJ/oFf2iZ/SN3tE/PIAP8AJ+
wBP4Am/gDzyCT/AKfsEz+Abv4B88hI/wEn7CU/gKb+EvPIbP8Bp+w3P4Du/h
P+MB4wPjxcfTM6x/iS37JLaosnfT7Gqov8e1y6ysvmdgapdX/c7P7sJpdZ1a
nq16q+u2m5x5Tt2nzn8f8urHEcYz3ouYX2OdhvV+9o2x/5hzLJyH5Fw98VmI
80W8SOIOE7+ePCjk0yIvI/l9yRN/vEzMbg+xNQJP1RksdtW6nhHdVX8Ftqrf
RuxjB2t/9f75u9vKa+WVPzQyvVFIrJml07JM8aNTVkaZz8TaNXY2UvEH2lqO
339EbODGqsnqucXF4sTy/3TzpwvWjLFTcQxKrpleWu3j+P18UN9c8WvviOnP
H4t9M6ru8Qixw93bXvcTe+v7lXKjs7W4bD5l8niqedxvlifnvhD9mO6vePGo
7twT+QcG9v/ctrTYhrPvXXqhmy/uUS+PxRS1r+trHqPGYrMX7Fj/S62/Lyv+
8JRu/7zp7tTn9rr8Jtmz9uaLFrujs/cET916yoCiH0I+6bhinH/N2TG6c47k
V1jUbErkVt36ysSXk3MtxRpuPZqdqNv/71Q7YHd/3T5j4qkuXja4TpjYEklH
cier+fcGFlb2uvP2xO2+89DF4IBu/t6zbLO6A3VxJ5nf3zyx6b4/uud1zrWR
P4L1gDJzmrzb9VXLe1r22b7cIN1n/s/3+T3X4/rcj/tTHspHeSk/9aF+1Jf6
0x60D+1F+9GetC/tTfvTH/QP/UX/0Z/0L/1N/+MP+Af+gv/gT/gX/ob/4Y/4
J/6K/+LP+Df+jv+jB/SBXtAPekJf6A39oUf0iV7RL3pG3+gd/cMD+AAv4Ac8
gS/wBv7AI/gEr+AXPINv/+Ia/uUfPISP8BJ+wlP4Cm/hLzyGz/AafsNz+A7v
4T/jAeMD40XrvWOeKTv/0Y67yp4Pm5hP2cpDtpRV38v/dqOl+l1I1vofar2k
29YVJ9R1V8+z7a4fRxi/eA9iPo11Gdb32SfGfmPOrXD+kXP0xGP5F6fxb3xI
4gwTr568J+TPIg8j+XzJCx+SEpi9RKy9Q3Simnd09iz9aJLYNiOKZg5T426F
eGv1vjm49sTejqpdPnyeo/bZxXgMX1NV3bf7Y58SYg9WXN81j1i7C1lP1bpZ
laJxddRzSrmd5rZnc7Q4zKu7nKywSj3nGCX8maL2YzS2GNFHvY+Mi+nRRL0/
H/4SXUq9H7dO2ZKZreUja9rSMeKQbn9IRlHfJcN059/t7r83LSLW/LFT9gvd
81m9JYt7LFF6+7Tjch+x5WZWulM5S8uPxn6VhL4nTJaouKIHkwt3FztoQlKW
hdiJGdu/PtGd37UYv2TIWMWBC3vM6oq9bjKx6RfhxrZNvjkndOd/fUx/frQX
2+HuqRF5dPNgTvNrFl+my89I/oVWe8dkJOr25yz6aT5stO79ZWXBJy5Zuv08
cJH8ceR3SK+XElBMbD+TQavSdPGSiIPxaJ5BorfY6auOVR0pNunSuHXOujj5
Lo2e1rAWO/hrtGdx3X4zzkezPpCy0cotU/eZ//N9fs/1uD734/6Uh/JRXspP
fagf9aX+tAftQ3vRfrQn7Ut70/70B/1Df9F/9Cf9S3/T//gD/oG/4D/4E/6F
v+F/+CP+ib/iv/gz/o2/4//oAX2gF/SDntAXekN/6BF9olf0i57RN3pH//AA
PsAL+AFP4Au8gT/wCD7BK/gFz+AbvIN/8BA+wkv4CU/hK7yFv/AYPsNr+A3P
4Tu8h/+MB4wPjBcxndb5/hZ7sXhRb2VfnI68pv7e0s/zt/q+dQ3DksomtH1Z
XF2n0/rB3/TjCOMV7z3Mn7EOw3o++8LYX8w5Fc47cm6e+CvE8SIeJHGFiU9P
nhPyZZF3kfy95IGv72Hmu1Xshc47+qp5xrF+Kz1WqHr02H52vtjG/81xUu+X
7L++EjbllpvY/8ydI7qIzZeyOEztn1h/e8VmFZfG4MEzb7VOZj2tpYt6Lqlr
F2Cs9nlnWDVY+yJHi29TeahHgQixozNTX6h9G8uTV01Vcf7ZP857dLvbYRXq
iW3SY2XHYmLX9qls8ln00P/AgjFq3jb326/BKh50VPGWGUuztfzJjycVftNc
rcM/GNqvuPr74MbT3urmh8m/HGSzteZwsVe2tHNrqNblwx9Oza87f0I+tRuO
A1InqvHEurR7C10cSPbDsP/etP7kDaNVPkZLo6v1de8r5FNg//7X9wcz3cTm
TGtdtJpu3Z780kbNjEN9xZ6sOc/K7aeWf5rzAcQ7cpt05PQO3Xz8qXzzn3XX
xXGpN/fWaCPdvNmWfE6uV3TnD9gvFBR6LslLze9PPJc5Uuz0D8fy9hFrNHef
SUcdtzm/UNyh1GZbsWPb/TGuq/v8L7/93+/ze67H9bkf96c8lI/yUn7qQ/2o
L/WnPWgf2ov2oz1pX9qb9qc/6B/661++vb/9Sf/S3/Q//oB/4C/4D/6Ef+Fv
+B/+iH/ir/gv/ox/4+/4P3pAH+gF/aAn9IXe0B96RJ/oFf2iZ/SN3tE/PIAP
8AJ+wBP4Am/gDzyCT/AKfsEz+Abv4B88hI/wEn7CU/gKb+EvPIbP8Bp+w3P4
Du/hP+MB4wPjxYHKQVX/iPUxv1NeWYtDBrPV321anrmgvpdz9Md39buqcXOK
6ccRxifec5gvY92F9Xv2gbGfmHMpnG/knDzxVojbRfxH4ggTj568JuTHIs8i
+XrJ+z65UmQpNY84uXD7RWpeccm8oX2C1e/M6i/emKud55wyY/Ej9X5pXG7e
O/W+ueWudeMJudp+iRY3NnRX8cv6bfUxUetiDT7OTmokdtzF3sfUc8lIk8qr
SuZq86Nnpk+vlCH+GBp+NzZJrG+F/P0ui0070er0QbF+EwZ/DxCbOPVX1twc
La7z7BiLUU5ibU0qnK8ttqdZ4hOVN8B8aOipj6KXI8trDbiVreUX+Bcv+KPL
E5UfM/F5zq42Yu/Hh7UrozsPz/6USY/uBQWLTakUU2im2MW3xq3prM7h1qnc
ykp3Pv60udmQi3+0/M7/fbW3HCU2rm3pG41148qY7hMHJQpXGpysNCtUbMez
B4I8xfbstPRNR936St7ZM2anqfyMlivynxK77mmw/SrFs7HDO7jr5sWWNWjv
UlDsnaAX21PUvk+ju46RYicNfThuje78gOv1OQc6ig2+2Nukmu58C/uB4Cz5
rZm34bwzXCZfRFuLVm4D1fnn/pdDe4k9OyL9mLPY0UNcFnf8oeU95TP/5/v8
nutxfe7H/SkP5aO8lJ/6UD/qS/1pD9qH9qL9aE/al/am/ekP+of+ov/oT/qX
/qb/8Qf8A3/Bf/An/At/w//wR/wTf8V/8Wf8G3/H/9ED+kAv6Ac9oS/0hv7Q
I/pEr+gXPaNv9I7+4QF8gBfwA57AF3gDf+ARfIJX8AuewTd4B//gIXyEl/AT
nsJXeAt/4TF8htfwG57Dd3gP/xkPGB8YLzLyGh9WtuuweeHK7g+1Kq1s08BZ
M9X3zseeOacfRxiPeK9hfox1Ftbr2ffF/mHOoXCekXPxxFchThfxHokbTPx5
8piQD4u8iuTnJc/7EgOb7mre0GG4n7maRzQ/PmOAmldMnFWvtHpfTL/wzFG9
Py6vPzdZvU96X314R71f9tgSbrVM3XdCQPRcsRuKNt46NVetj1aOUfEEVmwy
NFfPHbeqBwaq55CtH861ayW2cbK/iZoPnfZ9aJpVrnbe1G3kr+t/xE/zZbQ6
q+Jsttu745CKg7PN8+AG9d5M/P9NOR3qrc3R4ucYLgqcovLLLPHp+K6D2FWu
nzqp/YXkodl6eebJDNHTqF73b6lzssTnYT7YpsWY6Aligx8lHuis9nftKX6g
mliD/oUu5tWdP2HewLPRyaKr1b7IVi6FR4n1rdHLo6UuflcFm1m70oUTXxsY
hZ0TGzgvdFSAmq/YUf+nxx8tfwLzGC/aPNvzXpeXZ/u35482/dbySbMfh/hF
04MnGv7Ur8NGbE7brztX1tO15bZRaj9Pw4b+HXTvM33qfm1cQBcfzGJ2+ss7
uvwPe9xPDdileNuuTnM/3XmE/dGHAyco/nZxa+4udsye50366OZ5yFfHvtTi
r77OddB95v98n99zPa7P/bg/5aF8lJfyUx/qR32pP+1B+9BetB/tSfvS3rQ/
/UH/0F/0H/1J/9Lf9D/+gH/gL/gP/oR/4W/4H/6If+Kv+C/+jH/j7/g/ekAf
6AX9oCf0hd7QH3pEn+gV/aJn9I3e0T88gA/wAn7AE/gCb+APPIJP8Ap+wTP4
Bu/gHzyEj/ASfsJT+Apv4S88hs/wGn7Dc/gO7+E/4wHjA+PFuQVtbLJUfeus
raHskLGRoervQYkrS+nHEcYf3mOYD2NdhfV59nmxX5hzJ5xf5Bw88VSIy0V8
R+IEE2+evCXkvyKPIvl4yevedGOXC2p9Kbh3ob1q3nBhS58q58W2TypTV70f
Eh8mrGKTePX+2K/FLjf1PrnLOX8/tW8uZpxBzAaxy1Y0XLZSXfdBjYMqfgDr
YAZLt2So8z5F44ZlqeeQf/m/DMvfUPOhnZs4zG0qdnemp1tNsQE31w4onavt
D/doE3M0U7cPkHicS/PGnz8ltkEdXzs1L+tasXm4ivc8xcqn+izdul/SvOz6
jrrnr/HGyf2Lis1tnZCrzj+RX9no+6GlUbr9KB97OK7yEpu+y/y+q9ihPpX6
NxE78NPxqubZ2vnc04YV4m+Jrb4v/81w3fz0whWOE4ZmafFK2VfJ8+eq9ee8
YnXxTcnfRjwi1lG790j3Kqbmx98fn/lB+PUlX0ipG7rnX84DHL3YInWELj6x
ZeTZgGrqXIuZjXNBXRyXBpsOpN3Vrev2PPn1wk7d8zfz+VtuTd8/WuyTuR6X
+4lNrWT7tJMunhjP75yH9mh9o0b1X1p+7CGr/C9b6z7zf77P77ke1+d+3J/y
UD7KS/mpD/WjvtSf9qB9aC/aj/akfWlv2p/+oH/oL/qP/qR/6W/6H3/AP/AX
/Ad/wr/wN/wPf8Q/8Vf8F3/Gv/F3/B89oA/0gn7QE/pCb+gPPaJP9Ip+0TP6
Ru/oHx7AB3gBP+AJfIE38AcewSd4Bb/gGXyDd/APHsJHeAk/4Sl8hbfwFx7D
Z3gNv+E5fIf38J/xgPGB8WJZ4IYgZXtajQ1U9odTv+r6cYTxhvcW5r9YR2E9
nn1d7A/mnAnnFTn3TvwU4nD9i+f4Ny4w8eXJU0K+K/Imkn+XPO4Pk43fqfWk
Titvn1PzhA9X9Wyp5g2bez91u6bGyZmBJfTnEle269dKvT+yT27G9FDfveo+
nepnqP0QwXffX1VxZqqktS2init+n9kSo873dA4ff1s9dxB/n/nPmOcTCg0U
a2Wwfajah/F1ycQ/6tyQx6rhd1V8NLcLg55XEfvtys7K5mIvpr1bn1/sHqvp
9b/q9nt8Dij07KbY2p0DPqjzrUULzSofkqPlDzicO/6l0s/ixs3mDBV72uV1
0066+d/UXVENLHKUbt1m/9Gdk/p0KfHkRd1++M0LXa3UPMFYs6WJ47K1eKML
97xbZ5OtxQci/0Fg2WoxsTpulKltGLI8S8uX4Daqda6j2FU78u2rqltfWe/q
POHlH13+eMPXfXf+0fIvsI8zs+vHee3F5ot22Fztj5Z/Gg4y/27rYjMrSs3P
5746u13s5aUmLsvEvrs+vNNU3b7RfrE7QzrrzlGGNLg/oqbYWW3SepT9reWH
cFmRuii/bv3GfXlwhe9ir0XVc/qk43i87aOR73Wf+T/f5/dcj+tzP+5PeSgf
5aX81If6UV/qT3vQPrQX7Ud70r60N+1Pf9A/9Bf9R3/Sv/Q3/Y8/4B/4C/6D
P+Ff+Bv+hz/in/gr/os/49/4O/6PHtAHekE/6Al9oTf0hx7RJ3pFv+gZfaN3
9A8P4AO8gB/wBL7AG/gDj+DTP1795Rc8g2/wDv7BQ/gIL+EnPIWv8Bb+wmP4
DK/hNzyH7/Ae/jMeMD4wXhS1aZ6r7F2D9jn6vzO+8J7CfBfrJqy/s4+L/cCc
K+F8IufciZdC3C3iNxIHmHjy5CUhvxV5Esm3S972ZNMDtmoe0D3YJFatJzX5
06+cet8raxthpd7/VsyocFPNI448O8Jaf56keFjR/er9sXqRiffV+yT7H4zf
Prun4sqUKDduuzr32TRpZJpa9/p2Os8B9ZzRyHPSK/XcEdbsx3I13znvUOZG
FXfAcVVGAbXvYnP4msThqrxbz+X0E2t3M8zLOVd7Lz6bmORaT2yLfXVPVMrV
4uMQ9yCrxcm+n8X/B+V7cCxFvbcfzOyi9JFiGFMpWve8lZ3us8Bf7d9y3W2q
9iGeTYlJHpmj5R9g/4nT8LRcK7H5F4UZqnO25EcjfwHncUO9/6u6Re1fqd9t
2AKx4Rdn2Y1QfBi+fZfKz0l80l7mNrtNs7VzW+dXLHx5VzdvQb42x+VefrPF
bpnXctAgsSVy645vo9sPlvS08Q5jsesOXvn8TnjW4EC7h/Fis15XHBehO0f2
c6h16iLdvIpdVMtCff5ocfOIh8Q8zN2UXdfzi53Q/dCnr8LZOdvGeL/6rcX1
5vm86/L4Rmd/a/Fbc3fNdj74W8tPx/4izi/EBxptCdZ95v98n99zPa7P/bg/
5aF8lJfyUx/qR32pP+1B+9BetB/tSfvS3rQ//UH/0F/0H/1J/9Lf9D/+gH/g
L/gP/oR/4W/4H/6If+Kv+C/+jH/j7/g/ekAf6AX9oCf0hd7QH3pEn+gV/aJn
9I3e0T88gA/wAn7AE/gCb+APPIJP8Ap+wTP4Bu/gHzyEj//yNf3lJzyFr/AW
/sJj+Ayv4Tc8h+/wHv4zHjA+MF74Lezkmi32f4AAEmY=
   "], {{0, 0}, {200, 200}}, {0, 1}],
  Frame->Automatic,
  FrameLabel->{None, None},
  FrameTicks->{{None, None}, {None, None}},
  GridLinesStyle->Directive[
    GrayLevel[0.5, 0.4]],
  Method->{
   "GridLinesInFront" -> True, "DefaultBoundaryStyle" -> Automatic, 
    "DefaultGraphicsInteraction" -> {
     "Version" -> 1.2, "TrackMousePosition" -> {True, False}, 
      "Effects" -> {
       "Highlight" -> {"ratio" -> 2}, "HighlightPoint" -> {"ratio" -> 2}, 
        "Droplines" -> {
         "freeformCursorMode" -> True, 
          "placement" -> {"x" -> "All", "y" -> "None"}}}}, "DefaultPlotStyle" -> 
    Automatic}]], "Output",
 CellChangeTimes->{{3.8843131357134132`*^9, 3.8843131417145023`*^9}, 
   3.884313395790678*^9, 3.884313433636952*^9, 3.8843134789139357`*^9, {
   3.884313536031351*^9, 3.884313593505509*^9}, {3.8843136275643597`*^9, 
   3.8843136853923283`*^9}, 3.884313793974174*^9, 3.88431389897711*^9, 
   3.884314044088276*^9, 3.884314079958837*^9, 3.884314183849963*^9, {
   3.8843143346201553`*^9, 3.884314357381728*^9}, {3.884315873976622*^9, 
   3.8843158862042923`*^9}, 3.8843172165413723`*^9, 3.884377278224864*^9, 
   3.884377549041047*^9, 3.884377714575746*^9, {3.884377818731838*^9, 
   3.884377919368095*^9}, 3.8843796482751226`*^9, 3.884747688154399*^9, 
   3.88474794462527*^9, 3.884748365175372*^9, 3.884748450006343*^9, 
   3.88474944788608*^9, 3.884749865248427*^9, 3.884786881841812*^9, 
   3.8847964216261253`*^9, 3.8847974711379423`*^9, 3.8847975902654047`*^9, 
   3.884801836659515*^9, 3.884803994106577*^9, 3.8859363830683527`*^9, {
   3.8859364614014587`*^9, 3.885936477507882*^9}, 3.885955226059635*^9, 
   3.895197108935411*^9, 3.895197361315488*^9, 3.895197453220603*^9, 
   3.8951975862338877`*^9, {3.9591339538052683`*^9, 3.9591339605661087`*^9}, {
   3.959134040473592*^9, 3.959134044287464*^9}, 3.9591340996375303`*^9, 
   3.9591386161823587`*^9, 3.959752596425146*^9, 3.9597529512566433`*^9, 
   3.9597530055747623`*^9, 3.95975311721671*^9, 3.967785279088125*^9, 
   3.967785354125134*^9, 3.9677857623654013`*^9},
 CellLabel->
  "Out[151]=",ExpressionUUID->"df975634-2b3b-4306-b7d4-e3b90e374278"]
}, Open  ]]
}, Open  ]],

Cell[CellGroupData[{

Cell["Gradient", "Subsubsection",
 CellChangeTimes->{{3.9597530238699703`*^9, 
  3.959753052653652*^9}},ExpressionUUID->"ce039ead-621d-461c-b465-\
1ace91d006d9"],

Cell[BoxData[{
 RowBox[{
  RowBox[{"vx", " ", "=", " ", 
   RowBox[{
    RowBox[{"(", 
     RowBox[{
      RowBox[{"RotateLeft", "[", "grad", "]"}], " ", "-", " ", 
      RowBox[{"RotateRight", "[", "grad", "]"}]}], ")"}], "/", "2"}]}], 
  ";"}], "\[IndentingNewLine]", 
 RowBox[{
  RowBox[{"vy", " ", "=", "  ", 
   RowBox[{
    RowBox[{"(", 
     RowBox[{
      RowBox[{"RotateLeft", "[", 
       RowBox[{"grad", ",", 
        RowBox[{"{", 
         RowBox[{"0", ",", "1"}], "}"}]}], "]"}], " ", "-", " ", 
      RowBox[{"RotateRight", "[", 
       RowBox[{"grad", ",", 
        RowBox[{"{", 
         RowBox[{"0", ",", "1"}], "}"}]}], "]"}]}], ")"}], "/", "2"}]}], 
  ";"}], "\[IndentingNewLine]", 
 RowBox[{
  RowBox[{"norm", " ", "=", " ", 
   RowBox[{
    RowBox[{"vx", "^", "2"}], "+", 
    RowBox[{"vy", "^", "2"}], "+", "0.01"}]}], ";"}], "\[IndentingNewLine]", 
 RowBox[{
  RowBox[{"vf", " ", "=", " ", 
   RowBox[{"Table", "[", 
    RowBox[{
     RowBox[{"{", 
      RowBox[{
       RowBox[{
        RowBox[{"-", 
         RowBox[{"vx", "[", 
          RowBox[{"[", 
           RowBox[{"x", ",", "y"}], "]"}], "]"}]}], "/", 
        RowBox[{"norm", "[", 
         RowBox[{"[", 
          RowBox[{"x", ",", "y"}], "]"}], "]"}]}], ",", 
       RowBox[{
        RowBox[{"-", 
         RowBox[{"vy", "[", 
          RowBox[{"[", 
           RowBox[{"x", ",", "y"}], "]"}], "]"}]}], "/", 
        RowBox[{"norm", "[", 
         RowBox[{"[", 
          RowBox[{"x", ",", "y"}], "]"}], "]"}]}]}], "}"}], ",", 
     RowBox[{"{", 
      RowBox[{"x", ",", "1", ",", "200", ",", "1"}], "}"}], ",", 
     RowBox[{"{", 
      RowBox[{"y", ",", "1", ",", "200", ",", "1"}], "}"}]}], "]"}]}], 
  ";"}]}], "Input",
 CellChangeTimes->{{3.884313215462029*^9, 3.884313271776985*^9}, {
   3.884313332288512*^9, 3.884313352219092*^9}, 3.884313517914838*^9, {
   3.884313842598248*^9, 3.884313845832911*^9}, {3.8843143535814657`*^9, 
   3.884314354400461*^9}, 3.8843159119783916`*^9, {3.9591339724632177`*^9, 
   3.959133974418939*^9}, {3.959752967307786*^9, 3.959752968552703*^9}},
 CellLabel->
  "In[152]:=",ExpressionUUID->"59f1a074-74ba-42fa-b8e0-ebbf1ba828c4"],

Cell[CellGroupData[{

Cell[BoxData[
 RowBox[{"ListStreamPlot", "[", 
  RowBox[{
   RowBox[{"vf", " ", 
    RowBox[{"(", 
     RowBox[{"1", "-", "fovea"}], ")"}]}], ",", 
   RowBox[{"PlotLegends", "\[Rule]", "Automatic"}]}], "]"}]], "Input",
 CellChangeTimes->{{3.884314252924451*^9, 3.884314275414896*^9}, 
   3.959133978249058*^9, 3.9597529551576138`*^9},
 CellLabel->
  "In[156]:=",ExpressionUUID->"4e8a86a5-7f2b-4346-96e4-9c9217679907"],

Cell[BoxData[
 TemplateBox[{
   GraphicsBox[{{{{}}, {{
        Hue[0.67, 0.6, 0.6], 
        Directive[
         RGBColor[0.192, 0.48, 0.64]], {{
          Arrowheads[{{0.02, 1.}}], {
           LABColor[
           0.18867529172565287`, 0.5225960874035913, -0.8571921932892976], 
           
           ArrowBox[{{1., 1.130433093084084}, {1.532882119563737, 
            1.6626092550368732`}, {2.024390053726514, 2.1534667147319735`}, {
            2.5798853910647175`, 2.7082266184430313`}, {3.2178726907562583`, 
            3.3453693928270787`}, {3.965824640782293, 4.092331495093657}, {
            4.49874454263714, 4.624546035138398}, {5.105351870630205, 
            5.230350723491432}, {5.808406613598945, 5.932475006294931}, {
            6.642490747775438, 6.765455216313581}, {7.214144679414101, 
            7.336352897307193}, {7.868410028635891, 7.989752581284294}, {
            8.632042721858205, 8.752374907555472}, {9.546396307679057, 
            9.665518989022365}, {10.156969409859887`, 10.275284732026265`}, {
            10.858917588613876`, 10.976304584082092`}, {11.682943046840231`, 
            11.799240251677336`}, {12.26459000447859, 
            12.380118067827993`}}]}}, {
          Arrowheads[{{0.02, 1.}}], {
           LABColor[
           0.18876837695070117`, 0.5225959211916438, -0.8569697246763083], 
           
           ArrowBox[{{12.546204638504719`, 12.661360308436208`}, {
            12.677121342543154`, 12.792103894628523`}, {13.328730147604622`, 
            13.442851300417658`}, {14.08073986398833, 14.19386719753456}, {
            14.967899358434993`, 15.079854357870822`}, {16.045180101992436`, 
            16.155711815794426`}, {16.74176848224455, 16.851379752244704`}, {
            17.54844791562825, 17.65699328929856}, {18.5042649376876, 
            18.61154758245061}, {19.671497415797496`, 19.777238129261622`}, {
            20.41913519375197, 20.523888452514278`}, {21.287683578060676`, 
            21.391289910791556`}, {22.320921140720245`, 
            22.423163262088703`}, {23.589123067660356`, 
            23.689690801007643`}, {23.8107824101701, 
            23.911057532187844`}}]}}, {
          Arrowheads[{{0.020000000000000004`, 1.}}], {
           LABColor[
           0.18958929804054986`, 0.5225944553640319, -0.8550077680270382], 
           
           ArrowBox[{{24.092396726484633`, 24.192300090927976`}, {
            24.396864204155744`, 24.49636564268685}, {25.33812976672915, 
            25.436388835578214`}, {26.462130496317116`, 26.55890615933221}, {
            27.848248958553363`, 27.943195359260663`}, {28.72994339081692, 
            28.823726353034374`}, {29.760687207220037`, 29.85311018275273}, {
            30.99628243109702, 31.08707556306303}, {32.52706472070242, 
            32.61583886920505}, {33.50320131357652, 33.59068806498042}, {
            34.64819622054107, 34.73417287777568}, {35.35696495754446, 
            35.44200686789719}}]}}, {
          Arrowheads[{{0.02, 1.}}], {
           LABColor[
           0.19457844283623976`, 0.522585546802306, -0.8430839839665265], 
           
           ArrowBox[{{35.63857909605621, 35.723249604675026`}, {
            36.0260750179418, 36.11023448454392}, {37.740449619754436`, 
            37.82234759864972}, {38.87588286775358, 38.95628068274973}, {
            40.21933719003879, 40.29795611844843}, {41.85307187387657, 
            41.92951622461897}, {43.91179982608612, 43.985476530168995`}, {
            45.213365088826144`, 45.28519931274354}, {46.75296909811577, 
            46.82247633136952}, {46.9034276501425, 46.97267566449618}}]}}, {
          Arrowheads[{{0.019999999999999997`, 1.}}], {
           LABColor[
           0.21489800528537226`, 0.5225492644164993, -0.7945213375071885], 
           
           ArrowBox[{{47.18509868422186, 47.253861419044064`}, {
            48.618713966935815`, 48.68500678448378}, {50.94428089947142, 
            51.00579388442453}, {52.21526741307442, 52.271874718513956`}, {
            53.667613133778524`, 53.716028299496706`}, {55.34937473232327, 
            55.38260529324487}, {56.29322399748871, 56.314280616634576`}, {
            57.31978265268731, 57.32311194438246}, {57.4848013738242, 
            57.4848001206876}, {58.490165805046175`, 58.46269603398401}}]}}, {
         
          Arrowheads[{{0.02, 1.}}], {
           LABColor[
           0.26658430569824654`, 0.5224569739305602, -0.6709938973851347], 
           
           ArrowBox[{{58.77673565813085, 58.73888726491355}, {59.605523719209,
             59.53738841951843}, {62.0250796976679, 61.83070200550291}, {
            64.92148738846397, 64.46100569960468}, {66.58881600322218, 
            65.90638830195533}, {68.42669876415414, 67.43893221396533}, {
            70.46245736793531, 69.09254615375437}, {70.69731628082492, 
            69.2801310212792}}]}}, {
          Arrowheads[{{0.020000000000000004`, 1.}}], {
           LABColor[
           0.33728952415125435`, 0.5223307234750755, -0.5020122800319385], 
           
           ArrowBox[{{71.00829720609826, 69.52851552988659}, {
            72.67855896082378, 70.86257531129776}, {75.08940783211855, 
            72.7581202041997}, {77.7094082711187, 74.7882813500643}, {
            80.49213020185782, 76.96985309729665}, {83.29348669669939, 
            79.31355535067469}, {83.4505733770829, 79.45689175680076}}]}}, {
          Arrowheads[{{0.02, 1.}}], {
           LABColor[
           0.3831333643247829, 0.5222488652214737, -0.3924480013591706], 
           
           ArrowBox[{{83.74457498790892, 79.72515851365242}, {
            85.9862674493161, 81.7706288251616}, {88.46136641890283, 
            84.23901096708578}, {90.65144450121474, 86.61215582030613}, {
            92.51454990924961, 88.79374102643835}, {94.04599077214695, 
            90.72396817334456}, {94.54292084475652, 91.38583609993424}}]}}, {
          Arrowheads[{{0.012151979266021174`, 1.}}], {
           LABColor[
           0.2966574784500027, 0.5224032756061529, -0.5991206540557007], 
           
           ArrowBox[{{94.78188365892157, 91.70411392424238}, {
            95.29199682528078, 92.38354059281015}, {97.09112818554601, 
            94.92426486257307}, {98.2471618222154, 96.6467643902436}, {
            99.1373072196109, 98.04895591608116}, {99.61080137887856, 
            98.85703948860474}, {99.86664377174051, 99.3215537680671}, {
            100.0189440910926, 99.6039439612615}, {100.10664787904689`, 
            99.76917276856081}}]}}}}, {
        Hue[0.67, 0.6, 0.6], 
        Directive[
         RGBColor[0.192, 0.48, 0.64]], {{
          Arrowheads[{{0.02000000000000001, 1.}}], {
           LABColor[
           0.188672338142004, 0.5225960926774776, -0.8571992521931933], 
           ArrowBox[CompressedData["
1:eJwBQQG+/iFib1JlAgAAABMAAAACAAAAAAAAAAAA8D8Vpx1vkP5oQE5MN4DR
ovU/klD3Nt39aEC+y3jsZJD9PzaIGKW0+2hAt9H1U2YZA0AdDo/Z/fVoQK1N
lOyI6AdAvSPDYn/naEC6IPEunnYNQBLj9sul0GhAaeZ9Gl4NEkD8qMnx7LRo
QPI+zpe3CBRABLdwlrWkaEBOJbY1LkYWQJiAfURhkmhA4Pqxy6nYGED19P5L
VX1oQGBbodl22RtAYEFMq8JkaED59slp7jweQIMSrGs3UWhAPPD75CiAIECF
yfpSmzpoQH10p7hfIyJAdzCmB88faEAH4zekeGgjQCNjp+8GC2hA+DyEvL3i
JEAzC/u02PJnQJK11E+kpiZAAFWCj/XVZ0A+fflAXv8nQJuDbknsv2dAMMOB
BN4sKUD2DshqpqxnQFhWke4=
            "]]}}, {
          Arrowheads[{{0.02, 1.}}], {
           LABColor[
           0.18875401192293453`, 0.5225959468416784, -0.8570040563095094], 
           
           ArrowBox[{{12.865873126559931`, 189.11073504099357`}, {
            13.733488198984146`, 188.22335921644947`}, {14.446571609959243`, 
            187.49403645008965`}, {15.284303819743977`, 
            186.63722817315613`}, {16.29854238894173, 185.59989721631072`}, {
            17.053766778583878`, 184.82747965411698`}, {17.944635427003096`, 
            183.9163321154919}, {19.029354362405908`, 182.806924867236}, {
            19.830102566589083`, 181.98795395582513`}, {20.77817276756494, 
            181.01831125746094`}, {21.938476126074594`, 179.8316094247113}, {
            22.789406786862564`, 178.96132133192887`}, {23.800301903172304`, 
            177.92743273083587`}, {23.995642449197113`, 
            177.72764957091354`}}]}}, {
          Arrowheads[{{0.02, 1.}}], {
           LABColor[
           0.18947894487066996`, 0.5225946524094306, -0.8552715060867508], 
           
           ArrowBox[{{24.273889090709332`, 177.44307478902454`}, {
            25.043230305547034`, 176.65623651050737`}, {25.950697780559224`, 
            175.72813294546702`}, {27.032118240209194`, 
            174.62212358868564`}, {28.367303825158558`, 
            173.25658384214273`}, {29.340094734772606`, 
            172.26168055151524`}, {30.50273690746426, 171.0726139299348}, {
            31.94357042481758, 169.59903778019506`}, {32.994078306263866`, 
            168.5246601750535}, {34.253084713216744`, 167.23705042511267`}, {
            35.403834288751604`, 166.06016128306243`}}]}}, {
          Arrowheads[{{0.020000000000000014`, 1.}}], {
           LABColor[
           0.1939628718315068, 0.5225866459590787, -0.8445551651077693], 
           ArrowBox[{{35.6820847782268, 165.77559026361945`}, {
            35.81852079496877, 165.63605506838502`}, {36.9661210471883, 
            164.4623905290303}, {38.34551022785038, 163.05167795226316`}, {
            40.06611641668953, 161.29200984238236`}, {41.3353298093297, 
            159.99399162228795`}, {42.86440841718729, 158.4302301442332}, {
            44.77483360557954, 156.47653568206835`}, {46.27068561660708, 
            154.9468977501683}, {46.812394418985704`, 
            154.39303312353994`}}]}}, {
          Arrowheads[{{0.019999999999999993`, 1.}}], {
           LABColor[
           0.21277856228634076`, 0.5225530488704598, -0.7995866907258096], 
           
           ArrowBox[{{47.09068322718775, 154.10849957678406`}, {
            48.09248090436512, 153.0842217840094}, {50.39813882327221, 
            150.72785264507036`}, {51.73882899537646, 149.35857786358366`}, {
            53.29389457953598, 147.77214137765858`}, {55.12939139769769, 
            145.90405031558947`}, {56.1764521836355, 144.84148151663763`}, {
            57.33054764330163, 143.6744923779862}, {57.48700868425446, 
            143.51666149443446`}, {58.24850660651341, 142.7529916973709}}]}}, {
          Arrowheads[{{0.020000000000000007`, 1.}}], {
           LABColor[
           0.2624916882228334, 0.5224642816630262, -0.6807750300275986], 
           
           ArrowBox[{{58.529534059665835`, 142.47116272339082`}, {
            58.55228526350725, 142.44834663064432`}, {59.72049025264151, 
            141.2861770710055}, {62.30086564990704, 138.756888554475}, {
            65.44499502573267, 135.7984611882888}, {67.28082946295713, 
            134.15012145179747`}, {69.32441483924178, 132.3877190609125}, {
            70.19955139866919, 131.65136722615168`}}]}}, {
          Arrowheads[{{0.019999999999999997`, 1.}}], {
           LABColor[
           0.3333903801092361, 0.5223376857435201, -0.5113310217164893], 
           
           ArrowBox[{{70.50408980786547, 131.395124455865}, {
            71.48422311855809, 130.57042692281834`}, {73.83108871552844, 
            128.62048261131937`}, {76.37729153852673, 126.52842108599073`}, {
            79.1351114959268, 124.28477730640749`}, {82.03877638471195, 
            121.88447380723838`}, {82.76449448383316, 
            121.24106826428347`}}]}}, {
          Arrowheads[{{0.019999999999999997`, 1.}}], {
           LABColor[
           0.3827235241573262, 0.5222495970275406, -0.3934274970154799], 
           
           ArrowBox[{{83.06230490664677, 120.9770361600545}, {
            84.9017911515696, 119.34618852430468`}, {87.57710256949898, 
            116.74646604188106`}, {89.96234593327215, 114.2136547267323}, {
            91.80412001240286, 112.10222744326083`}, {93.36547866160596, 
            110.19222636985688`}, {93.95740443596918, 
            109.40702356775662`}}]}}, {
          Arrowheads[{{0.008938533337135474, 1.}}], {
           LABColor[
           0.3054957578788555, 0.5223874940722293, -0.5779976480713594], 
           
           ArrowBox[{{94.19698696750208, 109.08921197170594`}, {
            95.715219652877, 107.07524229775652`}, {97.27695695260181, 
            104.83826458195689`}, {98.30597339241925, 
            103.28314267733846`}}]}}}}, {
        Hue[0.67, 0.6, 0.6], 
        Directive[
         RGBColor[0.192, 0.48, 0.64]], {{
          Arrowheads[{{0.019999999999999997`, 1.}}], {
           LABColor[
           0.18867345107385392`, 0.5225960906902388, -0.8571965923467474], 
           
           ArrowBox[{{197.24813142539222`, 200.}, {196.5576082311235, 
            199.98905675386257`}, {196.28544903968822`, 
            199.97979464082002`}, {196.004514185327, 199.9642516179687}, {
            195.71479387237179`, 199.949702717943}, {195.29711068967643`, 
            199.92691735692185`}, {194.85489910715967`, 199.8372249306673}, {
            194.3757571279412, 199.57455445935219`}, {193.5350081894227, 
            198.7836310133888}, {192.4944962398606, 197.6646503125886}, {
            191.10060649236465`, 196.19247931287893`}, {190.23064180830627`, 
            195.27366510315974`}, {189.14367994123742`, 
            194.12567848264536`}, {187.6888544983571, 192.58919170549046`}, {
            186.7781444074483, 191.62737048762887`}, {185.639513488281, 
            190.4248467657297}, {185.42145604322158`, 
            190.19455578040376`}}]}}, {
          Arrowheads[{{0.01999999999999998, 1.}}], {
           LABColor[
           0.18876554988965497`, 0.5225959262396127, -0.8569764811980812], 
           ArrowBox[{{185.1478083910285, 189.90555584537054`}, {
            184.11451422345283`, 188.81429142228367`}, {183.15640450265985`, 
            187.80243847077406`}, {181.95753739678628`, 
            186.53633319700305`}, {180.3505726112334, 184.8392609571774}, {
            179.33611178137727`, 183.76792613729552`}, {178.06538373159248`, 
            182.42596737608534`}, {176.3602535747045, 180.62527558385702`}, {
            175.27780030046364`, 179.48216817748755`}, {174.20168540320614`, 
            178.3457638272378}}]}}, {
          Arrowheads[{{0.019999999999999987`, 1.}}], {
           LABColor[
           0.189556374103729, 0.5225945141526491, -0.855086454441073], 
           
           ArrowBox[{{173.9280271946883, 178.0567738881209}, {
            173.9201744492571, 178.04848119178135`}, {172.09625693074588`, 
            176.12239975889082`}, {170.92642243303325`, 
            174.88705007084423`}, {169.45590526335369`, 
            173.33419155253148`}, {167.47518432038808`, 
            171.24258402050418`}, {166.21783619731048`, 
            169.91485824351096`}, {164.64080061100515`, 
            168.24956518073344`}, {162.9814709877954, 
            166.49739210598182`}}]}}, {
          Arrowheads[{{0.01999999999999999, 1.}}], {
           LABColor[
           0.19442648453821965`, 0.522585818137361, -0.8434471560142411], 
           
           ArrowBox[{{162.70780284339935`, 166.20841157594074`}, {
            162.5296839886459, 166.02032654627624`}, {161.16091846919792`, 
            164.57498851289714`}, {159.44901446648362`, 
            162.76733118766393`}, {157.175588619422, 160.3667702669687}, {
            155.61204569775896`, 158.71580596411138`}, {153.64948174983266`, 
            156.64352889108972`}, {151.76088284716104`, 
            154.64937430727124`}}]}}, {
          Arrowheads[{{0.020000000000000007`, 1.}}], {
           LABColor[
           0.21443095506501572`, 0.5225500983762034, -0.7956375620709167], 
           
           ArrowBox[{{151.48720631535426`, 154.36040172044298`}, {
            151.03923520240463`, 153.88739305404852`}, {149.5026786390153, 
            152.2649713340116}, {147.64914014819874`, 150.3078690558008}, {
            145.34043690488252`, 147.87019234237394`}, {143.95957442940664`, 
            146.4121998881436}, {142.37427771254204`, 144.738364015035}, {
            142.22532371150345`, 144.5810913898737}, {140.99190994265, 
            143.27880159193842`}, {140.539988597126, 
            142.80164641471217`}}]}}, {
          Arrowheads[{{0.019999999999999997`, 1.}}], {
           LABColor[
           0.2668318003563382, 0.5224565320068382, -0.6704023986453578], 
           
           ArrowBox[{{140.26630465648944`, 142.51268084472562`}, {
            139.61173245388014`, 141.8215594395588}, {138.14145714099553`, 
            140.26919359307618`}, {136.4909861798815, 138.52658035838763`}, {
            134.6292620824869, 136.5609317017284}, {132.52522736076062`, 
            134.33945958933393`}, {130.15609590486443`, 
            131.83811034039874`}, {129.31885260040502`, 
            130.95414748302457`}}]}}, {
          Arrowheads[{{0.020000000000000004`, 1.}}], {
           LABColor[
           0.34565362742518185`, 0.5223157886248456, -0.48202252920644884`], 
           
           ArrowBox[{{129.04516385906285`, 130.6651864599392}, {
            127.4990816049601, 129.0328302741175}, {125.27648706736191`, 
            126.68622371472455`}, {122.96728400262803`, 
            124.24818781418935`}, {120.57147241075852`, 
            121.71872257251196`}, {118.09755331087297`, 
            119.10680321301919`}}]}}, {
          Arrowheads[{{0.01999999999999999, 1.}}], {
           LABColor[
           0.3815196017650624, 0.5222517467380388, -0.39630480589682776`], 
           
           ArrowBox[{{117.8238617223614, 118.81784488665012`}, {
            115.60912260778017`, 116.47956592314362`}, {113.26063223313716`, 
            114.0000439590148}, {111.1126034791536, 111.73203823389194`}, {
            109.19590382003044`, 109.70791047555113`}, {107.5430958049705, 
            107.96165373169421`}, {106.87808197339794`, 
            107.25772892346497`}}]}}, {
          Arrowheads[{{0.009799613785805555, 1.}}], {
           LABColor[
           0.29070390532294466`, 0.5224139062404328, -0.6133493692488999], 
           
           ArrowBox[{{106.60476324212918`, 106.96841789509303`}, {
            105.01501498401466`, 105.28565103431995`}, {103.31728117127025`, 
            103.47773308235217`}, {102.19799893821933`, 
            102.27245234353528`}, {101.28189991588577`, 
            101.26646274480447`}}]}}}}, {
        Hue[0.67, 0.6, 0.6], 
        Directive[
         RGBColor[0.192, 0.48, 0.64]], {{
          Arrowheads[{{0.01999999999999999, 1.}}], {
           LABColor[
           0.18867828844630635`, 0.5225960820526802, -0.8571850312903128], 
           
           ArrowBox[{{200., 8.167474268120342}, {199.8744754271287, 
            8.72858857298309}, {199.45177408299656`, 9.4722128349088}, {
            198.84949617436183`, 10.073005106417575`}, {198.06603722833026`, 
            10.771290460527087`}, {197.14012455611655`, 
            11.610040517747265`}, {196.44456470274574`, 
            12.242681596392035`}, {195.62901161980886`, 
            12.984468390236298`}, {194.6440383508772, 13.880361902068525`}, {
            193.91035282923193`, 14.547701490216344`}, {193.04643518405663`, 
            15.333505009428173`}, {191.99679585091206`, 
            16.288249226784387`}, {191.2229320868989, 16.99215724491401}, {
            190.30820126603612`, 17.824206501453894`}, {189.19079712780245`, 
            18.840622653244274`}, {188.7511692143971, 
            19.240522723091466`}}]}}, {
          Arrowheads[{{0.019999999999999997`, 1.}}], {
           LABColor[
           0.18884638214532856`, 0.5225957819064316, -0.8567832965138829], 
           
           ArrowBox[{{188.45675252140086`, 19.508333870889995`}, {
            188.37386589799328`, 19.58373028108001}, {187.40485650677732`, 
            20.46518266630427}, {186.21533277564347`, 21.54723846855217}, {
            185.3514316521333, 22.333099188457503`}, {184.32344286633298`, 
            23.268234824708063`}, {183.0559126623151, 24.42129099001927}, {
            182.1398341781329, 25.254645906650087`}, {181.04656920563662`, 
            26.249198117803257`}, {179.693155768218, 27.480426134911156`}, {
            178.71792581449807`, 28.367623435504893`}, {177.5509216224797, 
            29.429295862520057`}, {176.68046498051285`, 
            30.221197711323715`}}]}}, {
          Arrowheads[{{0.01999999999999999, 1.}}], {
           LABColor[
           0.19017072401409826`, 0.522593417176249, -0.8536181916487873], 
           
           ArrowBox[{{176.38606608923735`, 30.489028428038136`}, {
            176.10104304744726`, 30.74832942347337}, {175.0571146486949, 
            31.698059880689986`}, {173.8047361134327, 32.837444324172495`}, {
            172.24382519550193`, 34.25754423658186}, {171.1177958765755, 
            35.28200657951855}, {169.76365071555853`, 36.51402367303135}, {
            168.07118571279747`, 38.05387043312399}, {166.8421909509517, 
            39.1720548604505}, {165.36038857890023`, 40.52026942446581}, {
            164.6104396341697, 41.20261893372651}}]}}, {
          Arrowheads[{{0.02000000000000001, 1.}}], {
           LABColor[
           0.1974917870190516, 0.5225803447671789, -0.8361212502010512], 
           
           ArrowBox[{{164.3160563906744, 41.470466849434644`}, {
            163.50339775325043`, 42.20987348016462}, {162.14486695359307`, 
            43.44596455115235}, {160.50361907789485`, 44.93931119639641}, {
            158.44452431656498`, 46.81287896334198}, {156.8482237590252, 
            48.2653712223718}, {154.90017443871662`, 50.03794800524528}, {
            152.54098458710598`, 52.184666958389414`}}]}}, {
          Arrowheads[{{0.020000000000000004`, 1.}}], {
           LABColor[
           0.22425486961947172`, 0.5225325569031087, -0.7721589418718308], 
           
           ArrowBox[{{152.24661381050169`, 52.45252857542287}, {
            150.9877698759086, 53.598014848465134`}, {149.31424821822475`, 
            55.120853854341625`}, {147.33235141915205`, 
            56.924324153234835`}, {146.19841849477226`, 57.95618111593316}, {
            144.94538577335334`, 59.09642500297582}, {144.776758087105, 
            59.249874688947614`}, {143.642778623538, 60.281793202587174`}, {
            142.3980439552621, 61.41450667502342}, {140.47199847767237`, 
            63.16723033203813}}]}}, {
          Arrowheads[{{0.019999999999999997`, 1.}}], {
           LABColor[
           0.28645346885146833`, 0.5224214957727512, -0.6235076806878843], 
           
           ArrowBox[{{140.17763725522957`, 63.43510244839589}, {
            139.64683038602288`, 63.91814283751938}, {138.056220833715, 
            65.36563306053702}, {136.2973499787179, 66.96625834947046}, {
            134.35234065507692`, 68.73629116396734}, {132.20331569683725`, 
            70.69200396367523}, {129.93065679306363`, 72.76024621829923}, {
            128.40336249313228`, 74.15017845426237}}]}}, {
          Arrowheads[{{0.02, 1.}}], {
           LABColor[
           0.3632902383596489, 0.522284296887568, -0.43987199059640203`], 
           
           ArrowBox[{{128.10900863513567`, 74.41805866309181}, {
            127.50174535902373`, 74.97070578763255}, {124.91806674348835`, 
            77.32203463488723}, {122.18110629522819`, 79.8128847232752}, {
            119.92925532691953`, 81.86226477211888}, {117.70120039599297`, 
            83.89000400076587}, {116.33498015228531`, 85.13340528719922}}]}}, {
          Arrowheads[{{0.0199716112071201, 1.}}], {
           LABColor[
           0.3716232986175593, 0.522269417467404, -0.41995643088677154`], 
           
           ArrowBox[{{116.04063234306479`, 85.40129214243306}, {
            115.54941343591611`, 85.84835199525116}, {113.51112243498599`, 
            87.703450252045}, {111.63483941294363`, 89.41118944154269}, {
            108.45999961702721`, 92.30161556446909}, {106.04837271137954`, 
            94.49980640992676}, {104.2895026641744, 96.10821482742534}}]}}}}, {
        Hue[0.67, 0.6, 0.6], 
        Directive[
         RGBColor[0.192, 0.48, 0.64]], {{
          Arrowheads[{{0.019999999999999983`, 1.}}], {
           LABColor[
           0.18870125393300577`, 0.5225960410457613, -0.8571301450291474], 
           
           ArrowBox[{{101.14831935204097`, 199.9707286121042}, {
            101.14157055804179`, 199.8486299562572}, {101.13459476774675`, 
            199.4746207081099}, {101.11347426613378`, 197.77434915220363`}, {
            101.08721319474652`, 195.4628327147218}, {101.05169819672015`, 
            192.33743770265397`}, {101.02894074153416`, 
            190.33508270120194`}, {101.00029526554141`, 187.8150666495808}, {
            100.96180349244388`, 184.42955576444206`}, {100.95751006119986`, 
            184.05199749802537`}}]}}, {
          Arrowheads[{{0.020000000000000004`, 1.}}], {
           LABColor[
           0.20071388069003113`, 0.522574591432383, -0.8284206219914448], 
           
           ArrowBox[{{100.95298446789677`, 183.65402322875002`}, {
            100.93593607820512`, 182.15481197058864`}, {100.90329184205982`, 
            179.28460278079595`}, {100.85943908195839`, 
            175.42972397637578`}, {100.83353083397478`, 
            173.15264568261262`}, {100.80200049082303`, 
            170.38184369024938`}, {100.77187605920211`, 
            167.7350534209451}}]}}, {
          Arrowheads[{{0.019999999999999997`, 1.}}], {
           LABColor[
           0.23388473229078358`, 0.5225153619269088, -0.7491440950940224], 
           
           ArrowBox[{{100.76734651734627`, 167.3370791965906}, {
            100.76220130511201`, 166.8850109933953}, {100.73810267421307`, 
            164.76795705355767`}, {100.71012185952317`, 162.3101394428682}, {
            100.70775759894407`, 162.10247690052086`}, {100.68430740614679`, 
            160.04295915486756`}, {100.65753167164019`, 
            157.69162236893925`}, {100.62863173116621`, 
            155.15392060900564`}, {100.59548337875756`, 
            152.24348890106148`}, {100.58608193670982`, 
            151.4181111662725}}]}}, {
          Arrowheads[{{0.019999999999999983`, 1.}}], {
           LABColor[
           0.3026976987185255, 0.5223924902556962, -0.5846848569182811], 
           
           ArrowBox[{{100.58154882287998`, 151.0201369825884}, {
            100.5572523131409, 148.88708142899782`}, {100.51310423304297`, 
            145.01145237670573`}, {100.48876790403216`, 
            142.87414052781315`}, {100.46286550433834`, 
            140.59744482354165`}, {100.43539703396148`, 
            138.18136526389128`}, {100.40636249290161`, 
            135.62590184886201`}, {100.4004221329134, 135.1011673845758}}]}}, {
          Arrowheads[{{0.019999999999999997`, 1.}}], {
           LABColor[
           0.3738366783391208, 0.5222654652810715, -0.4146665740226024], 
           
           ArrowBox[{{100.39591678411145`, 134.7031928856036}, {
            100.37594484357719`, 132.93899584404008`}, {100.34483838983417`, 
            130.17360728723503`}, {100.31385917930139`, 
            127.37848376441622`}, {100.2838232596077, 124.60237286155296`}, {
            100.25581908184296`, 121.89927738964954`}, {100.230935097097, 
            119.32320015971024`}, {100.22614705787522`, 
            118.78410152956553`}}]}}, {
          Arrowheads[{{0.015013344644209031`, 1.}}], {
           LABColor[
           0.357029078596346, 0.522295476745141, -0.4548358210810341], 
           ArrowBox[{{100.2226123346397, 118.38611722619208`}, {
            100.20922131314235`, 116.87838493514857`}, {100.19137828567291`, 
            114.60235923618838`}, {100.17838183657068`, 112.5450486980449}, {
            100.1712077877177, 110.75637895593341`}, {100.17495604635707`, 
            106.43568135736876`}}]}}}}, {
        Hue[0.67, 0.6, 0.6], 
        Directive[
         RGBColor[0.192, 0.48, 0.64]], {{
          Arrowheads[{{0.019999999999999997`, 1.}}], {
           LABColor[
           0.1911146836695576, 0.5225917316523362, -0.8513621795355979], 
           
           ArrowBox[{{104.18368252161837`, 1.}, {104.1797124034946, 
            1.0941929174753295`}, {104.12150638023115`, 
            2.4749746709538263`}, {104.07444415719944`, 
            3.5912937049695586`}, {104.02076857110089`, 4.864367409973616}, {
            103.95848568087732`, 6.341439014925868}, {103.88461659437401`, 
            8.093078881845676}, {103.8300928693607, 9.38584374418617}, {
            103.76724462853205`, 10.875837912892852`}, {103.69335373640848`, 
            12.627433625337277`}, {103.60425890883322`, 14.73916774382619}, {
            103.53889826572536`, 16.288159105983844`}, {103.51283117802808`, 
            16.90585924829838}}]}}, {
          Arrowheads[{{0.019999999999999997`, 1.}}], {
           LABColor[
           0.20175205743571098`, 0.5225727376754767, -0.8259394361692122], 
           
           ArrowBox[{{103.49605042216909`, 17.303505329924747`}, {
            103.46254847199155`, 18.097386089938862`}, {103.37130230053153`, 
            20.259334318631918`}, {103.25901891621788`, 
            22.919337705819746`}, {103.1829439729771, 24.721310299951202`}, {
            103.09384643042058`, 26.831504927634512`}, {102.9872765034674, 
            29.35518660266137}, {102.856669169634, 32.44763764307118}, {
            102.82449514146838`, 33.20933487359937}}]}}, {
          Arrowheads[{{0.019999999999999997`, 1.}}], {
           LABColor[
           0.23662867844224855`, 0.5225104623670315, -0.7425862133881225], 
           
           ArrowBox[{{102.80769863188722`, 33.60698029010243}, {
            102.78956433756305`, 34.03629680879262}, {102.71439121176371`, 
            35.815812578699564`}, {102.62939396353478`, 
            37.827696043286444`}, {102.5826148021688, 38.934876199035074`}, {
            102.53250473511986`, 40.12082827855175}, {102.52238629597474`, 
            40.360293025783044`}, {102.47230974412652`, 41.54534314847979}, {
            102.41860657364589`, 42.81614434241343}, {102.3029944906673, 
            45.5517488739163}, {102.16920954879537`, 48.716964635912085`}, {
            102.1355679508513, 49.51278552992211}}]}}, {
          Arrowheads[{{0.02, 1.}}], {
           LABColor[
           0.3072008312186476, 0.5223844495121459, -0.573922615747467], 
           
           ArrowBox[{{102.11875837880092`, 49.91043039445262}, {
            102.01357458521089`, 52.39864337379375}, {101.89139165010351`, 
            55.28890098017754}, {101.75774662644727`, 58.4505674390057}, {
            101.61180117855623`, 61.90360809268298}, {101.45271697074432`, 
            65.66798828361402}, {101.4464559270379, 65.81622837519859}}]}}, {
          Arrowheads[{{0.019999999999999993`, 1.}}], {
           LABColor[
           0.37619573550254315`, 0.5222612529747112, -0.4090285560145158], 
           
           ArrowBox[{{101.4296610388632, 66.21387386018641}, {
            101.33591451190462`, 68.43347084651946}, {101.23455289828772`, 
            70.83744728303026}, {101.13297523569753`, 73.25334835514064}, {
            100.9769155322592, 77.00970952810067}, {100.86470112003471`, 
            79.7510235600904}, {100.76979910792942`, 82.12018841126867}}]}}, {
         
          Arrowheads[{{0.010072223923976232`, 1.}}], {
           LABColor[
           0.3524360918304301, 0.5223036779314738, -0.4658128090483666], 
           
           ArrowBox[{{100.75400909608746`, 82.51787504626243}, {
            100.66707830747501`, 84.72314979428114}, {100.58434072019077`, 
            86.90445519918524}, {100.45627599817644`, 
            90.52982279091025}}]}}}}, {
        Hue[0.67, 0.6, 0.6], 
        Directive[
         RGBColor[0.192, 0.48, 0.64]], {{
          Arrowheads[{{0.019999999999999997`, 1.}}], {
           LABColor[
           0.20293240358241305`, 0.5225706300624615, -0.8231184732294132], 
           ArrowBox[CompressedData["
1:eJwBkQFu/iFib1JlAgAAABgAAAACAAAAEZQBNcn5RkDJOQHgchNZQNpTfcbV
70ZAK5SsDpITWUBVXJJBcOZGQBAf36avE1lATCG0QprVRkA4EfQm5RNZQFTK
HWl/sUZAxKYjH1oUWUA5dAntGnRGQFJJopglFVlAFaRui+UqRkClbEMhHBZZ
QIqeSbB4KEVAUDzvvZEZWUCiQl4MaLxEQLSUjGcMG1lA9tt5Sq1aRECx8B6B
aBxZQDT9TntrAURAUBf1y6sdWUD8seOVnKJDQPK4IGcNH1lA3dDXTOZNQ0Ct
i8sEUCBZQJ0IqxCdtUJAI88okp8iWUAwXuYu4DpCQDLpSuiRJFlAZmMUzc7V
QUDp1KHEPiZZQI1nySMCO0FA+pqbQfkoWUDfaPp2W8hAQCjr61AuK1lAPZ6A
fqJvQEADrlGSCy1ZQMP4kb94AkBAsNWWsZsvWUA31BRtA2c/QPpzORLCMVlA
cLEOGarvPkA2uA0/pDNZQMb5drPXWD5Asl4fLYs2WUAQO1d/NQs+QB3THPOD
OFlA3Wygvw==
            "]]}}, {
          Arrowheads[{{0.0005377053101351815, 1.}}], {
           LABColor[
           0.19348842802657307`, 0.5225874931206855, -0.845689059935549], 
           
           ArrowBox[{{29.649208955700512`, 100.93450155481773`}, {
            29.403149247171623`, 100.98077009913372`}, {29.232606391000402`, 
            101.03048525355665`}}]}}}}, {
        Hue[0.67, 0.6, 0.6], 
        Directive[
         RGBColor[0.192, 0.48, 0.64]], {{
          Arrowheads[{{0.019999999999999997`, 1.}}], {
           LABColor[
           0.18954344396244646`, 0.5225945372405663, -0.8551173567738051], 
           
           ArrowBox[{{1., 142.36253008476214`}, {1.1815870253673006`, 
            142.28499209075713`}, {2.155326284654559, 141.8691748518976}, {
            3.275561321345014, 141.3907690006795}, {4.590477875260168, 
            140.82918143251703`}, {5.5709293928126415`, 
            140.41041128537591`}, {6.693315814187643, 139.93098837433809`}, {
            8.002411807606666, 139.3717742141277}, {9.56631552876189, 
            138.70366118867724`}, {10.693789312446548`, 138.2219632220681}, {
            11.999059735147029`, 137.66427595511632`}, {13.543206557461232`, 
            137.00450023398218`}, {15.421975522787582`, 
            136.20173917045443`}, {15.640145907020973`, 
            136.10852924433973`}}]}}, {
          Arrowheads[{{0.020000000000000004`, 1.}}], {
           LABColor[
           0.19432617922541628`, 0.5225859972414174, -0.8436868802433358], 
           
           ArrowBox[{{16.006142553145335`, 135.95216283162358`}, {
            16.644148120669822`, 135.67958480954837`}, {18.058476064345285`, 
            135.07544395329788`}, {19.728511254846698`, 
            134.36236684825326`}, {21.747786523543027`, 
            133.50083196438672`}, {22.805086505410358`, 133.0507066310661}, {
            23.98709692206855, 132.54850700131158`}, {25.322611823651318`, 
            131.98302848721923`}, {26.057891895324524`, 131.672837292312}, {
            26.897969846759505`, 131.31984071715786`}, {27.677392359666978`, 
            130.99489010885827`}, {28.51453643315057, 130.64851307133378`}, {
            30.320199961312774`, 129.91106926043875`}, {30.67674960194157, 
            129.7708340323262}}]}}, {
          Arrowheads[{{0.019999999999999997`, 1.}}], {
           LABColor[
           0.21246042621115377`, 0.5225536169307144, -0.8003470186011733], 
           
           ArrowBox[{{31.047131340213003`, 129.62515847516224`}, {
            32.41554225428127, 129.0869461343852}, {34.848511046857894`, 
            128.20352921671534`}, {37.721202287216975`, 
            127.34128449643045`}, {40.96658160519692, 126.7229869455382}, {
            43.16064967680244, 126.60301234019761`}, {45.55408350455524, 
            126.77981419422491`}, {46.50557036511129, 
            126.91329684779068`}}]}}, {
          Arrowheads[{{0.019999999999999997`, 1.}}], {
           LABColor[
           0.2356056543161955, 0.5225122890675878, -0.7450311852755466], 
           
           ArrowBox[{{46.89958286442254, 126.96944831702466`}, {
            48.25400975442448, 127.183178837202}, {49.794458485510916`, 
            127.4378166534768}, {53.454659503731165`, 127.95191026390049`}, {
            55.66166038776207, 128.1484127132771}, {58.1950448205713, 
            128.24355877471956`}, {61.12016043617493, 128.11882337257478`}, {
            62.71790641448802, 127.90003548529533`}}]}}, {
          Arrowheads[{{0.01079664182343145, 1.}}], {
           LABColor[
           0.30731138441632444`, 0.5223842521095797, -0.5736583996322248], 
           
           ArrowBox[{{63.11222657947281, 127.84603911980312`}, {
            64.50235486858904, 127.65568143118968`}, {66.64503098916329, 
            127.21638853004525`}, {68.96583341744392, 126.61780533938773`}, {
            71.44736215251835, 125.81867461996383`}}]}}}}, {
        Hue[0.67, 0.6, 0.6], 
        Directive[
         RGBColor[0.192, 0.48, 0.64]], {{
          Arrowheads[{{0.01999999999999999, 1.}}], {
           LABColor[
           0.1888872300722459, 0.5225957089688255, -0.8566856721955222], 
           
           ArrowBox[{{199.9278248839027, 101.83297757101548`}, {
            199.99857634397608`, 101.81508548410541`}, {199.82023379368604`, 
            101.80238087628616`}, {199.33498695076247`, 
            101.78923092193745`}, {197.6097430579486, 101.75599934083769`}, {
            195.2927921434882, 101.71441670639466`}, {192.1595559406931, 
            101.65817222750994`}, {190.15321110476498`, 
            101.62215020551757`}, {187.62834040162937`, 
            101.57681124907808`}, {184.2369884955173, 101.51590019057235`}, {
            184.15467371525116`, 101.51442149730265`}}]}}, {
          Arrowheads[{{0.019999999999999997`, 1.}}], {
           LABColor[
           0.20058166643555594`, 0.5225748275126924, -0.8287366068515044], 
           
           ArrowBox[{{183.75673791724674`, 101.50727302427772`}, {
            181.9556101787725, 101.47491777220564`}, {179.07700022832057`, 
            101.42319812366804`}, {175.21131634992793`, 
            101.35372892583781`}, {172.9275384300349, 101.31268076767994`}, {
            170.1492196275583, 101.26273657476408`}, {167.839308309785, 
            101.22120540072896`}}]}}, {
          Arrowheads[{{0.02, 1.}}], {
           LABColor[
           0.23358895760695764`, 0.5225158900589104, -0.7498509804631447], 
           
           ArrowBox[{{167.4413726237968, 101.21405069478749`}, {
            166.6446022216036, 101.19972511874268`}, {164.5239819647222, 
            101.16159195745665`}, {162.06350247034683`, 
            101.11734230025147`}, {161.85274844431214`, 
            101.11355183502835`}, {159.7990534362745, 101.07661190445899`}, {
            157.4575797112157, 101.03449126078621`}, {154.93321044746187`, 
            100.98907732948084`}, {152.04305010631802`, 
            100.93707682291024`}, {151.52394746231883`, 
            100.92773579006085`}}]}}, {
          Arrowheads[{{0.01999999999999999, 1.}}], {
           LABColor[
           0.3021283836107246, 0.5223935068184514, -0.586045488987663], 
           
           ArrowBox[{{151.12601188383456`, 100.92057510738367`}, {
            148.71733374949832`, 100.8772319615983}, {144.88629643871704`, 
            100.80828496606888`}, {142.77705019031708`, 
            100.77032125501388`}, {140.53300923287927`, 
            100.72992818448705`}, {138.15417356640364`, 100.6871057544884}, {
            135.64054319089013`, 100.64185396501787`}, {135.2085900153708, 
            100.63407718520975`}}]}}, {
          Arrowheads[{{0.01999999999999999, 1.}}], {
           LABColor[
           0.37356582950814404`, 0.5222659489057462, -0.4153138879623378], 
           
           ArrowBox[{{134.8106545026089, 100.62691285111991`}, {
            132.96007875597616`, 100.5935955359213}, {130.20095505576083`, 
            100.54391741285907`}, {127.41137872912542`, 
            100.49368778604511`}, {124.63955641495114`, 
            100.44377484569326`}, {121.93908599272598`, 
            100.39514421459879`}, {119.36356534193786`, 
            100.34876151555702`}, {118.89323486829299`, 
            100.34029082774418`}}]}}, {
          Arrowheads[{{0.015146449186809635`, 1.}}], {
           LABColor[
           0.35787401900789767`, 0.5222939680288943, -0.4528164595623933], 
           
           ArrowBox[{{118.49529940080274`, 100.33312397953075`}, {
            116.9176321077818, 100.3047100708845}, {114.6392013781288, 
            100.26367260010466`}, {112.57818931699282`, 
            100.22654819902762`}, {110.78451208838787`, 
            100.19423596346361`}, {108.34084636352613`, 
            100.15019587264456`}, {106.44068277821924`, 
            100.11590544291005`}}]}}}}, {
        Hue[0.67, 0.6, 0.6], 
        Directive[
         RGBColor[0.192, 0.48, 0.64]], {{
          Arrowheads[{{0.019999999999999997`, 1.}}], {
           LABColor[
           0.1889590992720567, 0.5225955806399778, -0.8565139087261824], 
           
           ArrowBox[{{199.9533553702735, 144.29861222330464`}, {
            199.91486450240225`, 144.14353903541993`}, {199.84149174358885`, 
            143.9865879291415}, {199.65755802603059`, 143.7902547531901}, {
            199.3311538363533, 143.5860976096048}, {198.8764891396678, 
            143.37185039401862`}, {196.45763777228737`, 142.3166556942565}, {
            194.90923986528617`, 141.6386558897674}, {192.96343219925112`, 
            140.78655100251376`}, {190.34362220020645`, 
            139.63912907255832`}, {188.65265736819381`, 
            138.89843629357043`}, {186.5230695107797, 137.9655128064926}, {
            185.65687604529333`, 137.58599956432252`}}]}}, {
          Arrowheads[{{0.019999999999999983`, 1.}}], {
           LABColor[
           0.19340109433795824`, 0.5225876490627532, -0.845897782690028], 
           
           ArrowBox[{{185.2923310346095, 137.4262781343717}, {
            183.65045835387713`, 136.70690948392203`}, {181.96758201766633`, 
            135.96949211693112`}, {179.89875794670905`, 
            135.06286775219934`}, {177.2244308373365, 133.89074882586613`}, {
            175.55953077146197`, 133.1609735807301}, {173.51348268828124`, 
            132.26405025866424`}, {171.47311230371534`, 
            131.36949679325187`}, {170.7113714657636, 
            131.03550225256487`}}]}}, {
          Arrowheads[{{0.01999999999999999, 1.}}], {
           LABColor[
           0.21052646171096404`, 0.5225570701963204, -0.8049690883195906], 
           
           ArrowBox[{{170.34686975154946`, 130.87568204002915`}, {
            169.666847291421, 130.5775179166008}, {167.48353565254985`, 
            129.62013000867574`}, {164.98892420129755`, 128.5261512458071}, {
            161.871713125283, 127.15899077305137`}, {159.16895565604952`, 
            125.97346740394143`}, {155.83256935555792`, 
            124.50985552335445`}, {155.76748994421894`, 
            124.4813029786951}}]}}, {
          Arrowheads[{{0.020000000000000004`, 1.}}], {
           LABColor[
           0.25817209072458025`, 0.5224719946885085, -0.6910986325500172], 
           
           ArrowBox[{{155.4030246625452, 124.32139970025942`}, {
            152.61008110945681`, 123.09604065213912`}, {150.7178675226178, 
            122.26578819010749`}, {148.6383409599198, 121.35330571045984`}, {
            146.30770354661053`, 120.33056111110014`}, {143.66215740793768`, 
            119.1695222899323}, {140.82486299988472`, 
            117.92424393023867`}}]}}, {
          Arrowheads[{{0.019999999999999997`, 1.}}], {
           LABColor[
           0.3367150050392094, 0.5223317493300429, -0.5033853493877484], 
           
           ArrowBox[{{140.46042173212808`, 117.7642859284371}, {
            137.4263389545014, 116.43256198217219`}, {134.70476659088817`, 
            115.23793644828943`}, {131.8525426644485, 113.98588422034045`}, {
            128.8696671751824, 112.67640529832528`}, {125.88309211853215`, 
            111.36523434991801`}}]}}, {
          Arrowheads[{{0.020000000000000004`, 1.}}], {
           LABColor[
           0.382901423066366, 0.5222492793732176, -0.3930023283216742], 
           
           ArrowBox[{{125.51866742677771`, 111.20523858739178`}, {
            121.95441030457194`, 109.64037089663583`}, {118.32595166944928`, 
            108.04722029480925`}, {114.99331942325378`, 106.5838640369167}, {
            112.07906877151744`, 105.30411828311078`}, {110.94200469918832`, 
            104.80466804863416`}}]}}, {
          Arrowheads[{{0.0041244796426356135`, 1.}}], {
           LABColor[
           0.3094006765072094, 0.5223805214927472, -0.5686651054402885], 
           
           ArrowBox[{{110.57760803321675`, 104.64460846651298`}, {
            109.5997454167011, 104.2150867491446}, {107.5718950612656, 
            103.32387315077132`}}]}}}}, {
        Hue[0.67, 0.6, 0.6], 
        Directive[
         RGBColor[0.192, 0.48, 0.64]], {{
          Arrowheads[{{0.020000000000000004`, 1.}}], {
           LABColor[
           0.1886927849094132, 0.522596056167956, -0.8571503855338143], 
           ArrowBox[CompressedData["
1:eJwBUQGu/iFib1JlAgAAABQAAAACAAAAwbg6+0DcZkCqdj1h+f1oQOSBKHk7
0mZA+bkEIif8aEDFi8ljy8dmQNjZ2/pZ+GhAhkLpo32+ZkB88jNJh/JoQIly
4aCltGZAHF61b4npaEASaX26GqpmQDspWd5o3WhARFwgTd2PZkDoEmidM71o
QGRLp4Ixb2ZALQVnGW6VaEB9ybf4tENmQB2Qcpl+YGhA4YIciikmZkAHaXAG
iDxoQOIPtKioAGZAAR3duOEOaECjoCo8Mf9lQFafLsIYDWhATmZEEjf9ZUDk
GxCpsApoQMa9oU02+2VAFyhMhkAIaECltLKqv/BlQG6dIyOE+2dAfZsQEHjl
ZUBNtoluye1nQEAnj2w92WVAJTam8+beZ0AACejslcNlQGa2576LxGdA8rxU
6S6qZUBE6K7WoKVnQNlJ6Iv+jWVAKnNt61GDZ0CPdpc2
            "]]}}, {
          Arrowheads[{{0.019999999999999997`, 1.}}], {
           LABColor[
           0.18907269676981656`, 0.5225953778015431, -0.8562424168997128], 
           
           ArrowBox[{{172.18465399465637`, 187.79623964746133`}, {
            171.09685196984032`, 186.47234617465529`}, {169.41749053991504`, 
            184.42857507235786`}, {168.3486076292129, 183.12778953122805`}, {
            166.97056173500673`, 181.45082084917453`}, {165.07456306433056`, 
            179.14364386034552`}, {164.2271312385357, 178.11246433696522`}, {
            163.21957164080982`, 176.88646477289961`}, {162.07717481817625`, 
            175.4964321532903}}]}}, {
          Arrowheads[{{0.019999999999999997`, 1.}}], {
           LABColor[
           0.1916489030773032, 0.5225907777560747, -0.8500854242759798], 
           
           ArrowBox[{{161.82446679309632`, 175.18895426133676`}, {
            160.28785766354963`, 173.31934547668124`}, {157.93462776603596`, 
            170.45626201604534`}, {156.39741820033478`, 
            168.58605929069805`}, {154.34292086646713`, 
            166.08661214112448`}, {152.9957236843345, 164.4477095354331}, {
            151.71552131549612`, 162.89035185607437`}}]}}, {
          Arrowheads[{{0.019999999999999993`, 1.}}], {
           LABColor[
           0.20381721081089055`, 0.5225690501604677, -0.8210038321918028], 
           
           ArrowBox[{{151.46278372978014`, 162.5828982615817}, {
            151.3293116219956, 162.42053032890317`}, {150.19218052125788`, 
            161.03724937768106`}, {148.83994094997334`, 159.39233588142}, {
            147.1936999845071, 157.38984367816988`}, {145.03060216902168`, 
            154.75875843613048`}, {143.6907522638167, 153.12908065197794`}, {
            142.17870169363678`, 151.2899794257368}, {141.3526471480806, 
            150.2852749900271}}]}}, {
          Arrowheads[{{0.011119349241406286`, 1.}}], {
           LABColor[
           0.24224350808440184`, 0.5225004365893688, -0.7291670766560251], 
           
           ArrowBox[{{141.0998817291994, 149.977844277479}, {
            140.40174233834713`, 149.12871906352515`}, {138.21663481204232`, 
            146.47112346754358`}, {135.47855869210358`, 
            143.1411079480406}}]}}}}, {
        Hue[0.67, 0.6, 0.6], 
        Directive[
         RGBColor[0.192, 0.48, 0.64]], {{
          Arrowheads[{{0.019999999999999997`, 1.}}], {
           LABColor[
           0.18965239508457232`, 0.5225943426986485, -0.8548569695317869], 
           
           ArrowBox[{{1., 60.08314901010923}, {1.7958414336419182`, 
            60.40335374569421}, {2.9185927539702723`, 60.855120309469775`}, {
            4.233695826026382, 61.38432387719781}, {5.22371067017367, 
            61.7827388443164}, {6.356229471211653, 62.23853078371035}, {
            7.675878552892605, 62.76967191419628}, {9.25034494494141, 
            63.403422009474205`}, {10.391309830306655`, 
            63.862707968552904`}, {11.711499195284844`, 64.39416094039696}, {
            13.272143038684614`, 65.02242393485376}, {15.168914766192623`, 
            65.78597744022753}, {15.76864487625075, 66.02735018409172}}]}}, {
          Arrowheads[{{0.02, 1.}}], {
           LABColor[
           0.19489268967141898`, 0.5225849856866353, -0.8423329511627456], 
           
           ArrowBox[{{16.137863425781166`, 66.17594918369352}, {
            16.437607351148124`, 66.29658680469846}, {17.910421649087812`, 
            66.88915578821243}, {19.656276199460915`, 67.5910880240603}, {
            21.777535810104997`, 68.4428478037987}, {22.865011789925084`, 
            68.87792697091909}, {24.08034048978338, 69.36254790599217}, {
            25.451966702901824`, 69.90645521811544}, {26.20603187222786, 
            70.20370271866732}, {27.06885386145906, 70.54164136868833}, {
            27.876345162605247`, 70.85388516141025}, {28.74139269979607, 
            71.18425620320265}, {30.5984893374217, 71.87859790707407}, {
            30.952265703057204`, 72.00297125363933}}]}}, {
          Arrowheads[{{0.020000000000000004`, 1.}}], {
           LABColor[
           0.21345063468158995`, 0.5225518488254296, -0.7979804743416099], 
           
           ArrowBox[{{31.327738421735067`, 72.13497215336602}, {
            32.725499004837765`, 72.62636778717331}, {35.13947941357904, 
            73.37116423036608}, {36.47655564013069, 73.71685225524071}, {
            37.87708870655139, 74.00302740475537}, {39.33474169374033, 
            74.19811662259613}, {42.44162788107912, 74.21274013414349}, {
            45.97606123998242, 73.61572099201118}, {46.89050824286754, 
            73.40008924140604}}]}}, {
          Arrowheads[{{0.02, 1.}}], {
           LABColor[
           0.23650273016409154`, 0.5225106872588829, -0.742887222906394], 
           
           ArrowBox[{{47.27788405331504, 73.30874384480532}, {
            48.053458382765236`, 73.12585905229564}, {50.472179654405366`, 
            72.58296296648258}, {53.367394662882106`, 72.0967939555069}, {
            56.91682158860356, 71.83914555542786}, {61.10721881614535, 
            71.94457703703469}, {63.054587009378295`, 72.14848321724192}}]}}, {
          Arrowheads[{{0.00758517207147005, 1.}}], {
           LABColor[
           0.30935670527317316`, 0.5223806000072959, -0.5687701942923852], 
           
           ArrowBox[{{63.4504229739635, 72.18993064346964}, {
            63.57423794925452, 72.2028951351111}, {66.32562421132084, 
            72.67537486483936}, {69.34868724762516, 73.45368093318295}}]}}}}, {
        Hue[0.67, 0.6, 0.6], 
        Directive[
         RGBColor[0.192, 0.48, 0.64]], {{
          Arrowheads[{{0.019999999999999997`, 1.}}], {
           LABColor[
           0.18941355841761578`, 0.5225947691627575, -0.8554277761447724], 
           
           ArrowBox[{{145.48669137411616`, 1.}, {145.4650208771961, 
            1.0472627161455546`}, {145.07042547652753`, 
            1.9077888448036917`}, {144.62254289270302`, 2.884469436000753}, {
            144.10571403312383`, 4.0114279509947055`}, {143.49666897906167`, 
            5.339371719037773}, {143.04987717025165`, 6.313477130534833}, {
            142.53765477742394`, 7.430168765822179}, {141.93908265917995`, 
            8.73502088518095}, {141.22218680655385`, 10.297687556042435`}, {
            140.71013801121399`, 11.413750858609012`}, {140.11673875691673`, 
            12.707041053295617`}, {139.4137882336823, 14.238978350136652`}, {
            138.84880434015437`, 15.470136615661948`}}]}}, {
          Arrowheads[{{0.01999999999999999, 1.}}], {
           LABColor[
           0.19363121179622975`, 0.5225872381675668, -0.8453478145104408], 
           
           ArrowBox[{{138.6828050857737, 15.831866138296002`}, {
            138.5568625882071, 16.106307850061956`}, {138.02187319039444`, 
            17.272010622398977`}, {137.40547179560434`, 18.61501890886241}, {
            136.681516743659, 20.19224921372343}, {135.81201798980905`, 
            22.086409252707778`}, {135.3441431005763, 23.105574344660198`}, {
            134.8209377377991, 24.24520665498884}, {134.22890322282294`, 
            25.534687533540886`}, {133.90225797924728`, 
            26.246105405626484`}, {133.52874888696957`, 27.0595621604204}, {
            133.18851429870452`, 27.800513751753225`}, {132.82153455497655`, 
            28.59968210795291}, {132.0406854314807, 30.30006039367237}}]}}, {
          Arrowheads[{{0.020000000000000004`, 1.}}], {
           LABColor[
           0.21153986508897119`, 0.5225552606744652, -0.8025471094954865], 
           
           ArrowBox[{{131.87458150385413`, 30.6617418629414}, {
            131.07377098362102`, 32.405444414859694`}, {129.91210304721875`, 
            34.934641135038035`}, {128.8683470360077, 37.206901378311876`}, {
            127.59475017062904`, 39.97925478863703}, {125.97967075945365`, 
            43.49450848336606}, {125.2289398162528, 45.12831870662336}}]}}, {
          Arrowheads[{{0.02, 1.}}], {
           LABColor[
           0.2607144624856621, 0.5224674550576317, -0.6850225026475798], 
           
           ArrowBox[{{125.06276352945272`, 45.48996693585356}, {
            124.99212464183786`, 45.6436978267805}, {123.86183095457542`, 
            48.1033900605084}, {122.96623758687423`, 50.05221079188322}, {
            121.95814843815813`, 52.24566731870459}, {120.82223279649182`, 
            54.71708510719784}, {119.54315994993988`, 57.49978962358824}, {
            118.41440646273779`, 59.95529609892246}}]}}, {
          Arrowheads[{{0.019999999999999997`, 1.}}], {
           LABColor[
           0.3391784738301926, 0.5223273505874361, -0.4974977932821671], 
           
           ArrowBox[{{118.24817478365772`, 60.31691887042644}, {
            118.1183472615933, 60.59934751824041}, {116.55249670884378`, 
            64.00546326102709}, {114.84120450120707`, 67.72766904743585}, {
            113.9296415922797, 69.71028451808839}, {112.98006684819894`, 
            71.77549707295425}, {112.00423191567363`, 73.89775048157473}, {
            111.59791980572587`, 74.78137560027628}}]}}, {
          Arrowheads[{{0.01999999999999999, 1.}}], {
           LABColor[
           0.3826581376525933, 0.5222497137809596, -0.3935837671970108], 
           
           ArrowBox[{{111.43164587801584`, 75.14297894783252}, {
            111.02619056193191`, 76.02474075859642}, {110.06087877047163`, 
            78.1240290523002}, {109.12026580132, 80.16966776715392}, {
            107.36138822621322`, 83.99563142953338}, {105.8264525339051, 
            87.33720532520108}, {104.78503734065666`, 89.60911016123652}}]}}, {
          Arrowheads[{{0.007550091700566707, 1.}}], {
           LABColor[
           0.30467471155807996`, 0.522388960123452, -0.5799599040157173], 
           
           ArrowBox[{{104.6191922528391, 89.9709103918152}, {
            104.55634980664185`, 90.10800466348458}, {103.53475906372597`, 
            92.3462583785577}, {102.13716552866768`, 
            95.44429468412571}}]}}}}, {
        Hue[0.67, 0.6, 0.6], 
        Directive[
         RGBColor[0.192, 0.48, 0.64]], {{
          Arrowheads[{{0.019999999999999997`, 1.}}], {
           LABColor[
           0.18971613174808058`, 0.5225942288911676, -0.8547046423808358], 
           
           ArrowBox[{{61.43971146988344, 1.}, {61.57270628233572, 
            1.342201917437848}, {61.929974805084626`, 2.2613948587093327`}, {
            62.335917468376095`, 3.3057537489013162`}, {62.8049197443547, 
            4.5122583508797485`}, {63.35838539650276, 5.935926294509576}, {
            63.76466481750876, 6.980907922144081}, {64.23095200716706, 
            8.180151861452822}, {64.77651025657104, 9.583163423393366}, {
            65.43079228602427, 11.265626697046022`}, {65.90009723776973, 
            12.472323090018135`}, {66.44472058601582, 13.872575435293564`}, {
            67.0908679074899, 15.533706961785734`}, {67.20916017024649, 
            15.837784865394047`}}]}}, {
          Arrowheads[{{0.02, 1.}}], {
           LABColor[
           0.1952450644419157, 0.5225843564901452, -0.8414907946722374], 
           
           ArrowBox[{{67.35345589388776, 16.208706345142584`}, {
            67.87979487538392, 17.561694700856165`}, {68.3776223660955, 
            18.84127273332152}, {68.95243014036343, 20.31860579202567}, {
            69.62908625930635, 22.05755601408384}, {70.44377514730031, 
            24.151039643127028`}, {70.87862607148095, 25.26836656427029}, {
            71.3648212996664, 26.51754673061878}, {71.91463604789713, 
            27.930092080009622`}, {72.21774964726389, 28.70879041170246}, {
            72.54334355485906, 29.54520891321779}, {72.5723090998559, 
            29.619616999324194`}, {72.88938599741147, 30.434107345470363`}, {
            73.12715041347109, 31.044839606703313`}}]}}, {
          Arrowheads[{{0.019999999999999997`, 1.}}], {
           LABColor[
           0.2170510075078692, 0.5225454200395608, -0.7893757795740869], 
           
           ArrowBox[{{73.27154143970579, 31.41572399776748}, {
            73.97267921613982, 33.21661421907268}, {74.85100359050256, 
            35.472402838856986`}, {75.91650907972412, 38.20862877118038}, {
            76.91039183540734, 40.760639454155516`}, {78.11493407983221, 
            43.85318849390317}, {79.0488768210697, 46.25043985565642}}]}}, {
          Arrowheads[{{0.019999999999999993`, 1.}}], {
           LABColor[
           0.27266793282565777`, 0.5224461110732969, -0.6564543602214531], 
           
           ArrowBox[{{79.19335593227514, 46.62128994184393}, {
            79.61488646134794, 47.70327772355889}, {80.51251743233396, 
            50.00673251475101}, {81.52522915909637, 52.60505670656769}, {
            82.66839890040002, 55.53442022800492}, {83.95905767617931, 
            58.833406131892815`}, {84.98559518759522, 
            61.450186869043456`}}]}}, {
          Arrowheads[{{0.019999999999999997`, 1.}}], {
           LABColor[
           0.3511997906766801, 0.5223058854571303, -0.4687675014044214], 
           
           ArrowBox[{{85.13094285001884, 61.82069740469392}, {
            85.41216930490677, 62.53758106626887}, {86.20432113239872, 
            64.55272899740167}, {87.04269760505488, 66.68251167917055}, {
            87.922232456124, 68.90991227832993}, {88.83092267479451, 
            71.196451297384}, {89.75838188258527, 73.51223559629025}, {
            90.69237196131554, 75.82522706033436}, {91.01343876658167, 
            76.61390309215734}}]}}, {
          Arrowheads[{{0.010042453025725224`, 1.}}], {
           LABColor[
           0.37850462606007507`, 0.5222571302452871, -0.4035104334594942], 
           
           ArrowBox[{{91.16350444983263, 76.98252795663399}, {
            91.61912593305239, 78.10172725567463}, {92.52242209026086, 
            80.305304942006}, {93.38780175477139, 82.40552571391295}, {
            94.20134191297873, 84.37658559763774}}]}}}}, {
        Hue[0.67, 0.6, 0.6], 
        Directive[
         RGBColor[0.192, 0.48, 0.64]], {{
          Arrowheads[{{0.01999999999999999, 1.}}], {
           LABColor[
           0.18917547240841087`, 0.5225951942865004, -0.8559967887266564], 
           
           ArrowBox[{{59.96506547306411, 199.71931526098658`}, {
            60.109711629982534`, 199.50966360462368`}, {60.259637494108155`, 
            199.20555537727924`}, {60.41620554987291, 198.82312353244612`}, {
            61.14536887361115, 196.97362850462483`}, {62.11453357050571, 
            194.55001447953217`}, {62.74107091146855, 192.98340080435477`}, {
            63.52044103866357, 191.0348508863043}, {64.54983025949862, 
            188.46157047634958`}, {65.23681335861201, 186.74444417655377`}, {
            65.94556377641734, 184.97310681825616`}}]}}, {
          Arrowheads[{{0.02, 1.}}], {
           LABColor[
           0.19442335638688996`, 0.5225858237229535, -0.8434546321253766], 
           
           ArrowBox[{{66.09341601693663, 184.60358859817305`}, {
            67.2271331273139, 181.7705612331065}, {67.89499459106656, 
            180.10184323770298`}, {68.70400296674211, 178.0806536296789}, {
            69.72461265710682, 175.5311133428134}, {70.34495521282095, 
            173.98161375364558`}, {71.09613576789229, 172.1054619939779}, {
            71.739605393578, 170.49851278954006`}, {72.00981022316749, 
            169.8237821678696}}]}}, {
          Arrowheads[{{0.019999999999999983`, 1.}}], {
           LABColor[
           0.21442440367870622`, 0.5225501100742863, -0.7956532195270241], 
           
           ArrowBox[{{72.15777125720248, 169.45430749700935`}, {
            72.49664587546167, 168.60810100176005`}, {73.33997460974656, 
            166.50235681648735`}, {74.35587984883392, 163.96594783622925`}, {
            75.64095643016847, 160.75796259044867`}, {76.42065703822023, 
            158.81178706653606`}, {77.29179919119495, 156.63748960860852`}, {
            78.07777447504064, 154.6759462577128}}]}}, {
          Arrowheads[{{0.019999999999999993`, 1.}}], {
           LABColor[
           0.2670042613277547, 0.5224562240624364, -0.6699902263260029], 
           
           ArrowBox[{{78.22580842143985, 154.30650079392487`}, {
            78.29318135736123, 154.1383594576728}, {79.47969529519311, 
            151.1776867983355}, {80.89470727677185, 147.64793947115638`}, {
            81.70120729921405, 145.63738962339767`}, {82.58346595358674, 
            143.44017326654233`}, {83.54996736204414, 141.03586336129172`}, {
            84.15525382198594, 139.53192753814855`}}]}}, {
          Arrowheads[{{0.02, 1.}}], {
           LABColor[
           0.345851183137827, 0.5223154358715517, -0.4815503818236878], 
           
           ArrowBox[{{84.30385260986537, 139.16270890340652`}, {
            84.6091956467405, 138.40403286834703`}, {85.75379298928176, 
            135.568758739102}, {86.96734903381764, 132.57954877677454`}, {
            88.24476909631815, 129.45412221980231`}, {89.58095849275321, 
            126.21019830662294`}, {90.32394358748468, 
            124.42494496443587`}}]}}, {
          Arrowheads[{{0.01260800372177793, 1.}}], {
           LABColor[
           0.38046534908039076`, 0.5222536291999638, -0.3988244123368128], 
           
           ArrowBox[{{90.47686783809843, 124.05749677274862`}, {
            90.63386088091697, 123.68027203919834`}, {91.63763749943027, 
            121.2936077460497}, {92.60995433820845, 118.99677039693938`}, {
            93.52974726446257, 116.82988078473467`}, {94.3855569461381, 
            114.81398335611304`}}]}}}}, {
        Hue[0.67, 0.6, 0.6], 
        Directive[
         RGBColor[0.192, 0.48, 0.64]], {{
          Arrowheads[{{0.01999999999999999, 1.}}], {
           LABColor[
           0.18901812372989849`, 0.5225954752465591, -0.8563728434898714], 
           
           ArrowBox[{{199.9337941314484, 62.01334869599662}, {
            199.8393902662093, 62.19470991062817}, {199.61784974397295`, 
            62.38072075949973}, {199.26280056695694`, 62.57255954000746}, {
            197.02665055281125`, 63.49172609178725}, {195.46714551651246`, 
            64.07732030498605}, {193.52344098107523`, 64.80726385219825}, {
            190.94608046999792`, 65.77531454836459}, {189.2450855798468, 
            66.41428340512083}, {187.12097778120895`, 67.21228442008992}, {
            185.22662601437546`, 67.92407519096434}}]}}, {
          Arrowheads[{{0.020000000000000007`, 1.}}], {
           LABColor[
           0.19476925927850472`, 0.5225852060825786, -0.8426279430725585], 
           
           ArrowBox[{{184.85405817711572`, 68.06406521432173}, {
            184.30032233798212`, 68.27212797578895}, {182.63939770966843`, 
            68.89628433344038}, {180.62093027534178`, 69.654879220657}, {
            178.06012316448462`, 70.61742236507288}, {176.49466379368502`, 
            71.20590014143423}, {174.59811405107746`, 71.91890278455948}, {
            172.90302839193956`, 72.55624558779688}, {170.87751039455387`, 
            73.31790198350075}, {169.95217767119954`, 73.66588240167285}}]}}, {
          Arrowheads[{{0.019999999999999993`, 1.}}], {
           LABColor[
           0.2154919872322196, 0.5225482038089094, -0.7931017530372872], 
           
           ArrowBox[{{169.57964861585506`, 73.80597559538387}, {
            168.586534082891, 74.1794460258047}, {165.76464114267384`, 
            75.24076536130883}, {163.22552375310784`, 76.1958476659746}, {
            160.10604620829298`, 77.36936500748497}, {157.25116733886108`, 
            78.44347470017274}, {154.67908638143237`, 79.41129843974346}}]}}, {
          Arrowheads[{{0.019999999999999983`, 1.}}], {
           LABColor[
           0.26885402992239116`, 0.5224529211361075, -0.665569380231615], 
           
           ArrowBox[{{154.30658441354151`, 79.55146364197799}, {
            153.76346034774863`, 79.75583060130263}, {150.26054987821288`, 
            81.07407735554403}, {148.2235213123116, 81.84074536609087}, {
            145.99611052565467`, 82.67910979892179}, {143.5426947573797, 
            83.60260762172325}, {140.82765124662427`, 84.62467580218174}, {
            139.40704236875908`, 85.15949772932404}}]}}, {
          Arrowheads[{{0.02, 1.}}], {
           LABColor[
           0.348162665152586, 0.5223113085148504, -0.47602606582717627`], 
           
           ArrowBox[{{139.03456413809118`, 85.29972599922175}, {
            137.85097999338836`, 85.74531434029721}, {134.61268099767196`, 
            86.96452323606971}, {132.2790241227549, 87.8431838774962}, {
            129.89466561588182`, 88.74097971317798}, {127.45960547705273`, 
            89.65791074311502}, {124.97384370626766`, 90.59397696730734}, {
            124.13571727627492`, 90.90960674433502}}]}}, {
          Arrowheads[{{0.01611210467220613, 1.}}], {
           LABColor[
           0.38020683309195813`, 0.5222540908032515, -0.39944225145523726`], 
           
           ArrowBox[{{123.76325328958339`, 91.04987284365289}, {
            121.24850893700244`, 91.99689965355034}, {117.73710255849996`, 
            93.31933634387931}, {114.54086733955026`, 94.52315808119292}, {
            111.76104604894347`, 95.57023590838989}}]}}}}, {
        Hue[0.67, 0.6, 0.6], 
        Directive[
         RGBColor[0.192, 0.48, 0.64]], {{
          Arrowheads[{{0.020000000000000007`, 1.}}], {
           LABColor[
           0.18901364407214466`, 0.5225954832453864, -0.8563835496276784], 
           
           ArrowBox[{{137.53301807998474`, 199.96904403716192`}, {
            137.3925663007208, 199.9427364843495}, {137.2510522443059, 
            199.8903106396931}, {137.1076617718614, 199.78419128373088`}, {
            136.965311068792, 199.59596979329464`}, {136.81814177209912`, 
            199.3013933512806}, {136.6648694892085, 198.91339051335672`}, {
            135.9486518090974, 196.97198026850296`}, {134.98352005829923`, 
            194.3632712817012}, {134.35556080526297`, 192.66614335786133`}, {
            133.56372262389135`, 190.52637378669232`}, {132.4924338929481, 
            187.63191239755972`}, {131.86521792866276`, 185.937484841039}, {
            131.6464216813815, 185.34647108506252`}}]}}, {
          Arrowheads[{{0.020000000000000007`, 1.}}], {
           LABColor[
           0.19478102173194714`, 0.522585185079672, -0.8425998314501036], 
           
           ArrowBox[{{131.50824484734164`, 184.97322697923536`}, {
            131.09192353753937`, 183.84865732113244`}, {130.08680854451438`, 
            181.13401434265776`}, {129.4574324019591, 179.43437306932378`}, {
            128.68239789671568`, 177.341591923006}, {127.87805383274797`, 
            175.1700086659724}, {127.20320267732458`, 173.34819871368356`}, {
            126.38314215371632`, 171.1346188333678}, {125.97914508857365`, 
            170.04421313866854`}}]}}, {
          Arrowheads[{{0.019999999999999997`, 1.}}], {
           LABColor[
           0.21558412571705438`, 0.5225480392874507, -0.7928815470817934], 
           ArrowBox[{{125.84087090456454`, 169.67100508672348`}, {
            125.4398740007346, 168.58869695822628`}, {124.25019058900598`, 
            165.37809109343326`}, {123.53882321888916`, 
            163.45849639664254`}, {122.70448294886907`, 
            161.20727071409604`}, {121.71146480719989`, 
            158.52817269279103`}, {120.47897895634009`, 155.2034737494808}, {
            120.308356183979, 154.74325643007614`}}]}}, {
          Arrowheads[{{0.019999999999999983`, 1.}}], {
           LABColor[
           0.2694280121719995, 0.5224518962397557, -0.6641975939477596], 
           
           ArrowBox[{{120.17000249311229`, 154.37007784518204`}, {
            119.75110536500094`, 153.24019517630978`}, {118.94881132972228`, 
            151.07629720212816`}, {118.23449491208991`, 149.1498258646621}, {
            117.43622093647781`, 146.9971046968834}, {116.55398940288602`, 
            144.61813369879218`}, {115.58780031131448`, 142.0129128703883}, {
            114.6347645207591, 139.4433387462581}}]}}, {
          Arrowheads[{{0.020000000000000004`, 1.}}], {
           LABColor[
           0.3484915517218271, 0.5223107212586325, -0.47524004485712495`], 
           
           ArrowBox[{{114.49635911764544`, 139.07017933747213`}, {
            113.40398611210497`, 136.12516438253607`}, {112.18647016893517`, 
            132.84299738806104`}, {110.88521499672203`, 
            129.33530189322002`}, {110.10958169992047`, 
            127.24453399430732`}, {109.3403625678964, 125.17103634821581`}, {
            108.95939024696416`, 124.1440822039522}}]}}, {
          Arrowheads[{{0.02, 1.}}], {
           LABColor[
           0.3807810509766274, 0.5222530654861522, -0.39806990201643255`], 
           
           ArrowBox[{{108.82096138718758`, 123.77093149608612`}, {
            108.57755760064991`, 123.1148089549455}, {107.82116679818088`, 
            121.07585181449636`}, {106.39425466458377`, 
            117.22790088260166`}, {105.12625314411338`, 
            113.80533614307166`}, {104.03880387685105`, 
            110.86325750813566`}, {103.29482952042923`, 
            108.84082550779733`}}]}}, {
          Arrowheads[{{0.0031823314536793107`, 1.}}], {
           LABColor[
           0.286654188464493, 0.5224211373700318, -0.6230279717557075], 
           
           ArrowBox[{{103.1574229174112, 108.46729716155431`}, {
            103.15354850287815`, 108.45676489002297`}, {102.28959614782656`, 
            106.08745396515758`}}]}}}}, {
        Hue[0.67, 0.6, 0.6], 
        Directive[
         RGBColor[0.192, 0.48, 0.64]], {{
          Arrowheads[{{0.020000000000000007`, 1.}}], {
           LABColor[
           0.1894912520066099, 0.5225946304339449, -0.8552420927028221], 
           ArrowBox[CompressedData["
1:eJwBQQG+/iFib1JlAgAAABMAAAACAAAAp3MUXSbAUUDXIy5WPMxWQLtiaOJU
xFFAQODjqJXKVkAZ+JmPQslRQNirbQWlyFZAFzV5TmnNUUC7EUPDA8dWQFT+
WFX801FAlegO7HDEVkBKf2J5C+BRQKxuk7K+v1ZA2YjsUmb0UUCMgmM827dW
QMtuEXEVEVJA1YWVJeGsVkCeV02szi9SQJ3iLvSEoVZAvPDCSXdpUkA5LEjd
+I1WQFxaZUcrn1JAFIB0BP99VkDkDrTtUfdSQFseHyxKaFZAAYdjDQj9UkCt
GmbVFWdWQNjP7XMTWFNA8aodSZBaVkC/6gykf6tTQDDSfQW5VFZA5o30K5tE
VEDc4fiZJlNWQNetfge9xVRAbga5YLdhVkDWEboTvDRVQOO1XzfbeVZAaz92
rmagVUBUNdMvHp5WQGD4i1g=
            "]]}}, {
          Arrowheads[{{0.004180712068470153, 1.}}], {
           LABColor[
           0.38774466855139855`, 0.5225834498152266, -0.37085254519007116`], 
           
           ArrowBox[{{86.88344950511609, 90.59762589477496}, {
            87.6849687625694, 90.86757424634953}, {89.92671543597449, 
            91.93309791699618}}]}}}}, {
        Hue[0.67, 0.6, 0.6], 
        Directive[
         RGBColor[0.192, 0.48, 0.64]], {{
          Arrowheads[{{0.02, 1.}}], {
           LABColor[
           0.18876173235185878`, 0.5225959330561659, -0.8569856049052874], 
           
           ArrowBox[{{199.64788449883693`, 170.1702543226019}, {
            199.4690374856834, 169.9746220589766}, {199.23086736012942`, 
            169.77086623233475`}, {198.9408195295129, 169.55777445313836`}, {
            197.52279905343732`, 168.56441397086374`}, {195.62895469102884`, 
            167.23453877037954`}, {194.39624194232223`, 
            166.36886803180343`}, {192.8438308038995, 165.2786318751917}, {
            190.73945224737608`, 163.80065338446295`}, {189.55108362400412`, 
            162.96597502940915`}, {188.089220430359, 161.93915250663943`}, {
            186.67962864508863`, 160.94898547011928`}}]}}, {
          Arrowheads[{{0.01999999999999999, 1.}}], {
           LABColor[
           0.1898087084837919, 0.522594063587173, -0.8544833890296398], 
           
           ArrowBox[{{186.35394956171828`, 160.72021236275077`}, {
            186.18813540598038`, 160.60373629292988`}, {184.9938461375569, 
            159.76476594435604`}, {183.53810600313315`, 158.7420846355767}, {
            183.4698647691373, 158.69414296466653`}, {183.37789670332904`, 
            158.6295322665182}, {183.28477419730194`, 158.56411034127723`}, {
            182.79918833536684`, 158.22296535899562`}, {182.27743661829126`, 
            157.85640627299543`}, {181.7140202884085, 157.46056854193938`}, {
            179.44234019450667`, 155.86443921555042`}, {176.21819377832162`, 
            153.59891701363662`}, {174.05848899091478`, 
            152.08125622180887`}, {173.32784565657553`, 
            151.5677801064968}}]}}, {
          Arrowheads[{{0.019999999999999997`, 1.}}], {
           LABColor[
           0.19574194188925698`, 0.5225834692712747, -0.8403032846621544], 
           
           ArrowBox[{{173.00221606844605`, 151.3389365544036}, {
            171.04541315480736`, 149.96374908426097`}, {168.95458854613906`, 
            148.4942561846554}, {166.23904660619877`, 146.5855794971171}, {
            164.7571362797521, 145.54394166863085`}, {162.98149005049882`, 
            144.29578153231105`}, {160.80960170732897`, 
            142.76901400216838`}, {159.97773603011885`, 
            142.18419356789408`}}]}}, {
          Arrowheads[{{0.020000000000000018`, 1.}}], {
           LABColor[
           0.21877296228275023`, 0.5225423453361738, -0.7852604015406841], 
           
           ArrowBox[{{159.6521447503462, 141.95529551518064`}, {
            157.92872302589095`, 140.74369096297224`}, {156.13139173572895`, 
            139.48005714971163`}, {154.09613247927166`, 
            138.04910847400933`}, {151.68731910644757`, 
            136.35545222903642`}, {148.69434547624, 134.2509475134048}, {
            146.91530738196056`, 132.99996058574197`}, {146.62901200847094`, 
            132.79863601082855`}}]}}, {
          Arrowheads[{{0.020000000000000004`, 1.}}], {
           LABColor[
           0.27563641692922763`, 0.5224408105809375, -0.6493598450515172], 
           
           ArrowBox[{{146.30344878510306`, 132.56969805506253`}, {
            144.90073685349398`, 131.58330285099396`}, {143.01611644140797`, 
            130.2579839406239}, {140.90876435644242`, 128.77597989187035`}, {
            138.54559225793548`, 127.11400895698003`}, {135.89351180522522`, 
            125.24878938819947`}, {133.28134373950806`, 
            123.41157706906787`}}]}}, {
          Arrowheads[{{0.019999999999999997`, 1.}}], {
           LABColor[
           0.3544925934134254, 0.5223000058650091, -0.4608978823825941], 
           
           ArrowBox[{{132.95579948890452`, 123.18261213529631`}, {
            129.8245828978383, 120.9802592471674}, {126.4660351742114, 
            118.61792555805371`}, {124.71048512278576`, 
            117.38307305855498`}, {122.90589175556931`, 
            116.11369926517386`}, {121.07784291287378`, 
            114.82780181186487`}, {119.93441423315122`, 
            114.02346774691522`}}]}}, {
          Arrowheads[{{0.005772505918632066, 1.}}], {
           LABColor[
           0.37831901029001835`, 0.5222574616787516, -0.403954045030418], 
           
           ArrowBox[{{119.60888696174803`, 113.79447867387287`}, {
            119.27615866735903`, 113.56042410947748`}, {115.8507028506976, 
            111.15075149607367`}}]}}}}, {
        Hue[0.67, 0.6, 0.6], 
        Directive[
         RGBColor[0.192, 0.48, 0.64]], {{
          Arrowheads[{{0.02, 1.}}], {
           LABColor[
           0.1888836898878268, 0.5225957152901396, -0.8566941330432779], 
           
           ArrowBox[{{35.33025672351496, 1.}, {35.363511410156676`, 
            1.0509842682454795`}, {35.99279879405301, 2.015719076708506}, {
            36.477307016807124`, 2.7584713066291973`}, {37.02858292484567, 
            3.603549972685097}, {37.66688793228715, 4.582001733661014}, {
            38.42271817628621, 5.7405541624106435`}, {38.96957598078703, 
            6.5787534709137105`}, {39.59861890135751, 7.542886318573659}, {
            40.337192409611596`, 8.674847597997159}, {41.227922627093264`, 
            10.039939688038285`}, {41.78245093238717, 10.889745113510964`}, {
            42.41664979127178, 11.86160924179659}, {43.15527248122674, 
            12.99344839925028}, {44.029501650431385`, 
            14.333024276779815`}}]}}, {
          Arrowheads[{{0.02, 1.}}], {
           LABColor[
           0.19042750719652532`, 0.5225929586670406, -0.8530044938422461], 
           
           ArrowBox[{{44.24702603229221, 14.666321656449725`}, {
            44.499176990616135`, 15.052674568226315`}, {45.01588237796045, 
            15.844362482564938`}, {45.596427000632815`, 
            16.733835755973264`}, {45.91499682692294, 17.221915840342817`}, {
            46.260985825523655`, 17.751994765504463`}, {46.59252191514348, 
            18.259916636757186`}, {46.94901158315004, 18.806057166696572`}, {
            47.7220475427178, 19.990317124514434`}, {48.637489205031166`, 
            21.39267145928547}, {49.75490413017819, 23.104331380708924`}, {
            51.90798157559407, 26.402140287482357`}, {52.949504151395004`, 
            27.99723586152155}}]}}, {
          Arrowheads[{{0.019999999999999997`, 1.}}], {
           LABColor[
           0.198784801169339, 0.5225780359754235, -0.833031016875185], 
           
           ArrowBox[{{53.167100870244944`, 28.330486019729673`}, {
            54.11907473848735, 29.78843742579181}, {55.230020038890764`, 
            31.48971619788859}, {56.5923228299178, 33.57579637208351}, {
            57.77860126600045, 35.392225371172}, {59.2302597234971, 
            37.6148670211891}, {60.59069337438636, 39.697683474599124`}, {
            61.872288901179246`, 41.65963079541035}}]}}, {
          Arrowheads[{{0.020000000000000004`, 1.}}], {
           LABColor[
           0.22785145723154096`, 0.5225261348760766, -0.763563293559905], 
           
           ArrowBox[{{62.0899494342713, 41.99283927719628}, {
            62.27185666342554, 42.27131434473063}, {63.86260097704298, 
            44.706132542774824`}, {65.84374050548809, 47.73773015101565}, {
            67.8348189058416, 50.78171329792117}, {69.01577799469302, 
            52.584931079342574`}, {70.34125982435596, 54.60706084254925}, {
            70.80693277633253, 55.31426602906117}}]}}, {
          Arrowheads[{{0.01999999999999999, 1.}}], {
           LABColor[
           0.29256517051927955`, 0.5224105827858992, -0.6089010469032314], 
           
           ArrowBox[{{71.02581343778454, 55.64667429617006}, {
            71.84144111046731, 56.88534645424923}, {73.55478119973006, 
            59.46484491506675}, {75.50938615001465, 62.38084680823087}, {
            77.73336201919136, 65.66864271697038}, {79.29038323731064, 
            67.94662032768416}, {79.91738170098921, 68.85183414705325}}]}}, {
          Arrowheads[{{0.019999999999999993`, 1.}}], {
           LABColor[
           0.3651471979182501, 0.5222809811211334, -0.43543395849017963`], 
           
           ArrowBox[{{80.14400349175865, 69.17901385905944}, {
            80.94247875407338, 70.33179314599909}, {82.6859554563707, 
            72.81092438017072}, {84.51712023109371, 75.37077723845465}, {
            85.88860659820088, 77.26438642041504}, {87.1245071186556, 
            78.96757261974561}, {88.33524991067341, 80.64759914907228}, {
            89.38903004672444, 82.13910026094811}}]}}, {
          Arrowheads[{{0.006611731034898278, 1.}}], {
           LABColor[
           0.3665664162406184, 0.5222784469806053, -0.43204210407351495`], 
           
           ArrowBox[{{89.61868897212204, 82.46415529934195}, {
            90.6069666727671, 83.86294546336798}, {92.60619515295447, 
            86.79677338661037}}]}}}}, {
        Hue[0.67, 0.6, 0.6], 
        Directive[
         RGBColor[0.192, 0.48, 0.64]], {{
          Arrowheads[{{0.019999999999999997`, 1.}}], {
           LABColor[
           0.18887198321456455`, 0.5225957361934458, -0.8567221113541432], 
           
           ArrowBox[{{1., 34.585917887888414`}, {1.752613544104062, 
            35.08249753307613}, {2.4835353442548587`, 35.564782606358165`}, {
            3.3145193839405316`, 36.11310966331616}, {4.275732160612046, 
            36.74739266229769}, {5.412478069334497, 37.49753880621029}, {
            6.237719638811545, 38.04214382301717}, {7.186367611385907, 
            38.66821193904783}, {8.299296265611565, 39.402729132774475`}, {
            9.640123271109497, 40.28769899925741}, {10.476488407465702`, 
            40.839739491430194`}, {11.432540061339395`, 41.47080098597329}, {
            12.545352807969126`, 42.2053652112551}, {13.868477414443964`, 
            43.07879541741469}, {14.287098056726286`, 43.35514954922165}}]}}, {
          Arrowheads[{{0.019999999999999997`, 1.}}], {
           LABColor[
           0.19034341210095176`, 0.5225931088263124, -0.85320547653592], 
           
           ArrowBox[{{14.61924863000905, 43.57442106279457}, {
            15.342212792457339`, 44.051701954095826`}, {16.212641402821806`, 
            44.62635250500249}, {16.689958655237703`, 44.94148142838157}, {
            17.207440280390234`, 45.28313339228397}, {17.70441463941676, 
            45.611254791634195`}, {18.23852847186294, 45.96390372861262}, {
            19.3960525368677, 46.72817605502398}, {20.765101508067932`, 
            47.63214983089594}, {22.433531402889315`, 48.73385578845396}, {
            25.653008424155942`, 50.85987151455054}, {27.904421142990667`, 
            52.3465696500461}}]}}, {
          Arrowheads[{{0.019999999999999997`, 1.}}], {
           LABColor[
           0.19834717357077747`, 0.5225788173984197, -0.8340769229769033], 
           
           ArrowBox[{{28.236543745400066`, 52.56588352778485}, {
            28.979243627007094`, 53.056318053618675`}, {30.64759684196106, 
            54.1576943419907}, {32.69420326789952, 55.50813214551478}, {
            34.532256236281775`, 56.71931772807314}, {36.79625245106125, 
            58.207591446343336`}, {38.98892769025498, 59.638902054530355`}, {
            41.552198338782674`, 61.29145901163259}}]}}, {
          Arrowheads[{{0.01567928959186505, 1.}}], {
           LABColor[
           0.2257126130061441, 0.5225299539726522, -0.7686750146518116], 
           
           ArrowBox[{{41.88841487129678, 61.504416836022564`}, {
            44.56626741978819, 63.16709686743236}, {48.158495677884524`, 
            65.2491602869632}, {50.31373111741866, 66.39896761416291}, {
            52.79031741817722, 67.556878159077}}]}}}}, {
        Hue[0.67, 0.6, 0.6], 
        Directive[
         RGBColor[0.192, 0.48, 0.64]], {{
          Arrowheads[{{0.019999999999999993`, 1.}}], {
           LABColor[
           0.18883750895829748`, 0.5225957977502962, -0.8568045029471334], 
           
           ArrowBox[{{1., 167.77534634761682`}, {1.5178321342793244`, 
            167.42131902764007`}, {2.2267274086983146`, 
            166.93664946959967`}, {3.032208065687009, 166.3859282874904}, {
            3.963280203374222, 165.7493156555961}, {5.063456043489691, 
            164.99704994775487`}, {5.864343177128705, 164.44940762718255`}, {
            6.784735267384854, 163.8200275398426}, {7.864191865364506, 
            163.08184805082342`}, {9.164290707335308, 162.1927439509735}, {
            9.974886308563818, 161.6383756003091}, {10.901327874991125`, 
            161.00475949871017`}, {11.979528013971406`, 
            160.26732472622007`}, {13.26134469045449, 159.390590197712}, {
            13.943070731748932`, 158.92428685333238`}, {14.141110978430415`, 
            158.7888230442616}}]}}, {
          Arrowheads[{{0.02, 1.}}], {
           LABColor[
           0.19010122698016674`, 0.5225935412693836, -0.8537842857710027], 
           
           ArrowBox[{{14.469612187100767`, 158.56412111747386`}, {
            14.700626079150087`, 158.40610262229595`}, {15.552087415910913`, 
            157.8236681897472}, {16.019492696344358`, 157.5039365348805}, {
            16.525433920716615`, 157.15783826857262`}, {17.011323203014225`, 
            156.82544844780773`}, {17.533990814016953`, 
            156.46789301023014`}, {18.668037505711986`, 155.6920788698121}, {
            20.012945573782446`, 154.77197347524077`}, {21.65858423393421, 
            153.64607170598234`}, {24.81962436048927, 151.4832266786022}, {
            27.608769272756366`, 149.57474124696418`}}]}}, {
          Arrowheads[{{0.02, 1.}}], {
           LABColor[
           0.19710629745206037`, 0.522581033093083, -0.8370425492498088], 
           
           ArrowBox[{{27.937235087572265`, 149.34998758516363`}, {
            29.524363474746988`, 148.26404399007635`}, {31.495279149107752`, 
            146.91568969817806`}, {32.266959293485854`, 
            146.38783839357478`}, {32.96249279280772, 145.91216655871656`}, {
            33.71434592582801, 145.39810437797584`}, {35.432247256435986`, 
            144.2243860489961}, {37.52044142022242, 142.80044982720318`}, {
            40.1491098092833, 141.01737721714701`}, {41.093392940610116`, 
            140.38561600139352`}}]}}, {
          Arrowheads[{{0.018045999908368127`, 1.}}], {
           LABColor[
           0.2228088967497083, 0.5225351388162605, -0.7756147381981494], 
           
           ArrowBox[{{41.42418648493145, 140.16430257876547`}, {
            42.4518377523454, 139.476764919208}, {45.3112730909879, 
            137.60782519046876`}, {48.975426595813616`, 
            135.39166158207055`}, {51.21860673635686, 134.16918671701663`}, {
            53.784907466511406`, 132.87256610853112`}}]}}}}, {
        Hue[0.67, 0.6, 0.6], 
        Directive[
         RGBColor[0.192, 0.48, 0.64]], {{
          Arrowheads[{{0.019999999999999997`, 1.}}], {
           LABColor[
           0.1888026871430031, 0.5225958599277442, -0.8568877251872503], 
           
           ArrowBox[{{35.15199240467102, 199.68927092264437`}, {
            35.421151240188244`, 199.42236133984807`}, {35.7064058894107, 
            199.03241249823546`}, {36.40577093515999, 197.96040511865976`}, {
            37.256929064204435`, 196.64742797155424`}, {38.34373884078255, 
            194.97105251660977`}, {39.09287978870371, 193.8155897653326}, {
            40.00864435630848, 192.40320640032965`}, {41.1858279462568, 
            190.58776219351984`}, {41.87250625573484, 189.52883082467366`}, {
            42.687905932499646`, 188.27145703398733`}, {43.68998101680527, 
            186.7263118147956}, {43.9015727001549, 186.40006411874077`}}]}}, {
         
          Arrowheads[{{0.02, 1.}}], {
           LABColor[
           0.19029293206814143`, 0.5225931989629002, -0.853326121062236], 
           
           ArrowBox[{{44.118140268413526`, 186.06614423556735`}, {
            44.28570430518054, 185.80778161908137`}, {44.97382978219716, 
            184.74681978618327`}, {45.51157612650835, 183.9177564659837}, {
            46.12267970124265, 182.97562886730034`}, {47.553618507211475`, 
            180.76967810019786`}, {49.593448258291886`, 
            177.62537132939238`}, {51.650930905786886`, 
            174.45419952279883`}, {52.782451901182796`, 
            172.7103925580702}}]}}, {
          Arrowheads[{{0.019999999999999993`, 1.}}], {
           LABColor[
           0.1981021755998878, 0.5225792548640849, -0.8346624547703834], 
           
           ArrowBox[{{52.99909426205683, 172.3765211944061}, {
            53.84030822073762, 171.0801115246401}, {56.146203242118425`, 
            167.52685035000013`}, {57.2576885160694, 165.81425249936433`}, {
            58.601987549360835`, 163.74304646198277`}, {59.796693040483305`, 
            161.90244257922805`}, {61.23887531665567, 159.6807097267176}, {
            61.66614664559287, 159.02254792427073`}}]}}, {
          Arrowheads[{{0.019999999999999983`, 1.}}], {
           LABColor[
           0.22601615776907025`, 0.5225294119664832, -0.7679495592172536], 
           
           ArrowBox[{{61.88286162678032, 158.68872369368086`}, {
            62.5414380869028, 157.67426323100136`}, {64.11005640684964, 
            155.25825590719447`}, {65.59529613514202, 152.97136292423033`}, {
            67.3856769040217, 150.21570102866792`}, {69.10821552254963, 
            147.56825523561795`}, {70.5599724852452, 145.3412881480973}}]}}, {
         
          Arrowheads[{{0.02000000000000002, 1.}}], {
           LABColor[
           0.2891535529499581, 0.5224166745324703, -0.6170546268972975], 
           
           ArrowBox[{{70.77732268188242, 145.00787715244516`}, {
            71.17521181409924, 144.39752292326085`}, {72.36420926858086, 
            142.58297571289742`}, {73.69197650396515, 140.57170965381806`}, {
            75.15851352025217, 138.36372474602265`}, {76.76382031744191, 
            135.9590209895112}, {78.50309619654739, 133.3831169745651}, {
            79.61352195987638, 131.76566500073386`}}]}}, {
          Arrowheads[{{0.015112467537919921`, 1.}}], {
           LABColor[
           0.36299000803782744`, 0.5222848329755075, -0.44058952469741847`], 
           
           ArrowBox[{{79.83878377212744, 131.43754746700338`}, {
            80.37154045858159, 130.66153129146574`}, {82.3691531035445, 
            127.79426394021314`}, {84.49593413143617, 124.78131492080732`}, {
            86.75891916546838, 121.59795541818357`}}]}}}}, {
        Hue[0.67, 0.6, 0.6], 
        Directive[
         RGBColor[0.192, 0.48, 0.64]], {{
          Arrowheads[{{0.02, 1.}}], {
           LABColor[
           0.19073045807597858`, 0.5225924177213034, -0.8522804577568105], 
           
           ArrowBox[{{1., 117.77213241280805`}, {1.6301415009659643`, 
            117.65929195480518`}, {2.8059266166324965`, 
            117.44874472783403`}, {4.165335015793869, 117.20531420725935`}, {
            5.770394587541602, 116.91790797049883`}, {6.94700149619358, 
            116.7072615747863}, {8.296538672122615, 116.46573114804849`}, {
            9.872448956619866, 116.18386839259223`}, {11.752121290479083`, 
            115.84809211177124`}, {12.634883315196674`, 
            115.69080756057541`}, {13.601810190266301`, 
            115.51890234756814`}, {14.668049454334565`, 
            115.32997285097153`}, {15.243394373112908`, 
            115.22836710504042`}, {15.88279891760114, 115.11582167923186`}, {
            16.4981305769955, 115.00819425115823`}, {16.672837695860228`, 
            114.97781179644822`}}]}}, {
          Arrowheads[{{0.02, 1.}}], {
           LABColor[
           0.19964568258511983`, 0.522576498795096, -0.8309735572255181], 
           
           ArrowBox[{{17.064952501676917`, 114.90962104150783`}, {
            17.14891640006193, 114.89501929341345`}, {18.52831426259822, 
            114.65726690526293`}, {20.074105941394397`, 
            114.39713840550318`}, {21.802700038475383`, 
            114.11892274852914`}, {25.307564935031586`, 
            113.65239014265856`}, {27.75857462640243, 113.4768906543918}, {
            29.956552902594947`, 113.601760961936}, {31.70693062505469, 
            114.16431022523453`}, {32.600041067575496`, 
            114.77781962527152`}}]}}, {
          Arrowheads[{{0.02, 1.}}], {
           LABColor[
           0.20075850023101707`, 0.5225745117602244, -0.8283139837210832], 
           
           ArrowBox[{{32.89531893622484, 115.0432001101898}, {
            33.55845197786359, 115.686695796832}, {34.47050042242966, 
            116.6978923293725}, {35.55446281916818, 117.90306714055897`}, {
            36.85453095414118, 119.25001726841371`}, {38.47472847298995, 
            120.74156969929835`}, {40.87185276581035, 122.60643727249239`}, {
            44.21712331381093, 124.66228643967628`}, {45.09066244900776, 
            125.09641480859395`}}]}}, {
          Arrowheads[{{0.0013296086988661682`, 1.}}], {
           LABColor[
           0.23030579656656663`, 0.5225217524349253, -0.7576975563563372], 
           
           ArrowBox[{{45.4519145622956, 125.2630870876691}, {
            46.42431890174353, 125.68090730480375`}}]}}}}, {
        Hue[0.67, 0.6, 0.6], 
        Directive[
         RGBColor[0.192, 0.48, 0.64]], {{
          Arrowheads[{{0.01999999999999999, 1.}}], {
           LABColor[
           0.18885886236746216`, 0.5225957596218851, -0.8567534694633877], 
           
           ArrowBox[{{199.61639280727292`, 39.00547376328959}, {
            199.40262328785127`, 39.190494183894536`}, {198.1271298905685, 
            40.03012511611339}, {196.35906524907, 41.10113003042651}, {
            195.16249261196972`, 41.83144277277697}, {193.69506927749399`, 
            42.72712203595192}, {191.79876879705137`, 43.88466929149827}, {
            190.68987250429583`, 44.561609378452424`}, {189.3670704892417, 
            45.36917489009133}, {187.73035481763526`, 46.36844958821633}, {
            186.75113235808345`, 46.966332925128505`}, {186.07995608702822`, 
            47.37615114569266}}]}}, {
          Arrowheads[{{0.019999999999999997`, 1.}}], {
           LABColor[
           0.1907493813061061, 0.5225923839321931, -0.8522352322684736], 
           
           ArrowBox[{{185.7402722388386, 47.583561085857255`}, {
            185.61297326170504`, 47.66128945996453}, {184.6863688669046, 
            48.227105286979864`}, {183.61980142768383`, 48.87841551081511}, {
            181.07156756177912`, 50.434613382144455`}, {179.3714584377343, 
            51.47296108516292}, {177.2344639189678, 52.778228899230115`}, {
            175.95230070750006`, 53.561410709687884`}, {174.43218169247186`, 
            54.48999276485797}, {172.58817361367394`, 55.61649573164964}, {
            172.15400997774128`, 55.88174622985405}}]}}, {
          Arrowheads[{{0.020000000000000014`, 1.}}], {
           LABColor[
           0.20015932470553366`, 0.5225755816414109, -0.8297459805607781], 
           
           ArrowBox[{{171.81437884594104`, 56.08924248117463}, {
            170.75946430983197`, 56.7337382037722}, {168.49784510204796`, 
            58.11555756053012}, {167.16323172211753`, 58.931029166194264`}, {
            165.61461069453287`, 59.87730915217295}, {163.7887546405089, 
            60.99305362188943}, {161.52762994778968`, 62.37488881453746}, {
            158.71357533535604`, 64.09475783394942}, {158.22991556392446`, 
            64.39037231614392}}]}}, {
          Arrowheads[{{0.019999999999999993`, 1.}}], {
           LABColor[
           0.23204820308800422`, 0.522518641213126, -0.7535332997636647], 
           
           ArrowBox[{{157.89032333515388`, 64.59793223076771}, {
            157.04827042169353`, 65.11259780912701}, {155.1168387033866, 
            66.29315598784001}, {152.849432512761, 67.67915212555445}, {
            150.147892890313, 69.33062746412841}, {146.85971303509868`, 
            71.34086891778607}, {144.93939078248712`, 72.51493517049039}, {
            144.30729564160535`, 72.90141091003052}}]}}, {
          Arrowheads[{{0.01999999999999999, 1.}}], {
           LABColor[
           0.30014095191712536`, 0.522397055554486, -0.5907953423833724], 
           
           ArrowBox[{{143.9677361795663, 73.1090244253414}, {
            142.79088776294938`, 73.8285733234775}, {140.38703040690754`, 
            75.29841016725132}, {137.7006451447833, 76.94107249231575}, {
            134.74567206123817`, 78.74805181285578}, {131.55954475764204`, 
            80.69647662801684}, {130.38580361487485`, 81.41429429329244}}]}}, {
          Arrowheads[{{0.013602294137876251`, 1.}}], {
           LABColor[
           0.3720336532376306, 0.5222686847427364, -0.4189757057167604], 
           
           ArrowBox[{{130.04626586284107`, 81.62194331193653}, {
            128.1503299394792, 82.78142920574379}, {124.52609431223429`, 
            84.99799181398126}, {122.65877006781122`, 86.14008003112755}, {
            120.8094322170982, 87.27119643494082}}]}}}}, {
        Hue[0.67, 0.6, 0.6], 
        Directive[
         RGBColor[0.192, 0.48, 0.64]], {{
          Arrowheads[{{0.02, 1.}}], {
           LABColor[
           0.19096417466689838`, 0.5225920003995455, -0.8517218878464133], 
           
           ArrowBox[{{1., 88.64089300402206}, {2.024636505125612, 
            88.75815523923315}, {3.5150141492864995`, 88.92870264984775}, {
            4.591434140979602, 89.05186613947038}, {5.81250995352725, 
            89.19155392066466}, {7.218913532783024, 89.35237815090919}, {
            8.86514599808896, 89.54050533865309}, {10.120938972927851`, 
            89.6837384641747}, {11.558825205795653`, 89.8473404578829}, {
            13.231760168975798`, 90.0367879315311}, {13.867400506666256`, 
            90.10844343472245}, {14.572637275624169`, 90.18762865924818}, {
            15.168814845777153`, 90.25409948513247}, {15.797649041932235`, 
            90.32378277256981}, {16.818472750823833`, 90.43584804049345}}]}}, {
          Arrowheads[{{0.019999999999999993`, 1.}}], {
           LABColor[
           0.2003509421066893, 0.5225752394915002, -0.8292880254187285], 
           
           ArrowBox[{{17.214121365015732`, 90.47904502747538}, {
            18.604802472091936`, 90.62796303973832}, {20.244251147322593`, 
            90.7957346895139}, {21.708568721055403`, 90.93476388769363}, {
            23.249919687016963`, 91.06258197409494}, {24.81033870073666, 
            91.15903835745623}, {27.08167024531707, 91.18156360255328}, {
            28.81965912709459, 90.93493680974473}, {29.925589849981492`, 
            90.36829635298923}, {30.649018641892663`, 89.53986707814704}, {
            31.082780781046292`, 88.89587609859522}, {31.51785119878748, 
            88.1780364202925}, {31.67026579694106, 87.91125755221167}}]}}, {
          Arrowheads[{{0.015629931110264634`, 1.}}], {
           LABColor[
           0.19780833301694967`, 0.5225797795461486, -0.8353647225237194], 
           
           ArrowBox[{{31.867699340050727`, 87.56567978085597}, {
            31.97260829754833, 87.38205240348003}, {32.50136771983462, 
            86.47123707872959}, {33.118146535302735`, 85.4756851203553}, {
            33.853250002247584`, 84.38868187664676}, {34.749521132191134`, 
            83.1903392881706}, {35.85098394781368, 81.87609654701657}, {
            37.22874352454712, 80.43215911351389}, {39.852142612940106`, 
            78.1358977046381}}]}}}}, {
        Hue[0.67, 0.6, 0.6], 
        Directive[
         RGBColor[0.192, 0.48, 0.64]], {{
          Arrowheads[{{0.020000000000000014`, 1.}}], {
           LABColor[
           0.18971546662546696`, 0.5225942300788032, -0.8547062319876209], 
           ArrowBox[CompressedData["
1:eJwBQQG+/iFib1JlAgAAABMAAAACAAAAfIfxpFFPVEByd+bs//RoQG/CNOP9
UlRAM100ebnuaEAkVvi5w1ZUQOXAlXBX5mhAZAS5CqtaVEARk/h4LdxoQDHL
k1z3YlRAtNNYV3vFaEBkEb2eAmxUQEAkZQkcrWhAeLBJR+x1VEBoi0/MrpJo
QPD/9wjRiFRANmtIelFgaECOsWH70J9UQKvrxfwDI2hArl+pGSO9VEA+d3ef
4NRnQD5LkGsrz1RAZrbx/NOkZ0C2shPj2eRUQLWOW+APa2dAtIWmMP/lVEDT
13x5AmhnQOqEVGmK51RAMVoHjuVjZ0CTBBCFGulUQIc035+7X2dAiTViWT/x
VEAUV0aSCUpnQNYDNUH8+VRACQA7p8IyZ0DL9/E6ZwNVQH5eylesGWdAmoS5
2dsMVUBcYP6CfQBnQNftj24=
            "]]}}, {
          Arrowheads[{{0.019999999999999983`, 1.}}], {
           LABColor[
           0.19926766519821454`, 0.5225771737787581, -0.8318769981712432], 
           
           ArrowBox[{{84.2743550814722, 183.62415493863}, {84.61128960727339, 
            181.82944133843665`}, {85.36863279782996, 177.7961490229397}, {
            85.8572628282632, 175.19431113753564`}, {86.49335766847308, 
            171.807861913203}, {86.89282969807051, 169.68148399029548`}, {
            87.21294600013549, 167.97771499529458`}}]}}, {
          Arrowheads[{{0.020000000000000014`, 1.}}], {
           LABColor[
           0.22937176110177948`, 0.522523420238313, -0.7599298501948729], 
           
           ArrowBox[{{87.28643912506483, 167.58655932220762`}, {
            87.3678372575301, 167.1533304817809}, {87.75289783333949, 
            165.10414375726555`}, {88.20778935383754, 162.68366260478706`}, {
            88.74724474128799, 159.81357422967315`}, {89.3859969179546, 
            156.41556583725148`}, {89.89446516319967, 153.71107155847073`}, {
            90.22740865809733, 151.94056629661893`}}]}}, {
          Arrowheads[{{0.02, 1.}}], {
           LABColor[
           0.2956470570905996, 0.5224050798033486, -0.6015355060179166], 
           
           ArrowBox[{{90.30096330349846, 151.549422187447}, {
            90.48855155205703, 150.5518776003794}, {91.18236775986452, 
            146.86312443618542`}, {91.57108444441766, 144.7967695496775}, {
            91.99002546196004, 142.56995253909687`}, {92.62569749711332, 
            139.19426129735572`}, {93.24648597155846, 135.9042860922364}}]}}, {
          Arrowheads[{{0.017055627936253693`, 1.}}], {
           LABColor[
           0.3698664663523464, 0.5222725544476516, -0.4241551642205957], 
           
           ArrowBox[{{93.3203091796988, 135.51319258685106`}, {
            94.03771423219317, 131.72032916782814`}, {94.81012241185842, 
            127.64786088462573`}, {95.37301438564548, 124.69644406370361`}, {
            95.85828319050944, 122.1762587260456}}]}}}}, {
        Hue[0.67, 0.6, 0.6], 
        Directive[
         RGBColor[0.192, 0.48, 0.64]], {{
          Arrowheads[{{0.02000000000000001, 1.}}], {
           LABColor[
           0.18869594515612445`, 0.5225960505250545, -0.8571428327164666], 
           
           ArrowBox[{{18.486825633386722`, 199.96397832300286`}, {
            18.94046661829809, 199.81035394386274`}, {19.61306367607916, 
            199.22625180189053`}, {20.39792062860517, 198.27719644849003`}, {
            21.366770761370116`, 197.06145982198174`}, {22.05682901909779, 
            196.2089737639372}, {22.880539772504704`, 195.19140017569728`}, {
            23.901558086761966`, 193.9301199730769}, {24.641675176387178`, 
            193.01586623519185`}, {25.53093934353443, 191.9174017789366}, {
            26.64404372709422, 190.5424806318544}, {27.284060673488877`, 
            189.7519428986304}, {28.027416457836583`, 188.8337819161007}, {
            28.768879494610932`, 187.9179809476086}}]}}, {
          Arrowheads[{{0.02, 1.}}], {
           LABColor[
           0.18912339943821505`, 0.5225952872674196, -0.856121240286479], 
           
           ArrowBox[{{29.01932214569208, 187.6086551023972}, {
            29.424760873531273`, 187.10789679465577`}, {29.9990323560518, 
            186.3986237894191}, {30.36504548143616, 185.94657564526258`}, {
            30.76199830589635, 185.45632022018685`}, {31.63254132759998, 
            184.38117303958003`}, {32.69062968268938, 183.07443787843403`}, {
            34.03426812628292, 181.41510497469685`}, {35.328507642630385`, 
            179.8168368665165}, {37.041848127211374`, 177.70110086807907`}, {
            38.132590802984765`, 176.3542286668937}, {39.037920964827514`, 
            175.23634418924433`}}]}}, {
          Arrowheads[{{0.020000000000000004`, 1.}}], {
           LABColor[
           0.1919647088798732, 0.5225902138567289, -0.8493306656251277], 
           
           ArrowBox[{{39.28840471062683, 174.92705162048404`}, {
            39.503601808379806`, 174.66133033409324`}, {41.31026623729412, 
            172.43058406635174`}, {43.92580726028352, 169.2012667559216}, {
            44.86427022460687, 168.04262404882067`}, {45.96782757377964, 
            166.6801853559289}, {47.29439787397321, 165.0424624725385}, {
            48.94496863125332, 163.00481333293442`}, {49.30855271811891, 
            162.55599533505801`}}]}}, {
          Arrowheads[{{0.019999999999999987`, 1.}}], {
           LABColor[
           0.20531022368389246`, 0.5225663842532068, -0.8174356128222994], 
           
           ArrowBox[{{49.55907984122792, 162.24673790089236`}, {
            51.0560193371426, 160.39887543449436`}, {52.404033107436, 
            158.7349615997591}, {53.98994471491866, 156.7774782951284}, {
            55.926169648839, 154.38788069716335`}, {58.45994909730105, 
            151.2621435948337}, {59.58269603940582, 149.87849214550207`}}]}}, {
          Arrowheads[{{0.020000000000000007`, 1.}}], {
           LABColor[
           0.24572641078372404`, 0.5224942175568588, -0.7208431290876227], 
           
           ArrowBox[{{59.83347409442411, 149.56943815811275`}, {
            60.04728703858265, 149.3059392529042}, {61.93685704618624, 
            146.98080528862232`}, {64.23216426746593, 144.1709090286017}, {
            65.57884101756713, 142.53354784074847`}, {67.07897225205852, 
            140.7184411114336}, {69.06359884189217, 138.3514369498814}, {
            69.97148563288648, 137.29546133596625`}}]}}, {
          Arrowheads[{{0.012663123206363458`, 1.}}], {
           LABColor[
           0.3178782778483363, 0.5223653839816248, -0.5484041004219483], 
           
           ArrowBox[{{70.23095581987508, 136.99366799265977`}, {
            71.34164314951525, 135.70181228287458`}, {73.95045136793435, 
            132.74596617163508`}, {75.39056262900712, 131.14583478105976`}, {
            76.92736969015606, 129.46029767738492`}}]}}}}, {
        Hue[0.67, 0.6, 0.6], 
        Directive[
         RGBColor[0.192, 0.48, 0.64]], {{
          Arrowheads[{{0.020000000000000007`, 1.}}], {
           LABColor[
           0.18902825675000112`, 0.5225954571531506, -0.8563486261242641], 
           ArrowBox[CompressedData["
1:eJwBYQGe/iFib1JlAgAAABUAAAACAAAAUQ7co+D/aEAVb4Q+WaBeQOMZqyKh
/2hAB45Cys6XXkD7Fkg8Of9oQCCmQPVbk15Azzwxv5f+aEBnbZnI6I5eQA0Q
9ow5/mhALKhY6XiKXkDc4zq8YP1oQCX/OQnQgl5AryUndDz5aECPkuVzEHte
QKQvBDv07mhAtPiJlBZzXkDOUbMLNeBoQEnePPa8a15AZTTunuLNaEAOvj0x
7WNeQKuFmEZSumhA+kNT8pJbXkDqT84wvVpoQJ2tTrbJMV5AuDpwdL0naECr
/bA8fRteQL100Xqe6WdAxUdF+lIAXkC9CYqnXZpnQEG96XKp3V1Abj93v5hp
Z0DN4r5aVMhdQDInP7XXLmdAMeBfcqCuXUDekBXfvitnQA77+ZZFrV1AZvep
h5InZ0BRyAIzcqtdQCLW0/hYI2dAhgLbBZmpXUB8Hfk6UhxnQJDBsA+Gpl1A
ZyGf4g==
            "]]}}, {
          Arrowheads[{{0.01999999999999999, 1.}}], {
           LABColor[
           0.19785491313095557`, 0.5225796963732126, -0.8352533985907278], 
           
           ArrowBox[{{184.496231952818, 118.51687984357143`}, {
            184.4166584375681, 118.49947286893551`}, {183.67852058470976`, 
            118.33799552295565`}, {182.88296585275017`, 
            118.16394910365784`}, {179.8654540135592, 117.50367989090591`}, {
            175.77435468448493`, 116.60832977160514`}, {173.13918562919, 
            116.0315280406011}, {169.72055652031153`, 115.28310863310588`}, {
            168.9443497398018, 115.11315262419001`}}]}}, {
          Arrowheads[{{0.020000000000000007`, 1.}}], {
           LABColor[
           0.2255441717373419, 0.5225302547395174, -0.7690775801010669], 
           
           ArrowBox[{{168.55556035194078`, 115.02802441566507`}, {
            167.5835128143292, 114.81518767664498`}, {165.0532483405571, 
            114.2611054465322}, {162.97870077351047`, 113.80676679718243`}, {
            160.54196739814023`, 113.2730390811232}, {157.66837605401906`, 
            112.6435496945157}, {154.2832545807196, 111.90192603352108`}, {
            153.00425199667856`, 111.62167623080146`}}]}}, {
          Arrowheads[{{0.019999999999999997`, 1.}}], {
           LABColor[
           0.28794416636022424`, 0.5224188339997791, -0.6199449949126982], 
           
           ArrowBox[{{152.61547551035324`, 111.53648912097525`}, {
            150.2357794998041, 111.01505988712495`}, {147.8995289574227, 
            110.50307893935765`}, {145.3316122939718, 109.94027984021258`}, {
            142.51453641961123`, 109.32282291344116`}, {139.4308082445007, 
            108.64686848279466`}, {137.06460156979583`, 
            108.12815823337365`}}]}}, {
          Arrowheads[{{0.019999999999999997`, 1.}}], {
           LABColor[
           0.365005991467386, 0.5222812332578093, -0.43577143420936687`], 
           
           ArrowBox[{{136.67583321774254`, 108.04293400887276`}, {
            136.06293467879993`, 107.90857687202445`}, {132.39342263266875`, 
            107.10410840488183`}, {128.5050882166784, 106.2516002741078}, {
            124.58105674181157`, 105.391166541433}, {121.12524112834095`, 
            104.6333173858713}}]}}}}, {
        Hue[0.67, 0.6, 0.6], 
        Directive[
         RGBColor[0.192, 0.48, 0.64]], {{
          Arrowheads[{{0.019999999999999997`, 1.}}], {
           LABColor[
           0.20353050662209338`, 0.5225695620962939, -0.8216890395723173], 
           
           ArrowBox[{{71.79332485135615, 108.10098424224552`}, {
            71.8587846819875, 108.13059023665396`}, {71.93134518406052, 
            108.15980649203804`}, {72.02404941791828, 108.1952050504686}, {
            72.14305905915454, 108.23834119769917`}, {72.26185900273087, 
            108.27999551407592`}, {72.42747483347495, 108.3367691659514}, {
            72.83593503229085, 108.47220009972811`}, {73.33863086838049, 
            108.63213302922863`}, {73.83614681214866, 108.78216056354353`}, {
            74.87786242994298, 109.06505153035451`}, {75.85830432049865, 
            109.29051749024676`}, {76.78468606439185, 109.46580956629067`}, {
            79.23108569051992, 109.7732551900962}, {81.29711927021576, 
            109.80765048150069`}, {84.59304259313303, 109.38092353396421`}, {
            87.14401191185729, 108.65256850178969`}, {87.35578012078035, 
            108.56529111691343`}}]}}, {
          Arrowheads[{{0.005525038934928655, 1.}}], {
           LABColor[
           0.37591819767783513`, 0.5222617485431792, -0.4096918562845943], 
           
           ArrowBox[{{87.7237538328104, 108.41363576008477`}, {
            89.70681757659241, 107.596343030074}, {91.70253329103114, 
            106.5507051353858}}]}}}}, {
        Hue[0.67, 0.6, 0.6], 
        Directive[
         RGBColor[0.192, 0.48, 0.64]], {{
          Arrowheads[{{0.015178802512880667`, 1.}}], {
           LABColor[
           0.19031419911276218`, 0.5225931609887008, -0.853275293985042], 
           ArrowBox[CompressedData["
1:eJwBQQG+/iFib1JlAgAAABMAAAACAAAAk+edQ1IRS0AZ+HNwlL9VQG5Ebz8J
EEtA4XWw5A67VUBd5YvpPA5LQBm+It+ztFVAihruRHIMS0BRMdycVa5VQMxE
yZqICktAC2QUvH+nVUBOFR3etQdLQN3riQFVnVVAUubdzncDS0CULGbY241V
QHrBHBXrAEtA9k8Gz4CEVUD4pTVm7P1KQIDdd05neVVAvgPsq6P8SkBzdcgO
iXRVQFgyrfWo+kpAhjpkyt1sVUC9GRG8OOtKQDMScrxBI1VApqAQ7NfmSkCz
vByjEutUQI47wPg350pArXYALnO3VEBGlfv8+O9KQI1PAOPKWFRAnWg15MIG
S0DC21cwqQlUQO1ntIExKEtAf4P38QPHU0AT044sJaVLQP8eR+DTRFNAYqMn
T6VCTEC/LW03JupSQN2Qij4=
            "]]}}}}, {
        Hue[0.67, 0.6, 0.6], 
        Directive[
         RGBColor[0.192, 0.48, 0.64]], {{
          Arrowheads[{{0.019999999999999997`, 1.}}], {
           LABColor[
           0.21659503591289292`, 0.522546234217394, -0.7904655268271474], 
           
           ArrowBox[{{66.95628787876466, 86.91614621360196}, {
            67.02341843883312, 86.8574190688775}, {67.10359009544358, 
            86.7902641917663}, {67.28871884209805, 86.63943554944905}, {
            67.35542596398133, 86.58575203772892}, {67.57070940126741, 
            86.41480705416917}, {67.83704923059747, 86.20754825929941}, {
            68.12065153698546, 85.9929749424507}, {68.40141364817968, 
            85.78831174154779}, {68.47682451353357, 85.73459203685658}, {
            69.72627798480185, 85.00243762654105}, {70.9302926643963, 
            84.43262531731916}, {73.22928047243846, 83.57205889065749}, {
            75.32527971538853, 83.18815606397766}, {77.24807769286045, 
            83.14270196936278}, {80.61326026163016, 83.74137629597253}, {
            81.82079995681922, 84.18533353431087}}]}}, {
          Arrowheads[{{0.005388838768513202, 1.}}], {
           LABColor[
           0.41266839989277243`, 0.5228883208307602, -0.3005092650543933], 
           
           ArrowBox[{{82.19435333728984, 84.32267206473469}, {83.536837104278,
             84.81624207993225}, {86.06842935300588, 
            86.14512248205305}}]}}}}, {
        Hue[0.67, 0.6, 0.6], 
        Directive[
         RGBColor[0.192, 0.48, 0.64]], {{
          Arrowheads[{{0.020000000000000007`, 1.}}], {
           LABColor[
           0.1886729508311236, 0.5225960915834668, -0.8571977878996003], 
           ArrowBox[CompressedData["
1:eJxTTMoPSmViYGCQB2IQHT+raNvf/xkOq1Mc8ix3Zzjk5Cc+AfGnxl6bunp+
hsPsI3cu/gPyQ1T9yo0aMxzei6xb9B/Ij0+7r22amuHA/5TzD4gv4H90uZtb
hkPr+95GEP9K0bHmg8oZDg4WCvog/pzzzgdiJDIcvoZemwYy70iGYEMbT4aD
D++hX3+A/OYnX5XMGDIcVv0zZ/kN5PfslvMo/JHuYMnRvfA7kH9s1oIPFR/S
HXgLf678CORzbq2p83qR7rDaQDDoBZDPd/r8p9oH6Q5/Tm14eQPIz3v86Fjt
jXSH/r/yGnuB/GfZv4XdL6Q76Huk2nQA+QcrN/vwnEh3sNNeu0wbyHevUVo9
bX+6Q8u93z83/8twiPG0EXmyLd1ByO/a3dN/MxzWfHSdv21VuoOwdeWfJb8z
HDZP2bXn59x0B8muh99sv2U4PP2e+bt6QrpDmXy38Nb3GQ5RjjK6z9rSHb6e
ulli/SzDYUv0ZMnNNekO7fda2X7czHAQW94etr4w3aHgtqTmym0ZDsnLupIZ
gtMdbk73+bCiM8NhopP5C2XtdIfw0LZ1q1qB4VJ/PGWWerpDdvoSCc7mDIf2
tUG7XVXTHTh5FVhjGjIcGCQ+PH6mBHSPjuaDSUnA+BC9XN7Cke6wrN+pJDoG
qH/bkv1MzOkOAGVr9sI=
            "]]}}, {
          Arrowheads[{{0.019999999999999997`, 1.}}], {
           LABColor[
           0.18873440971829678`, 0.522595981843158, -0.8570509045099087], 
           
           ArrowBox[{{194.58824197409734`, 183.83017916780872`}, {
            193.93088738574164`, 183.24787865161943`}, {192.43091069387856`, 
            181.9191357322672}, {191.62661129066916`, 181.20664156086133`}, {
            190.67118372076192`, 180.3602575537013}, {189.4984734756639, 
            179.32137236819807`}, {187.88618979525717`, 
            177.89303492327215`}, {185.65427936908344`, 
            175.91571563431066`}, {184.15970905030508`, 
            174.59160025614779`}, {182.67184291596598`, 
            173.2733883052542}}]}}, {
          Arrowheads[{{0.02, 1.}}], {
           LABColor[
           0.189314896633766, 0.5225949453321467, -0.855663572429271], 
           
           ArrowBox[{{182.37394334794195`, 173.00945678502387`}, {
            182.0669552374959, 172.73747304493293`}, {180.6105145189526, 
            171.44706738725375`}, {178.70842125091303`, 
            169.76177918580981`}, {177.71178736097164`, 
            168.87873080567263`}, {176.51015752012682`, 167.8140336637419}, {
            175.02267200123077`, 166.4960321730932}, {172.6250486726099, 
            164.37153955360995`}, {170.964644516593, 162.900243202126}, {
            170.45842642496436`, 162.451670258826}}]}}, {
          Arrowheads[{{0.020000000000000018`, 1.}}], {
           LABColor[
           0.19306765234376871`, 0.5225882444530876, -0.8466946908773504], 
           
           ArrowBox[{{170.1605491882543, 162.1877135353845}, {
            168.806581870083, 160.98792807712462`}, {167.46808503805798`, 
            159.80183217102993`}, {165.81171718196873`, 
            158.33403189658125`}, {163.68322817240494`, 
            156.44781843906725`}, {162.5224322564848, 155.41913330432027`}, {
            161.16469727680402`, 154.2159067604345}, {159.53966162620011`, 
            152.77577581835342`}, {158.2457733499089, 151.6290906785287}}]}}, {
          Arrowheads[{{0.02000000000000001, 1.}}], {
           LABColor[
           0.20952964532557738`, 0.5225588501006251, -0.8073514251356313], 
           
           ArrowBox[{{157.94791179968524`, 151.36511625382366`}, {
            157.5289219387006, 150.99379404916974`}, {154.93893932607693`, 
            148.69841790888592`}, {153.2165862393778, 147.17194813410265`}, {
            151.13775258385883`, 145.3295102110324}, {148.5035349335354, 
            142.99479009708116`}, {146.9035683255769, 141.57670645255163`}, {
            146.03376930529197`, 140.8057787479991}}]}}, {
          Arrowheads[{{0.01999999999999999, 1.}}], {
           LABColor[
           0.2554936199128563, 0.5224767773363438, -0.69750003176356], 
           
           ArrowBox[{{145.7359220361539, 140.5417882097842}, {
            145.11502986242095`, 139.99147374965318`}, {142.5736706126904, 
            137.7389558104694}, {139.46617277396214`, 134.98459063646465`}, {
            137.65704002064402`, 133.3810198463168}, {135.6202088939132, 
            131.57559626728536`}, {133.82226605960673`, 
            129.98190178817308`}}]}}, {
          Arrowheads[{{0.004467190640500542, 1.}}], {
           LABColor[
           0.33383512194333476`, 0.5223368916174237, -0.5102681129796955], 
           
           ArrowBox[{{133.52442918540322`, 129.7178995223406}, {
            133.35567939377148`, 129.5683198993719}, {130.86345152021872`, 
            127.35919074257629`}}]}}}}, {
        Hue[0.67, 0.6, 0.6], 
        Directive[
         RGBColor[0.192, 0.48, 0.64]], {{
          Arrowheads[{{0.015015541501691727`, 1.}}], {
           LABColor[
           0.19332264609918057`, 0.5225877891390601, -0.8460852697038186], 
           
           ArrowBox[{{54.29422412720949, 113.02311469048308`}, {
            54.28327323757779, 113.09897015347966`}, {54.27274226259296, 
            113.17245721579526`}, {54.26302166408484, 113.2407696059611}, {
            54.246926195105, 113.35498718431504`}, {54.21616900503124, 
            113.57709725667104`}, {54.20469944138701, 113.66108076770566`}, {
            54.15101670490342, 114.0687287836842}, {54.09782270020574, 
            114.5168677995983}, {54.052265076100674`, 114.97723293504033`}, {
            53.98247723892447, 116.0432543922852}, {53.964587834844416`, 
            117.00898097629096`}, {53.991607185943884`, 
            117.88270114949091`}, {54.534497886002434`, 
            120.87880276369269`}, {55.48498461817968, 122.86475292887708`}, {
            56.675307580225834`, 124.25232567507273`}}]}}}}, {
        Hue[0.67, 0.6, 0.6], 
        Directive[
         RGBColor[0.192, 0.48, 0.64]], {{
          Arrowheads[{{0.019999999999999993`, 1.}}], {
           LABColor[
           0.1893084461714653, 0.5225949568500209, -0.8556789886824996], 
           
           ArrowBox[{{199.8316684620356, 73.49811187028376}, {
            199.57608779507976`, 73.62198565076108}, {197.69405034761604`, 
            74.18636787419176}, {194.8473885224145, 74.93688869820244}, {
            193.34741032430267`, 75.3324120459564}, {191.53461359308318`, 
            75.81047537752663}, {189.2497940430407, 76.41310284002984}, {
            187.85990481714788`, 76.77973191657723}, {186.20580521812204`, 
            77.21609780612243}, {184.47493681913582`, 77.67279722550307}}]}}, {
          Arrowheads[{{0.019999999999999997`, 1.}}], {
           LABColor[
           0.1973795120387285, 0.522580545244141, -0.8363895812829487], 
           
           ArrowBox[{{184.09010732167948`, 77.77433666556206}, {
            184.00832117646493`, 77.79591640267826}, {182.27467372726005`, 
            78.25339722191892}, {180.15286093064165`, 78.81337713107209}, {
            177.6840918252229, 79.46499620318973}, {174.52141010220353`, 
            80.29989360123632}, {172.59937997864893`, 80.80733534625335}, {
            170.29400910813018`, 81.41605432215225}, {168.69739511366296`, 
            81.83768627761903}}]}}, {
          Arrowheads[{{0.020000000000000007`, 1.}}], {
           LABColor[
           0.22431238935408224`, 0.5225324541965072, -0.772021472842007], 
           
           ArrowBox[{{168.31258680926615`, 81.93930600438136}, {
            167.4637411504156, 82.16346817273946}, {164.53094838893497`, 
            82.93808563348446}, {160.85936556376294`, 83.9079746767087}, {
            157.7446209137774, 84.73089108115084}, {153.92505416872348`, 
            85.74016200678035}, {152.92065081631438`, 86.00559495090742}}]}}, {
          Arrowheads[{{0.020000000000000004`, 1.}}], {
           LABColor[
           0.2861456999113348, 0.5224220453215642, -0.6242432316756718], 
           
           ArrowBox[{{152.53586060834297`, 86.10728317957387}, {
            151.67892258293827`, 86.33374556888394}, {149.11250561817076`, 
            87.01204806897151}, {146.22580327442094`, 87.77506950704309}, {
            143.01881555168887`, 88.62280988309868}, {139.51018308329287`, 
            89.55037158761212}, {137.14452326048635`, 90.17583751471041}}]}}, {
          Arrowheads[{{0.0013529845899871173`, 1.}}], {
           LABColor[
           0.3631276883483829, 0.5222845871350689, -0.44026047626132886`], 
           
           ArrowBox[{{136.75974489653217`, 90.27757055080367}, {
            135.71854650255128`, 90.55285701105724}}]}}}}, {
        Hue[0.67, 0.6, 0.6], 
        Directive[
         RGBColor[0.192, 0.48, 0.64]], {{
          Arrowheads[{{0.019999999999999997`, 1.}}], {
           LABColor[
           0.20701345053981063`, 0.5225633429901846, -0.8133649934941979], 
           
           ArrowBox[{{66.35973853765431, 113.09509748506349`}, {
            66.41261717734577, 113.15623818671739`}, {66.47747369193205, 
            113.22400556115294`}, {66.61188684527076, 113.35438541303255`}, {
            66.90272376931547, 113.61436354749199`}, {67.50756891684445, 
            114.11747624911621`}, {68.22127387687428, 114.66565740414697`}, {
[truncated: 1,277,256 more chars]
