# Supplementary material for: Mathematical Modeling of Human Retinal Vascular Pattern Around the Foveal Avascular Zone
Source: Transl Vis Sci Technol. 2026 Mar 2;15(3):1. doi: 10.1167/tvst.15.3.1 (PMC12967130; doi:10.1167/tvst.15.3.1)
Supplement: Supplement 5 [file tvst-15-3-1_s005.zip › code/python_code/Fig2 FigS2/Fig2a.ipynb]

# %% [code]
import numpy as np
import matplotlib.pyplot as plt
from tqdm import tqdm
import scipy.special as scsp
import matplotlib.patches as patches
import cv2
from matplotlib.colors import LinearSegmentedColormap

# %% [code]
L = 1024
alpha = 0.2
beta = 0.07
uThreshold = 12
p = 0.0125
simulationLength = 200
memory_frame = 100
memory_perFrame = simulationLength//memory_frame

dx = 0.1
dt = 0.1

Du = 0.01
d0 = 0.01
u0 = 1
r0 = dx

initialTipCellDistance = 10

regulateXiOxygen = uThreshold + 2

# %% [code]
gamma_spread_flag = False

OD_point = 100
faz_R_init = 10
center = np.array([L//2, L//2])
OD_center = np.array([L//2, L//2+OD_point])

mask_r = 500
mask = np.zeros((L,L))
for x in range(L):
    for y in range(L):
        if(np.sqrt((x-center[1])**2 + (y-center[0])**2) < mask_r):
            mask[y,x] = 1

gamma_threshold_3D_final = mask.copy()

# %% [code]
oxygenKernel = np.zeros((L,L))
tick = np.arange(L)-L//2
for y in tick:
    for x in tick:
        distance = np.sqrt((x*dx)**2 + (y*dx)**2)
        if(distance<r0):
            oxygenKernel[y%L,x%L] = u0
        else:
            oxygenKernel[y%L,x%L] = (u0 * (scsp.jv(0,np.sqrt(d0/Du)*distance*1j) - 1j * scsp.yv(0,-np.sqrt(d0/Du)*distance*1j)) \
            / (scsp.jv(0,np.sqrt(d0/Du)*r0*1j) - 1j * scsp.yv(0,-np.sqrt(d0/Du)*r0*1j))).real

# %% [code]
def xi(oxygen, uThreshold, regulateXiOxygen):
    if(oxygen < uThreshold):
        output = 1
    else:
        output = np.exp(-(oxygen-uThreshold)/(regulateXiOxygen-uThreshold))
    return output

# %% [code]
tipCellsNum_init = 10

cells_dic = {}
oxygen = np.ones((L,L))

cells = np.zeros((L,L))
def AddTipCells():
    for r in tipCells:
        x=int(r[1]+0.5)%L
        y=int(r[0]+0.5)%L
        cells[y,x]=1

tipCells = []
for i in range(tipCellsNum_init):
    tipCells += [[OD_center[0] + initialTipCellDistance*np.sin(i*2*np.pi/tipCellsNum_init),
                  OD_center[1] + initialTipCellDistance*np.cos(i*2*np.pi/tipCellsNum_init)]]

tipCells_position = np.zeros((tipCellsNum_init,(simulationLength+1),2))
for i in range(tipCellsNum_init):
    tipCells_position[i,0,:] = tipCells[i]

AddTipCells()

cells_dic.update([('t=0', cells.copy())])

cells_fft = np.fft.fft2(cells)
kernel_fft = np.fft.fft2(oxygenKernel)
oxygen = np.fft.ifft2(cells_fft * kernel_fft)
oxygen = oxygen.real

branches = [[[OD_center[0] + initialTipCellDistance*np.sin(i*2*np.pi/tipCellsNum_init),
              OD_center[1] + initialTipCellDistance*np.cos(i*2*np.pi/tipCellsNum_init)]] for i in range(tipCellsNum_init)]

oxygen_OD = np.zeros((L,L))
for x in range(L):
    for y in range(L):
        r = np.sqrt((x-OD_center[1])**2 + (y-OD_center[0])**2)
        oxygen_OD[y,x] = np.exp(-(r/initialTipCellDistance)**2)

oxygen_OD = oxygen_OD * uThreshold
oxygen = oxygen + oxygen_OD

# %% [code]
def grad(r):
    x=int(r[1]+0.5)%L
    y=int(r[0]+0.5)%L
    return np.array([oxygen[(y+1)%L,x]-oxygen[(y-1)%L,x], 
    oxygen[y,(x+1)%L]-oxygen[y,(x-1)%L]])/(2*dx)

# %% [code]
branch_moveaway = 1
branch_check_step = 10
branch_angle_deg = 72
branch_angle = np.deg2rad(branch_angle_deg/2)

# %% [code]
np.random.seed(seed=1)

# %% [code]
if not gamma_spread_flag:
    gamma_threshold = gamma_threshold_3D_final.copy()
    
branched = []
tipCells_memory = [tipCells]
branching_memory = []
branch_point = []

for memory in tqdm(range(memory_frame)):
    tipCells_tag = [i for i in range(len(tipCells))]
    branch_point_pre = []
    for t in range(memory_perFrame):
        newTipCells = []
        newTipCells_tag = []
        newBranches = []
        cell_count = 0
        time = memory*memory_perFrame + t
        if(gamma_spread_flag):
            gamma_threshold = gamma_threshold_3D[time].copy()
        for n,r in enumerate(tipCells):
            x=int(r[1]+0.5)%L
            y=int(r[0]+0.5)%L
            theta = np.random.rand()*2*np.pi
            eta = np.array([np.sin(theta), np.cos(theta)])
            migration_restriction = gamma_threshold[y,x] * xi(oxygen[y,x], uThreshold, regulateXiOxygen)
            newPosition = list((r+dt*migration_restriction*(alpha*eta-beta*grad(r))/dx)%L)
            branch = branches[n].copy()
            branch_pre = branch + [newPosition]
            if oxygen[y,x] < uThreshold and np.random.rand() < p:
                branched += [branch]
                if time < branch_check_step:
                    check_tipCell = tipCells_position[cell_count,0,:]
                else:
                    check_tipCell = tipCells_position[cell_count,time-branch_check_step,:]
                forward_angle = np.arctan2((r[0]-check_tipCell[0]), (r[1]-check_tipCell[1]))
                turn_angle = (np.pi/2+branch_angle) * (2*np.random.rand() - 1)
                new_angle1 = forward_angle + branch_angle + turn_angle
                eta_branch1 = np.array([np.sin(new_angle1), np.cos(new_angle1)])
                new_angle2 = forward_angle - branch_angle + turn_angle
                eta_branch2 = np.array([np.sin(new_angle2), np.cos(new_angle2)])
                newPosition1 = list((r + branch_moveaway*eta_branch1)%L)
                newPosition2 = list((r + branch_moveaway*eta_branch2)%L)
                
                newTipCells += [newPosition1]
                newBranches += [[newPosition1]]
                tipCells_position[cell_count,time+1,:] = newPosition1
                newTipCells_tag += [tipCells_tag[n]]
                cell_count += 1
                
                newTipCells += [newPosition2]
                if t < simulationLength-1:
                    newBranches += [[newPosition2]]
                add_array = tipCells_position[cell_count-1,:,:].copy()
                add_array[time+1,:] = newPosition2
                add_array = np.reshape(add_array, (1, add_array.shape[0],add_array.shape[1]))
                tipCells_position = np.insert(tipCells_position, cell_count, add_array, axis=0)
                newTipCells_tag += [tipCells_tag[n]]
                cell_count += 1
                
                branch_point_pre += [r]
                    
            else:
                newTipCells += [list((r+dt*migration_restriction*(alpha*eta-beta*grad(r))/dx)%L)]
                newBranches += [branch_pre]
                newTipCells_tag += [tipCells_tag[n]]
                    
                tipCells_position[cell_count,time+1,:] = newPosition
                cell_count += 1
                    
        tipCells = newTipCells.copy()
        tipCells_tag = newTipCells_tag.copy()
        branches = newBranches.copy()
        AddTipCells()
        cells_fft = np.fft.fft2(cells)
        oxygen = np.fft.ifft2(cells_fft * kernel_fft)
        oxygen = oxygen.real
        oxygen = oxygen + oxygen_OD
    cells_dic.update([('t='+str(memory+1), cells.copy())])
    tipCells_memory += [tipCells]
    u, counts = np.unique(tipCells_tag, return_counts=True)
    branching_memory += [counts > 1]
    branch_point += [np.array(branch_point_pre)]
branched += branches
cells_dic.update(tipCells_position=tipCells_position)
cells_dic.update(branch=branched)

# %% [code]
scopeSize = 190

scalebar_length = 1
fd_scale_avg = 4.37971830982967
model_scale_perPixel = fd_scale_avg / OD_point
model_scalebar_pixel = scalebar_length / model_scale_perPixel

bar_margin_x = 5
bar_margin_y = 5
bar_height = 2
sidebar_height = 2

from matplotlib.colors import LinearSegmentedColormap
gradient = np.max(oxygen) - oxygen[(OD_center[0]-scopeSize):(OD_center[0]+scopeSize),(OD_center[1]-scopeSize):(OD_center[1]+scopeSize)]
cellplot = cells[(OD_center[0]-scopeSize):(OD_center[0]+scopeSize),(OD_center[1]-scopeSize):(OD_center[1]+scopeSize)]

colors = [(0, 0, 0), (112/255, 48/255, 160/255)]
cmap = LinearSegmentedColormap.from_list('custom_cmap', colors, N=256)

cmaplist = [cmap(i)[:-1] for i in range(cmap.N)]
gradientmax = np.max(gradient)
gradientmin = np.min(gradient)
gradientscaled = np.floor(256*(gradient-gradientmin)/(gradientmax-gradientmin)).astype('int')
gradientscaled[gradientscaled==256] = 255
q = np.array([[cmaplist[gradientscaled[j][i]] for i in range(gradientscaled.shape[0])] for j in range(gradientscaled.shape[1])])
cellxy = np.where(cellplot==1)
for i in range(cellxy[0].shape[0]):
    q[cellxy[0][i],cellxy[1][i],:]=np.array([1.,0,0])

show_array = q.copy()
fig, ax = plt.subplots(figsize=(10,10))
ax.imshow(show_array)

for r in tipCells:
    ax.plot([r[1]-(OD_center[1]-scopeSize)], [r[0]-(OD_center[0]-scopeSize)], marker='o', ms=10, c='r')

bar = patches.Rectangle(xy=(bar_margin_x, show_array.shape[0]-(bar_margin_y+bar_height)),
                        width=model_scalebar_pixel, height=bar_height, fc='w')
ax.add_patch(bar)
bar = patches.Rectangle(xy=(bar_margin_x, show_array.shape[0]-(bar_margin_y+bar_height+sidebar_height)),
                        width=bar_height, height=sidebar_height*2+bar_height, fc='w')
ax.add_patch(bar)
bar = patches.Rectangle(xy=(bar_margin_x+model_scalebar_pixel-bar_height, show_array.shape[0]-(bar_margin_y+bar_height+sidebar_height)),
                        width=bar_height, height=sidebar_height*2+bar_height, fc='w')
ax.add_patch(bar)
ax.axes.xaxis.set_visible(False)
ax.axes.yaxis.set_visible(False)
plt.savefig('Fig2a.pdf')
plt.close()
