# Supplementary material for: Mathematical Modeling of Human Retinal Vascular Pattern Around the Foveal Avascular Zone
Source: Transl Vis Sci Technol. 2026 Mar 2;15(3):1. doi: 10.1167/tvst.15.3.1 (PMC12967130; doi:10.1167/tvst.15.3.1)
Supplement: Supplement 5 [file tvst-15-3-1_s005.zip › code/python_code/Fig2 FigS2/Fig2d_FigS2.ipynb]

# %% [code]
import numpy as np
from tqdm import tqdm
import scipy.special as scsp
import pandas as pd
import gc
from numba import njit, prange
import cv2
import matplotlib.pyplot as plt
import matplotlib.patches as patches

# %% [code]
L = 512
dx = 0.1
dt = 0.01

simulationLength = 20000
memory_frame = 100
memory_perFrame = simulationLength // memory_frame

alpha = 0.65
beta = 0.055
uThreshold = 15
u_migrationThreshold = 15
regulateXi = 2.0
p_branch = 0.0025

Du = 0.01
d0 = 0.01
d0_Du_ratio = 1.0
u0 = 1.0
r0 = dx

center = np.array([L//2, L//2])
OD_point = 100
OD_center = np.array([L//2, L//2 + OD_point])

p_eden = 0.031
gamma0_r = 20
mask_r = 500

initialTipCellDistance = 10
tipCellsNum_init = 10
branch_angle_deg = 72.0
branch_angle = np.deg2rad(branch_angle_deg / 2)  # 左右へ±branch_angle する方の半角
branch_moveaway = 1.0

faz_R_init = 10
inhibitor_diff_r = 60

branch_distance_threshold = 150.0

yy, xx = np.indices((L, L))
cy, cx = center
ody, odx = OD_center

r_od = np.sqrt((xx - odx) ** 2 + (yy - ody) ** 2)
oxygen_OD_base = np.exp(-(r_od / initialTipCellDistance) ** 2) * uThreshold

r_mask = np.sqrt((xx - cx) ** 2 + (yy - cy) ** 2)
mask = (r_mask < mask_r).astype(np.uint8)
gamma = mask.copy()

# %% [code]
@njit(parallel=True, fastmath=True)
def neighbor_sum4(gamma_instant):
    L0, L1 = gamma_instant.shape
    out = np.zeros_like(gamma_instant, dtype=np.uint16)
    for y in prange(L0):
        yp = (y + 1) % L0
        ym = (y - 1 + L0) % L0
        for x in range(L1):
            xp = (x + 1) % L1
            xm = (x - 1 + L1) % L1
            out[y, x] = (gamma_instant[yp, x]
                         + gamma_instant[ym, x]
                         + gamma_instant[y, xp]
                         + gamma_instant[y, xm])
    return out

@njit(parallel=True, fastmath=True)
def eden_step_numba(gamma_instant, mask, p_eden, inhibitor, rand_field, dt, dt_original):
    neighbor = neighbor_sum4(gamma_instant)
    L0, L1 = gamma_instant.shape
    out = gamma_instant.copy()
    for y in prange(L0):
        for x in range(L1):
            if out[y, x] == 0 and neighbor[y, x] > 0 and mask[y, x] != 0:
                #if (p_eden - inhibitor[y, x] - rand_field[y, x]) >= 0.0:
                extend_p = (p_eden - inhibitor[y, x]) * dt / dt_original
                if (extend_p - rand_field[y, x]) >= 0.0:
                    out[y, x] = 1
    return out

@njit(fastmath=True)
def _xi(oxygen_val, u_migrationThreshold, regulateXi):
    if oxygen_val < u_migrationThreshold:
        return 1.0
    else:
        return np.exp(-(oxygen_val - u_migrationThreshold) / regulateXi)

@njit(fastmath=True)
def _grad_center(oxygen, y, x, dx):
    L0, L1 = oxygen.shape
    yp = (y + 1) % L0
    ym = (y - 1 + L0) % L0
    xp = (x + 1) % L1
    xm = (x - 1 + L1) % L1
    gy = (oxygen[yp, x] - oxygen[ym, x]) / (2.0 * dx)
    gx = (oxygen[y, xp] - oxygen[y, xm]) / (2.0 * dx)
    return gy, gx

@njit(parallel=True,fastmath=True)
def move_and_branch_batch(tips,prev_tips,oxy,gamma,
                          alpha,beta,dt,dx,
                          u_mthr,regXi,uThr,
                          p_branch,branch_angle,branch_moveaway,
                          rand_theta,rand_branch,rand_turn):
    N=tips.shape[0]; L0,L1=oxy.shape
    child_pos=np.empty((N,2,2))
    child_pos[:]=np.nan
    child_count=np.ones(N,dtype=np.int64)
    parent_branch=np.zeros(N,dtype=np.uint8)

    for i in prange(N):
        r0,r1=tips[i]; y=int(r0+0.5)%L0; x=int(r1+0.5)%L1
        theta=2*np.pi*rand_theta[i]
        eta_y,eta_x=np.sin(theta),np.cos(theta)
        mig=float(gamma[y,x])*_xi(oxy[y,x],u_mthr,regXi)
        gy,gx=_grad_center(oxy,y,x,dx)
        nr0=(r0+dt*mig*(alpha*eta_y-beta*gy)/dx)%L0
        nr1=(r1+dt*mig*(alpha*eta_x-beta*gx)/dx)%L1
        low_oxy=(oxy[y,x]<uThr)
        if low_oxy and (rand_branch[i]<p_branch):
            fy=r0-prev_tips[i,0]; fx=r1-prev_tips[i,1]
            fwd=np.arctan2(fy,fx)
            turn=(np.pi/2+branch_angle)*(2*rand_turn[i]-1)
            ang1=fwd+branch_angle+turn
            ang2=fwd-branch_angle+turn
            c1y=(r0+branch_moveaway*np.sin(ang1))%L0
            c1x=(r1+branch_moveaway*np.cos(ang1))%L1
            c2y=(r0+branch_moveaway*np.sin(ang2))%L0
            c2x=(r1+branch_moveaway*np.cos(ang2))%L1
            child_pos[i,0]=[c1y,c1x]; child_pos[i,1]=[c2y,c2x]
            child_count[i]=2; parent_branch[i]=1
        else:
            child_pos[i,0]=[nr0,nr1]
    return child_pos,child_count,parent_branch

# %% [code]
def make_oxygenKernel(d0_Du_ratio, u0=u0, r0=r0):
    # distance in continuous space (grid-centered)
    tick = np.arange(L) - L//2
    tick = np.roll(tick, L//2)
    yy0, xx0 = np.meshgrid(tick, tick, indexing="ij")
    distance = np.sqrt((xx0*dx)**2 + (yy0*dx)**2)
    
    oxygenKernel = np.empty_like(distance, dtype=float)
    inside = distance < r0
    outside = ~inside
    
    oxygenKernel[inside] = u0
    if np.any(outside):
        z = np.sqrt(d0_Du_ratio) * distance[outside]
        num = (scsp.jv(0, z*1j) - 1j*scsp.yv(0, -z*1j))
        den = (scsp.jv(0, np.sqrt(d0_Du_ratio)*r0*1j) - 1j*scsp.yv(0, -np.sqrt(d0_Du_ratio)*r0*1j))
        oxygenKernel[outside] = (u0 * num / den).real
    return oxygenKernel

d0_Du_ratio = 1.0
oxygenKernel = make_oxygenKernel(d0_Du_ratio)
kernel_fft = np.fft.fft2(oxygenKernel)

# %% [code]
def init_state():
    tips=np.array([
        [OD_center[0]+initialTipCellDistance*np.sin(i*2*np.pi/tipCellsNum_init),
         OD_center[1]+initialTipCellDistance*np.cos(i*2*np.pi/tipCellsNum_init)]
        for i in range(tipCellsNum_init)],dtype=float)
    cells=np.zeros((L,L))
    ys=np.mod(np.rint(tips[:,0]).astype(int),L)
    xs=np.mod(np.rint(tips[:,1]).astype(int),L)
    scatter_cells_ones(cells,ys,xs)
    oxy=np.fft.ifft2(np.fft.fft2(cells)*kernel_fft).real+oxygen_OD_base
    return tips,cells,oxy

@njit(fastmath=True)
def scatter_cells_ones(cells, ys, xs):
    n = ys.shape[0]
    L0, L1 = cells.shape
    for i in range(n):
        y = int(ys[i]) % L0
        x = int(xs[i]) % L1
        cells[y, x] = 1.0

# %% [code]
np.random.seed(0)

tips, cells, oxy = init_state()

branches = []
tip2branch = []
for k in range(len(tips)):
    branches.append({'x':[tips[k,1]], 'y':[tips[k,0]], 'flag':[0]})
    tip2branch.append(len(branches)-1)
tip2branch = np.array(tip2branch)

branch_count = 0
low_oxy_steps = 0

prev_tips = tips.copy()

for t in tqdm(range(simulationLength)):
    rand_field = np.random.rand(L,L)

    N = len(tips)
    rt, rb, ru = np.random.rand(N), np.random.rand(N), np.random.rand(N)
    child_pos, child_count, parent_branch = move_and_branch_batch(
        tips, prev_tips, oxy, gamma,
        alpha, beta, dt, dx,
        u_migrationThreshold, regulateXi, uThreshold,
        p_branch, branch_angle, branch_moveaway,
        rt, rb, ru
    )

    branch_count += int(np.sum(parent_branch))

    tips_int_y = np.mod(np.rint(tips[:,0]).astype(int), L)
    tips_int_x = np.mod(np.rint(tips[:,1]).astype(int), L)
    low_oxy_steps += int(np.sum(oxy[tips_int_y, tips_int_x] < uThreshold))

    new_tips = []
    new_tip2 = []
    for i in range(N):
        bidx = tip2branch[i]
        c1y, c1x = child_pos[i,0]
        branches[bidx]['y'].append(c1y)
        branches[bidx]['x'].append(c1x)
        branches[bidx]['flag'].append(int(parent_branch[i]))

        new_tips.append([c1y, c1x])
        new_tip2.append(bidx)

    for i in range(N):
        if child_count[i] == 2:
            c2y, c2x = child_pos[i,1]
            cur_len = len(branches[tip2branch[i]]['x'])
            bx = [np.nan]*(cur_len-1) + [c2x]
            by = [np.nan]*(cur_len-1) + [c2y]
            bf = [0]*(cur_len-1) + [0]
            branches.append({'x':bx,'y':by,'flag':bf})
            nb = len(branches)-1
            new_tips.append([c2y, c2x])
            new_tip2.append(nb)

    new_tips = np.array(new_tips)
    ys = np.mod(np.rint(new_tips[:,0]).astype(int), L)
    xs = np.mod(np.rint(new_tips[:,1]).astype(int), L)
    scatter_cells_ones(cells, ys, xs)

    prev_tips = tips
    tips = new_tips
    tip2branch = np.array(new_tip2)
    oxy = np.fft.ifft2(np.fft.fft2(cells) * kernel_fft).real + oxygen_OD_base

# %% [code]
magnification = 5
scopeSize = 175
double_cells = cv2.resize(cells[(center[1]-scopeSize):(center[1]+scopeSize),(center[0]-scopeSize):(center[0]+scopeSize)],
                         dsize=None, fx=magnification, fy=magnification, interpolation=cv2.INTER_NEAREST)

scopeSize = 175*magnification

foveaCenter = np.array([scopeSize,scopeSize])
radius = 2 * faz_R_init * magnification

scalebar_length = 1 * magnification
fd_scale_avg = 4.37971830982967
model_scale_perPixel = fd_scale_avg / OD_point
model_scalebar_pixel = scalebar_length / model_scale_perPixel

bar_margin_x = 5 * magnification
bar_margin_y = 5 * magnification
bar_height = 2 * magnification
sidebar_height = 2 * magnification

map_y = np.zeros((scopeSize*2,scopeSize*2),dtype=np.float32)
map_x = np.zeros((scopeSize*2,scopeSize*2),dtype=np.float32)

for i in range(scopeSize*2):
    for j in range(scopeSize*2):
        map_y[i][j]=i
        map_x[i][j]=j
        
nTheta = 1000
for i in range (nTheta):
    theta = 6.28* i/nTheta
    for r in range(radius//2,radius):
        vec = np.array([np.sin(theta), np.cos(theta)])
        y,x = r*vec + foveaCenter
        map_y[int(y), int(x)], map_x[int(y), int(x)] = (r-radius//2)*2*vec + foveaCenter

warped=cv2.remap(double_cells,map_x,map_y,cv2.INTER_LINEAR)
for i in range (nTheta):
    theta = 6.28* i/nTheta
    for r in range(radius//2):
        vec = np.array([np.sin(theta), np.cos(theta)])
        y,x = r*vec + foveaCenter
        warped[int(y), int(x)]=0
        
from matplotlib.colors import LinearSegmentedColormap
colors = [(0, 0, 0), (1, 0, 0)] #
cmap_red = LinearSegmentedColormap.from_list('custom_cmap', colors, N=256)

figure_radius = radius // 3
fig, ax = plt.subplots(figsize=(10,10))
ax.imshow(warped>0.1,
           vmax=1, vmin=0, cmap=cmap_red)

bar = patches.Rectangle(xy=(bar_margin_x, warped.shape[0]-(bar_margin_y+bar_height)),
                        width=model_scalebar_pixel, height=bar_height, fc='w')
ax.add_patch(bar)
bar = patches.Rectangle(xy=(bar_margin_x, warped.shape[0]-(bar_margin_y+bar_height+sidebar_height)),
                        width=bar_height, height=sidebar_height*2+bar_height, fc='w')
ax.add_patch(bar)
bar = patches.Rectangle(xy=(bar_margin_x+model_scalebar_pixel-bar_height, warped.shape[0]-(bar_margin_y+bar_height+sidebar_height)),
                        width=bar_height, height=sidebar_height*2+bar_height, fc='w')
ax.add_patch(bar)

ax.axes.xaxis.set_visible(False)
ax.axes.yaxis.set_visible(False)
plt.savefig('Fig2d.pdf')
plt.close()

# %% [code]
scopeSize = 175
scopeSize_mini = 50
circle_color_list = ['white', 'lime', 'cyan', 'white']
line_width = 1

scalebar_length = 1
fd_scale_avg = 4.37971830982967
model_scale_perPixel = fd_scale_avg / OD_point
model_scalebar_pixel = scalebar_length / model_scale_perPixel

bar_margin_x = 5
bar_margin_y = 5
bar_height = 2
sidebar_height = 2

from matplotlib.colors import LinearSegmentedColormap
colors = [(0, 0, 0), (1, 0, 0)]
cmap_red = LinearSegmentedColormap.from_list('custom_cmap', colors, N=256)
show_array = cells[(center[0]-scopeSize):(center[0]+scopeSize),(center[1]-scopeSize):(center[1]+scopeSize)]

fig, ax = plt.subplots(figsize=(10,10))
ax.imshow(show_array, vmax=1, vmin=0, cmap=cmap_red)

c = patches.Circle(xy=(scopeSize, scopeSize), radius=1, fc='aquamarine')
ax.add_patch(c)

for i, color in enumerate(circle_color_list):
    show_radius = 2 * faz_R_init * (i+1) / len(circle_color_list)
    c = patches.Circle(xy=(scopeSize, scopeSize), radius=show_radius, fill=False, ec=color, linestyle='-', lw = line_width)
    ax.add_patch(c)

rect = patches.Rectangle(xy=(scopeSize-scopeSize_mini, scopeSize-scopeSize_mini), width=scopeSize_mini*2, height=scopeSize_mini*2,
                         fill=False, ec='y', linestyle='-', lw = line_width*2)
ax.add_patch(rect)

bar = patches.Rectangle(xy=(bar_margin_x, show_array.shape[0]-(bar_margin_y+bar_height)),
                        width=model_scalebar_pixel, height=bar_height, fc='w')
ax.add_patch(bar)
bar = patches.Rectangle(xy=(bar_margin_x, show_array.shape[0]-(bar_margin_y+bar_height+sidebar_height)),
                        width=bar_height, height=sidebar_height*2+bar_height, fc='w')
ax.add_patch(bar)
bar = patches.Rectangle(xy=(bar_margin_x+model_scalebar_pixel-bar_height, show_array.shape[0]-(bar_margin_y+bar_height+sidebar_height)),
                        width=bar_height, height=sidebar_height*2+bar_height, fc='w')
ax.add_patch(bar)

ax.axes.xaxis.set_visible(False)
ax.axes.yaxis.set_visible(False)
plt.savefig('FigS2a_top.pdf')
plt.close()

# %% [code]
scopeSize = 50
circle_color_list = ['white', 'lime', 'cyan', 'white']
line_width = 2

scalebar_length = 1
fd_scale_avg = 4.37971830982967
model_scale_perPixel = fd_scale_avg / OD_point
model_scalebar_pixel = scalebar_length / model_scale_perPixel

bar_margin_x = 5
bar_margin_y = 5
bar_height = 2
sidebar_height = 2

from matplotlib.colors import LinearSegmentedColormap
colors = [(0, 0, 0), (1, 0, 0)]
cmap_red = LinearSegmentedColormap.from_list('custom_cmap', colors, N=256)
show_array = cells[(center[0]-scopeSize):(center[0]+scopeSize),(center[1]-scopeSize):(center[1]+scopeSize)]

fig, ax = plt.subplots(figsize=(10,10))
ax.imshow(show_array, vmax=1, vmin=0, cmap=cmap_red)

c = patches.Circle(xy=(scopeSize, scopeSize), radius=1, fc='aquamarine')
ax.add_patch(c)

for i, color in enumerate(circle_color_list):
    show_radius = 2 * faz_R_init * (i+1) / len(circle_color_list)
    c = patches.Circle(xy=(scopeSize, scopeSize), radius=show_radius, fill=False, ec=color, linestyle='-', lw = line_width)
    ax.add_patch(c)

bar = patches.Rectangle(xy=(bar_margin_x, show_array.shape[0]-(bar_margin_y+bar_height)),
                        width=model_scalebar_pixel, height=bar_height, fc='w')
ax.add_patch(bar)
bar = patches.Rectangle(xy=(bar_margin_x, show_array.shape[0]-(bar_margin_y+bar_height+sidebar_height)),
                        width=bar_height, height=sidebar_height*2+bar_height, fc='w')
ax.add_patch(bar)
bar = patches.Rectangle(xy=(bar_margin_x+model_scalebar_pixel-bar_height, show_array.shape[0]-(bar_margin_y+bar_height+sidebar_height)),
                        width=bar_height, height=sidebar_height*2+bar_height, fc='w')
ax.add_patch(bar)

ax.axes.xaxis.set_visible(False)
ax.axes.yaxis.set_visible(False)
plt.savefig('FigS2a_bottom.pdf')
plt.close()

# %% [code]
magnification = 10
scopeSize = 175
scopeSize_mini = 50
circle_color_list = ['white', 'cyan', 'lime', 'white']
line_width = 1

double_cells = cv2.resize(cells[(center[1]-scopeSize):(center[1]+scopeSize),(center[0]-scopeSize):(center[0]+scopeSize)],
                         dsize=None, fx=magnification, fy=magnification, interpolation=cv2.INTER_NEAREST)
scopeSize = scopeSize*magnification
scopeSize_mini = scopeSize_mini*magnification

foveaCenter = np.array([scopeSize,scopeSize])
radius = 2 * faz_R_init * magnification

scalebar_length = 1 * magnification
fd_scale_avg = 4.37971830982967
model_scale_perPixel = fd_scale_avg / OD_point
model_scalebar_pixel = scalebar_length / model_scale_perPixel

bar_margin_x = 5 * magnification
bar_margin_y = 5 * magnification
bar_height = 2 * magnification
sidebar_height = 2 * magnification

map_y = np.zeros((scopeSize*2,scopeSize*2),dtype=np.float32)
map_x = np.zeros((scopeSize*2,scopeSize*2),dtype=np.float32)

for i in range(scopeSize*2):
    for j in range(scopeSize*2):
        map_y[i][j]=i
        map_x[i][j]=j
        
nTheta = 1000
for i in range (nTheta):
    theta = 6.28* i/nTheta
    for r in range(radius//2,radius):
        vec = np.array([np.sin(theta), np.cos(theta)])
        y,x = r*vec + foveaCenter
        map_y[int(y), int(x)], map_x[int(y), int(x)] = (r-radius//2)*2*vec + foveaCenter

warped=cv2.remap(double_cells,map_x,map_y,cv2.INTER_LINEAR)
for i in range (nTheta):
    theta = 6.28* i/nTheta
    for r in range(radius//2):
        vec = np.array([np.sin(theta), np.cos(theta)])
        y,x = r*vec + foveaCenter
        warped[int(y), int(x)]=0
        
from matplotlib.colors import LinearSegmentedColormap
colors = [(0, 0, 0), (1, 0, 0)] #
cmap_red = LinearSegmentedColormap.from_list('custom_cmap', colors, N=256)

figure_radius = radius // 3
fig, ax = plt.subplots(figsize=(10,10))
ax.imshow(warped>0.1,
           vmax=1, vmin=0, cmap=cmap_red)
c = patches.Circle(xy=(scopeSize, scopeSize), radius=figure_radius, fill=False, ec='aquamarine',linestyle='--')
ax.add_patch(c)
for i in range(4):
    ax.arrow(scopeSize, scopeSize, figure_radius*np.cos(i*np.pi/2+np.pi/4), figure_radius*np.sin(i*np.pi/2+np.pi/4),
             color='aquamarine', head_width = 20, length_includes_head=True)

for i, color in enumerate(circle_color_list):
    show_radius = faz_R_init * magnification * (1 + ((i+1)/len(circle_color_list)))
    c = patches.Circle(xy=(scopeSize, scopeSize), radius=show_radius, fill=False, ec=color, linestyle='-', lw = line_width)
    ax.add_patch(c)

rect = patches.Rectangle(xy=(scopeSize-scopeSize_mini, scopeSize-scopeSize_mini), width=scopeSize_mini*2, height=scopeSize_mini*2,
                         fill=False, ec='y', linestyle='-', lw = line_width*2)
ax.add_patch(rect)

bar = patches.Rectangle(xy=(bar_margin_x, warped.shape[0]-(bar_margin_y+bar_height)),
                        width=model_scalebar_pixel, height=bar_height, fc='w')
ax.add_patch(bar)
bar = patches.Rectangle(xy=(bar_margin_x, warped.shape[0]-(bar_margin_y+bar_height+sidebar_height)),
                        width=bar_height, height=sidebar_height*2+bar_height, fc='w')
ax.add_patch(bar)
bar = patches.Rectangle(xy=(bar_margin_x+model_scalebar_pixel-bar_height, warped.shape[0]-(bar_margin_y+bar_height+sidebar_height)),
                        width=bar_height, height=sidebar_height*2+bar_height, fc='w')
ax.add_patch(bar)

ax.axes.xaxis.set_visible(False)
ax.axes.yaxis.set_visible(False)
plt.savefig('FigS2b_top.pdf')
plt.close()

# %% [code]
magnification = 10
scopeSize = 50
circle_color_list = ['white', 'cyan', 'lime', 'white']
line_width = 2

double_cells = cv2.resize(cells[(center[1]-scopeSize):(center[1]+scopeSize),(center[0]-scopeSize):(center[0]+scopeSize)],
                         dsize=None, fx=magnification, fy=magnification, interpolation=cv2.INTER_NEAREST)
scopeSize = scopeSize*magnification

foveaCenter = np.array([scopeSize,scopeSize])
radius = 2 * faz_R_init * magnification

scalebar_length = 1 * magnification
fd_scale_avg = 4.37971830982967
model_scale_perPixel = fd_scale_avg / OD_point
model_scalebar_pixel = scalebar_length / model_scale_perPixel

bar_margin_x = 5 * magnification
bar_margin_y = 5 * magnification
bar_height = 2 * magnification
sidebar_height = 2 * magnification

map_y = np.zeros((scopeSize*2,scopeSize*2),dtype=np.float32)
map_x = np.zeros((scopeSize*2,scopeSize*2),dtype=np.float32)

# create index map
for i in range(scopeSize*2):
    for j in range(scopeSize*2):
        map_y[i][j]=i
        map_x[i][j]=j
        
nTheta = 1000
# deform around the right eye
for i in range (nTheta):
    theta = 6.28* i/nTheta
    for r in range(radius//2,radius):
        vec = np.array([np.sin(theta), np.cos(theta)])
        y,x = r*vec + foveaCenter
        map_y[int(y), int(x)], map_x[int(y), int(x)] = (r-radius//2)*2*vec + foveaCenter

warped=cv2.remap(double_cells,map_x,map_y,cv2.INTER_LINEAR)
for i in range (nTheta):
    theta = 6.28* i/nTheta
    for r in range(radius//2):
        vec = np.array([np.sin(theta), np.cos(theta)])
        y,x = r*vec + foveaCenter
        warped[int(y), int(x)]=0
        
from matplotlib.colors import LinearSegmentedColormap
colors = [(0, 0, 0), (1, 0, 0)] #
cmap_red = LinearSegmentedColormap.from_list('custom_cmap', colors, N=256)

figure_radius = radius // 3
fig, ax = plt.subplots(figsize=(10,10))
ax.imshow(warped>0.1,
           vmax=1, vmin=0, cmap=cmap_red)
c = patches.Circle(xy=(scopeSize, scopeSize), radius=figure_radius, fill=False, ec='aquamarine',linestyle='--')
ax.add_patch(c)
for i in range(4):
    ax.arrow(scopeSize, scopeSize, figure_radius*np.cos(i*np.pi/2+np.pi/4), figure_radius*np.sin(i*np.pi/2+np.pi/4),
             color='aquamarine', head_width = 20, length_includes_head=True)

for i, color in enumerate(circle_color_list):
    show_radius = faz_R_init * magnification * (1 + ((i+1)/len(circle_color_list)))
    c = patches.Circle(xy=(scopeSize, scopeSize), radius=show_radius, fill=False, ec=color, linestyle='-', lw = line_width)
    ax.add_patch(c)

bar = patches.Rectangle(xy=(bar_margin_x, warped.shape[0]-(bar_margin_y+bar_height)),
                        width=model_scalebar_pixel, height=bar_height, fc='w')
ax.add_patch(bar)
bar = patches.Rectangle(xy=(bar_margin_x, warped.shape[0]-(bar_margin_y+bar_height+sidebar_height)),
                        width=bar_height, height=sidebar_height*2+bar_height, fc='w')
ax.add_patch(bar)
bar = patches.Rectangle(xy=(bar_margin_x+model_scalebar_pixel-bar_height, warped.shape[0]-(bar_margin_y+bar_height+sidebar_height)),
                        width=bar_height, height=sidebar_height*2+bar_height, fc='w')
ax.add_patch(bar)

ax.axes.xaxis.set_visible(False)
ax.axes.yaxis.set_visible(False)
plt.savefig('FigS2b_bottom.pdf')
plt.close()
