# Supplementary material for: Mathematical Modeling of Human Retinal Vascular Pattern Around the Foveal Avascular Zone
Source: Transl Vis Sci Technol. 2026 Mar 2;15(3):1. doi: 10.1167/tvst.15.3.1 (PMC12967130; doi:10.1167/tvst.15.3.1)
Supplement: Supplement 5 [file tvst-15-3-1_s005.zip › code/python_code/Fig3bc Fig4 FigS4d FigS6b FigS7 FigS8a FigS14 video1 2/Fig3bc_Fig4_FigS4d_FigS6b_FigS7_FigS8a_FigS14_video1_2.ipynb]

# %% [code]
import os
os.environ["OMP_NUM_THREADS"]   = "1"
os.environ["MKL_NUM_THREADS"]   = "1"
os.environ["OPENBLAS_NUM_THREADS"] = "1"
os.environ["NUMEXPR_NUM_THREADS"]  = "1"
os.environ["NUMBA_NUM_THREADS"] = "1"

import itertools
import time
import numpy as np
import scipy.special as scsp
import pandas as pd
import tempfile, shutil
from joblib import Parallel, delayed
import gc
import matplotlib.pyplot as plt
from matplotlib import animation, rc
import matplotlib.cm as cm
import matplotlib.patches as patches
from IPython.display import HTML
from matplotlib.colors import LinearSegmentedColormap
from contextlib import contextmanager
from tqdm.auto import tqdm

from RetinaVessels_baseFunc import warmup_numba, job_and_save

# %% [code]
@contextmanager
def tqdm_joblib(tqdm_object):
    """Context manager to patch joblib to report into tqdm progress bar given as argument"""
    from joblib import parallel
    class TqdmBatchCompletionCallback(parallel.BatchCompletionCallBack):
        def __call__(self, *args, **kwargs):
            tqdm_object.update(n=self.batch_size)
            return super().__call__(*args, **kwargs)

    old_callback = parallel.BatchCompletionCallBack
    parallel.BatchCompletionCallBack = TqdmBatchCompletionCallback
    try:
        yield tqdm_object
    finally:
        parallel.BatchCompletionCallBack = old_callback
        tqdm_object.close()


# %% [code]
L = 1024
dx = 0.1
dt = 0.01

sequenceNum = 1
simulationLength = 20000
memory_frame = 100
memory_perFrame = simulationLength // memory_frame

alpha = 0.65
beta = 0.055
uThreshold = 15
u_migrationThreshold = 15
regulateXi = 2.0
p_branch = 0.0025

Du = 0.01
d0 = 0.01
d0_Du_ratio = 1.0
u0 = 1.0
r0 = dx

center = np.array([L//2, L//2])
OD_point = 100
OD_center = np.array([L//2, L//2 + OD_point])

p_eden = 0.031
gamma0_r = 20
mask_r = 500

initialTipCellDistance = 10
tipCellsNum_init = 10
branch_angle_deg = 72.0
branch_angle = np.deg2rad(branch_angle_deg / 2)  # 左右へ±branch_angle する方の半角
branch_moveaway = 1.0

faz_R_init = 10
inhibitor_diff_r = 60

branch_distance_threshold = 150.0

yy, xx = np.indices((L, L))
cy, cx = center
ody, odx = OD_center

r_od = np.sqrt((xx - odx) ** 2 + (yy - ody) ** 2)
oxygen_OD_base = np.exp(-(r_od / initialTipCellDistance) ** 2) * uThreshold

r_gamma = np.sqrt((xx - odx) ** 2 + (yy - ody) ** 2)
gamma_instant_init = (r_gamma < gamma0_r).astype(np.uint8)

r_mask = np.sqrt((xx - cx) ** 2 + (yy - cy) ** 2)
mask = (r_mask < mask_r).astype(np.uint8)

dist_center = np.sqrt((xx - cx) ** 2 + (yy - cy) ** 2)
coef = 1.0 / ((inhibitor_diff_r / faz_R_init) ** 2 - 1.0)
inhibitor = p_eden * np.exp(coef * (1.0 - (dist_center / faz_R_init) ** 2))

mode = 0

# %% [code]
def make_oxygenKernel(d0_Du_ratio, u0=u0, r0=r0):
    tick = np.arange(L) - L//2
    tick = np.roll(tick, L//2)
    yy0, xx0 = np.meshgrid(tick, tick, indexing="ij")
    distance = np.sqrt((xx0*dx)**2 + (yy0*dx)**2)
    
    oxygenKernel = np.empty_like(distance, dtype=float)
    inside = distance < r0
    outside = ~inside
    
    oxygenKernel[inside] = u0
    if np.any(outside):
        z = np.sqrt(d0_Du_ratio) * distance[outside]
        num = (scsp.jv(0, z*1j) - 1j*scsp.yv(0, -z*1j))
        den = (scsp.jv(0, np.sqrt(d0_Du_ratio)*r0*1j) - 1j*scsp.yv(0, -np.sqrt(d0_Du_ratio)*r0*1j))
        oxygenKernel[outside] = (u0 * num / den).real
    return oxygenKernel

d0_Du_ratio = 1.0
oxygenKernel = make_oxygenKernel(d0_Du_ratio)
kernel_fft = np.fft.fft2(oxygenKernel)

# %% [code]
variables_dic = {
    'alpha': alpha,
    'beta': beta,
    'uThreshold': uThreshold,
    'p_branch': p_branch,
    'branch_angle_deg': branch_angle_deg,
    'branch_moveaway': branch_moveaway,
    'Du': Du,
    'd0': d0,
    'initialTipCellDistance': initialTipCellDistance,
    'tipCellsNum_init': tipCellsNum_init,
    'regulateXi': regulateXi,
    'p_eden': p_eden,
    'faz_R_init': faz_R_init,
    'inhibitor_diff_r': inhibitor_diff_r,
    'd0_Du_ratio': d0_Du_ratio,
    'u_migrationThreshold': u_migrationThreshold,
    'regulateXi': regulateXi, 
    'mode': mode,
    'dt': dt,
    'simulationLength': simulationLength
}

# %% [code]
variable_kind_list = ['mode', 'dt']
first_variable_list = [0]
second_variable_list = [0.01]
show_variable_len1 = 1
show_variable_len2 = 2

klen = len(first_variable_list)
jlen = len(second_variable_list)

save_flag = False

branch_save_flag = True

uThreshold_same_flag = True

memory_save_flag = True

random_seed_num = 6

# %% [code]
param_pairs = list(itertools.product(first_variable_list, second_variable_list))
param_jobs  = [(first_variable, second_variable, seq) for first_variable, second_variable in param_pairs 
               for seq in range(sequenceNum)]

warmup_numba(
    L, dt, dx,
    u_migrationThreshold, regulateXi, uThreshold,
    p_branch, branch_angle, branch_moveaway,
    p_eden, oxygen_OD_base
)

tmpdir = tempfile.mkdtemp()
start = time.time()

with tqdm_joblib(tqdm(total=len(param_jobs), desc="All jobs")):
    results = Parallel(n_jobs=1, backend="multiprocessing", verbose=0, temp_folder=tmpdir)(
        delayed(job_and_save)(
            variables_dic, seq, L, dx, dt,
            branch_angle, kernel_fft, oxygen_OD_base,
            gamma_instant_init, mask, inhibitor,
            OD_center, branch_distance_threshold, cx, cy,
            u0, r0,
            variable_kind_list, first_variable, second_variable, memory_frame, memory_perFrame,
            show_variable_len1, show_variable_len2, uThreshold_same_flag, save_flag, branch_save_flag, memory_save_flag,
            random_seed_num = random_seed_num
        )
        for (first_variable, second_variable, seq) in param_jobs
    )

end = time.time()
print(f"All simulations finished in {end-start:.1f} sec")

# %% [code]
shutil.rmtree(tmpdir, ignore_errors=True)

# %% [code]


# %% [code]
def update_two_variables(var_dict, var1, new_val1, var2, new_val2):
    if var1 in var_dict and var2 in var_dict:
        var_dict[var1] = new_val1
        var_dict[var2] = new_val2
    else:
        raise KeyError("no variables exist")

# %% [code]
results_dict = {}
for first_variable, second_variable, seq, cells_memory, gamma_memory, cells in results:
    results_dict.update(cells=cells)
    results_dict.update(cells_memory=cells_memory)
    results_dict.update(gamma_memory=gamma_memory)
    update_two_variables(variables_dic, variable_kind_list[0], first_variable, variable_kind_list[1], second_variable)
    if variables_dic['mode'] == 0:
        gamma_spread_flag = True
    else:
        gamma_spread_flag = False

# %% [code]


# %% [code]
scopeSize = int(OD_point * 1.25)
scalebar_length = 1
fd_scale_avg = 4.37971830982967
model_scale_perPixel = fd_scale_avg / OD_point
model_scalebar_pixel = scalebar_length / model_scale_perPixel

bar_margin_x = 5
bar_margin_y = 5
bar_height = 2
sidebar_height = 2

show_array = results_dict['cells'][(center[1]-scopeSize):(center[1]+scopeSize),(center[0]-scopeSize):(center[0]+scopeSize)]

fig, ax = plt.subplots(figsize=(10,10))
ax.imshow(show_array, vmax=1, vmin=0, cmap='gray')
bar = patches.Rectangle(xy=(bar_margin_x, show_array.shape[0]-(bar_margin_y+bar_height)),
                        width=model_scalebar_pixel, height=bar_height, fc='r')
ax.add_patch(bar)
bar = patches.Rectangle(xy=(bar_margin_x, show_array.shape[0]-(bar_margin_y+bar_height+sidebar_height)),
                        width=bar_height, height=sidebar_height*2+bar_height, fc='r')
ax.add_patch(bar)
bar = patches.Rectangle(xy=(bar_margin_x+model_scalebar_pixel-bar_height, show_array.shape[0]-(bar_margin_y+bar_height+sidebar_height)),
                        width=bar_height, height=sidebar_height*2+bar_height, fc='r')
ax.add_patch(bar)
ax.axes.xaxis.set_visible(False)
ax.axes.yaxis.set_visible(False)
plt.savefig('Fig4a_center_top.pdf')
plt.close()

# %% [code]
scopeSize = 34
scalebar_length = 1
fd_scale_avg = 4.37971830982967
model_scale_perPixel = fd_scale_avg / OD_point
model_scalebar_pixel = scalebar_length / model_scale_perPixel

bar_margin_x = 5
bar_margin_y = 5
bar_height = 2
sidebar_height = 2

show_array = results_dict['cells'][(center[1]-scopeSize):(center[1]+scopeSize),(center[0]-scopeSize):(center[0]+scopeSize)]

fig, ax = plt.subplots(figsize=(10,10))
ax.imshow(show_array, vmax=1, vmin=0, cmap='gray')
bar = patches.Rectangle(xy=(bar_margin_x, show_array.shape[0]-(bar_margin_y+bar_height)),
                        width=model_scalebar_pixel, height=bar_height, fc='r')
ax.add_patch(bar)
bar = patches.Rectangle(xy=(bar_margin_x, show_array.shape[0]-(bar_margin_y+bar_height+sidebar_height)),
                        width=bar_height, height=sidebar_height*2+bar_height, fc='r')
ax.add_patch(bar)
bar = patches.Rectangle(xy=(bar_margin_x+model_scalebar_pixel-bar_height, show_array.shape[0]-(bar_margin_y+bar_height+sidebar_height)),
                        width=bar_height, height=sidebar_height*2+bar_height, fc='r')
ax.add_patch(bar)
ax.axes.xaxis.set_visible(False)
ax.axes.yaxis.set_visible(False)
plt.savefig('Fig4a_center_bottom.pdf')
plt.close()

# %% [code]
scopeSize = 30
scalebar_length = 1
fd_scale_avg = 4.37971830982967
model_scale_perPixel = fd_scale_avg / OD_point
model_scalebar_pixel = scalebar_length / model_scale_perPixel

bar_margin_x = 3
bar_margin_y = 5
bar_height = 2
sidebar_height = 2

show_array = results_dict['cells'][(OD_center[0]-scopeSize):(OD_center[0]+scopeSize),(OD_center[1]-scopeSize):(OD_center[1]+scopeSize)]

fig, ax = plt.subplots(figsize=(10,10))
ax.imshow(show_array, vmax=1, vmin=0, cmap='gray')
bar = patches.Rectangle(xy=(bar_margin_x, show_array.shape[0]-(bar_margin_y+bar_height)),
                        width=model_scalebar_pixel, height=bar_height, fc='r')
ax.add_patch(bar)
bar = patches.Rectangle(xy=(bar_margin_x, show_array.shape[0]-(bar_margin_y+bar_height+sidebar_height)),
                        width=bar_height, height=sidebar_height*2+bar_height, fc='r')
ax.add_patch(bar)
bar = patches.Rectangle(xy=(bar_margin_x+model_scalebar_pixel-bar_height, show_array.shape[0]-(bar_margin_y+bar_height+sidebar_height)),
                        width=bar_height, height=sidebar_height*2+bar_height, fc='r')
ax.add_patch(bar)
ax.axes.xaxis.set_visible(False)
ax.axes.yaxis.set_visible(False)
plt.savefig('FigS8a.pdf')
plt.close()

# %% [code]
if gamma_spread_flag:
    gamma_grad = np.zeros((memory_frame+1,L,L))
    gamma_prepre = results_dict['gamma_memory']
    for t in tqdm(range(memory_frame+1)):
        gamma_pre = gamma_prepre[t].copy()
        gamma_dx_p = np.roll(gamma_pre, -1, axis=1)
        gamma_dx_n = np.roll(gamma_pre, 1, axis=1)
        gamma_dy_p = np.roll(gamma_pre, -1, axis=0)
        gamma_dy_n = np.roll(gamma_pre, 1, axis=0)
        gamma_dx = (gamma_dx_p - gamma_dx_n) / 2
        gamma_dy = (gamma_dy_p - gamma_dy_n) / 2
        gamma_grad[t] = np.linalg.norm(np.array([gamma_dx, gamma_dy]), axis=0)
else:
    gamma_pre = ndimage.binary_fill_holes(gamma_final).astype(np.uint8)
    gamma_dx_p = np.roll(gamma_pre, -1, axis=1)
    gamma_dx_n = np.roll(gamma_pre, 1, axis=1)
    gamma_dy_p = np.roll(gamma_pre, -1, axis=0)
    gamma_dy_n = np.roll(gamma_pre, 1, axis=0)
    gamma_dx = (gamma_dx_p - gamma_dx_n) / 2
    gamma_dy = (gamma_dy_p - gamma_dy_n) / 2
    gamma_grad = np.linalg.norm(np.array([gamma_dx, gamma_dy]), axis=0)

gamma_peri = gamma_grad > 0.1
gamma_peri = gamma_peri.astype(np.int32)

# %% [code]
scopeSize = 225
fontsize = 30
draw_frame = memory_frame
dt_forScale = 21

scalebar_length = 5
bar_margin_x = 25
bar_margin_y = 25
bar_height = 10
sidebar_height = 10

fd_scale_avg = 4.37971830982967
model_scale_perPixel = fd_scale_avg / OD_point
model_scalebar_pixel = scalebar_length / model_scale_perPixel

cells_color = np.array([1,1,1])
astrocyte_color = np.array([0,0.75,0])

kernel_size = 2
dilate_kernel = np.ones((kernel_size,kernel_size))

rowNum = 3
colNum = 4
size_perpanel = 7.5
fig, ax = plt.subplots(nrows=rowNum, ncols=colNum,figsize=(colNum*size_perpanel,rowNum*size_perpanel), tight_layout=True)
draw_frame_max_ratio = 0.39
draw_frame_list = (np.arange(1,rowNum*colNum+1)*draw_frame*draw_frame_max_ratio/(rowNum*colNum)).astype(np.int32)

for i,t in enumerate(draw_frame_list):

    cells_show_pre = results_dict['cells_memory'][t][(center[1]-scopeSize):(center[1]+scopeSize),(center[0]-scopeSize):(center[0]+scopeSize)]
    astrocyte_show_pre = gamma_peri[t][(center[1]-scopeSize):(center[1]+scopeSize),(center[0]-scopeSize):(center[0]+scopeSize)]
    show_array = np.zeros((cells_show_pre.shape[0], cells_show_pre.shape[1], 3))
    
    for y in range(show_array.shape[0]):
        
        for x in range(show_array.shape[1]):
            if cells_show_pre[y,x] == 1:
                show_array[y,x] = cells_color
            if astrocyte_show_pre[y,x] == 1:
                show_array[y,x] = astrocyte_color
    
    py = i//colNum
    px = i%colNum
    
    ax[py,px].imshow(show_array)
    bar = patches.Rectangle(xy=(bar_margin_x, show_array.shape[0]-(bar_margin_y+bar_height)),
                            width=model_scalebar_pixel, height=bar_height, fc='r')
    ax[py,px].add_patch(bar)
    bar = patches.Rectangle(xy=(bar_margin_x, show_array.shape[0]-(bar_margin_y+bar_height+sidebar_height)),
                            width=bar_height, height=sidebar_height*2+bar_height, fc='r')
    ax[py,px].add_patch(bar)
    bar = patches.Rectangle(xy=(bar_margin_x+model_scalebar_pixel-bar_height, show_array.shape[0]-(bar_margin_y+bar_height+sidebar_height)),
                            width=bar_height, height=sidebar_height*2+bar_height, fc='r')
    ax[py,px].add_patch(bar)
    ax[py,px].axes.xaxis.set_visible(False)
    ax[py,px].axes.yaxis.set_visible(False)
    #ax[py,px].set_title('$\it{t}$ = '+str(int(t*memory_perFrame*dt)))
    ax[py,px].set_title('$\it{t}$ = '+str(int(t*memory_perFrame*variables_dic['dt']*dt_forScale))+' hour', fontsize=fontsize)

plt.savefig('Fig4b.pdf')
plt.close()

# %% [code]
scopeSize = 225
fontsize = 30
draw_frame = memory_frame
dt_forScale = 21

scalebar_length = 5
bar_margin_x = 25
bar_margin_y = 25
bar_height = 10
sidebar_height = 10

fd_scale_avg = 4.37971830982967
model_scale_perPixel = fd_scale_avg / OD_point
model_scalebar_pixel = scalebar_length / model_scale_perPixel

cells_color = np.array([1,1,1])
astrocyte_color = np.array([0,0.75,0])

kernel_size = 2
dilate_kernel = np.ones((kernel_size,kernel_size))

rowNum = 5
colNum = 4
size_perpanel = 7.5
fig, ax = plt.subplots(nrows=rowNum, ncols=colNum,figsize=(colNum*size_perpanel,rowNum*size_perpanel), tight_layout=True)
draw_frame_max_ratio = 1
draw_frame_list = (np.arange(1,rowNum*colNum+1)*draw_frame*draw_frame_max_ratio/(rowNum*colNum)).astype(np.int32)

for i,t in enumerate(draw_frame_list):

    cells_show_pre = results_dict['cells_memory'][t][(center[1]-scopeSize):(center[1]+scopeSize),(center[0]-scopeSize):(center[0]+scopeSize)]
    astrocyte_show_pre = gamma_peri[t][(center[1]-scopeSize):(center[1]+scopeSize),(center[0]-scopeSize):(center[0]+scopeSize)]
    show_array = np.zeros((cells_show_pre.shape[0], cells_show_pre.shape[1], 3))
    
    for y in range(show_array.shape[0]):
        for x in range(show_array.shape[1]):
            if cells_show_pre[y,x] == 1:
                show_array[y,x] = cells_color
            if astrocyte_show_pre[y,x] == 1:
                show_array[y,x] = astrocyte_color
    
    py = i//colNum
    px = i%colNum
    
    ax[py,px].imshow(show_array)
    bar = patches.Rectangle(xy=(bar_margin_x, show_array.shape[0]-(bar_margin_y+bar_height)),
                            width=model_scalebar_pixel, height=bar_height, fc='r')
    ax[py,px].add_patch(bar)
    bar = patches.Rectangle(xy=(bar_margin_x, show_array.shape[0]-(bar_margin_y+bar_height+sidebar_height)),
                            width=bar_height, height=sidebar_height*2+bar_height, fc='r')
    ax[py,px].add_patch(bar)
    bar = patches.Rectangle(xy=(bar_margin_x+model_scalebar_pixel-bar_height, show_array.shape[0]-(bar_margin_y+bar_height+sidebar_height)),
                            width=bar_height, height=sidebar_height*2+bar_height, fc='r')
    ax[py,px].add_patch(bar)
    ax[py,px].axes.xaxis.set_visible(False)
    ax[py,px].axes.yaxis.set_visible(False)
    ax[py,px].set_title('$\it{t}$ = '+str(int(t*memory_perFrame*variables_dic['dt']*dt_forScale))+' hour', fontsize=fontsize)

plt.savefig('FigS7.pdf')
plt.close()

# %% [code]
from matplotlib.colors import LinearSegmentedColormap
scopeSize = 225
draw_frame = memory_frame

scalebar_length = 5
bar_margin_x = 25
bar_margin_y = 25
bar_height = 10
sidebar_height = 10

fd_scale_avg = 4.37971830982967
model_scale_perPixel = fd_scale_avg / OD_point
model_scalebar_pixel = scalebar_length / model_scale_perPixel

kernel_size = 2
dilate_kernel = np.ones((kernel_size,kernel_size))

rowNum = 3
colNum = 4
size_perpanel = 5
fig, ax = plt.subplots(nrows=rowNum, ncols=colNum,figsize=(colNum*size_perpanel,rowNum*size_perpanel), tight_layout=True)
draw_frame_max_ratio = 0.39
#draw_frame_max_ratio = 0.48
#draw_frame_max_ratio = 0.6
draw_frame_list = (np.arange(1,rowNum*colNum+1)*draw_frame*draw_frame_max_ratio/(rowNum*colNum)).astype(np.int32)

color_pallet = np.array([0,0.5,0])

for i,t in enumerate(draw_frame_list):
    py = i//colNum
    px = i%colNum
    draw_array = np.array([[color_pallet*results_dict['gamma_memory'][t][y,x] 
                            for x in range(results_dict['gamma_memory'][t].shape[1])] for y in range(results_dict['gamma_memory'][t].shape[0])])
    ax[py,px].imshow(draw_array[(center[1]-scopeSize):(center[1]+scopeSize),(center[0]-scopeSize):(center[0]+scopeSize)])
    bar = patches.Rectangle(xy=(bar_margin_x, show_array.shape[0]-(bar_margin_y+bar_height)),
                            width=model_scalebar_pixel, height=bar_height, fc='w')
    ax[py,px].add_patch(bar)
    bar = patches.Rectangle(xy=(bar_margin_x, show_array.shape[0]-(bar_margin_y+bar_height+sidebar_height)),
                            width=bar_height, height=sidebar_height*2+bar_height, fc='w')
    ax[py,px].add_patch(bar)
    bar = patches.Rectangle(xy=(bar_margin_x+model_scalebar_pixel-bar_height, show_array.shape[0]-(bar_margin_y+bar_height+sidebar_height)),
                            width=bar_height, height=sidebar_height*2+bar_height, fc='w')
    ax[py,px].add_patch(bar)
    ax[py,px].axes.xaxis.set_visible(False)
    ax[py,px].axes.yaxis.set_visible(False)
    ax[py,px].set_title('$\it{t}$ = '+str(int(t*memory_perFrame*variables_dic['dt']*dt_forScale))+' hour', fontsize=fontsize)

plt.savefig('Fig3c.pdf')
plt.close()

# %% [code]
from matplotlib.colors import LinearSegmentedColormap
scopeSize = 34
show_t = 18
scalebar_length = 0.5
fd_scale_avg = 4.37971830982967
model_scale_perPixel = fd_scale_avg / OD_point
model_scalebar_pixel = scalebar_length / model_scale_perPixel

bar_margin_x = 5
bar_margin_y = 5
bar_height = 1
sidebar_height = 1
color_pallet = np.array([0,0.5,0])

show_array = results_dict['gamma_memory'][show_t][(center[1]-scopeSize):(center[1]+scopeSize),(center[0]-scopeSize):(center[0]+scopeSize)]
draw_array = np.array([[color_pallet*show_array[y,x] for x in range(show_array.shape[1])] for y in range(show_array.shape[0])])

fig, ax = plt.subplots(figsize=(10,10))
ax.imshow(draw_array)
bar = patches.Rectangle(xy=(bar_margin_x, show_array.shape[0]-(bar_margin_y+bar_height)),
                        width=model_scalebar_pixel, height=bar_height, fc='w')
ax.add_patch(bar)
bar = patches.Rectangle(xy=(bar_margin_x, show_array.shape[0]-(bar_margin_y+bar_height+sidebar_height)),
                        width=bar_height, height=sidebar_height*2+bar_height, fc='w')
ax.add_patch(bar)
bar = patches.Rectangle(xy=(bar_margin_x+model_scalebar_pixel-bar_height, show_array.shape[0]-(bar_margin_y+bar_height+sidebar_height)),
                        width=bar_height, height=sidebar_height*2+bar_height, fc='w')
ax.add_patch(bar)
circle = patches.Circle(xy=(scopeSize,scopeSize), radius=faz_R_init, ls='--', lw=5, ec='w', fill=False)
ax.add_patch(circle)
ax.axes.xaxis.set_visible(False)
ax.axes.yaxis.set_visible(False)
plt.savefig('FigS6b.pdf')
plt.close()

# %% [code]
scopeSize = 125
cells_color = np.array([1,1,1])
astrocyte_color = np.array([0,0.5,0])

dt_forScale = 21
fd_scale_avg = 4.37971830982967
model_scale_perPixel = fd_scale_avg / OD_point

scalebar_length_s = 1
bar_margin_x_s = 5
bar_margin_y_s = 5
bar_height_s = 2
sidebar_height_s = 2
model_scalebar_pixel_s = scalebar_length_s / model_scale_perPixel

scalebar_length_l = 5
bar_margin_x_l = 25
bar_margin_y_l = 25
bar_height_l = 10
sidebar_height_l = 10
model_scalebar_pixel_l = scalebar_length_l / model_scale_perPixel

color_pallet = np.array([0,0.5,0])

fig, ax = plt.subplots(nrows=1,ncols=2,figsize=(8,4))
plt.close()
def animate(t):
    ax[0].cla()
    ax[1].cla()

    cells_show_pre = results_dict['cells_memory'][t].copy()
    
    if gamma_spread_flag:
        astrocyte_show_pre = gamma_peri[t]
    else:
        astrocyte_show_pre = gamma_peri.copy()
    show_array = np.zeros((cells_show_pre.shape[0], cells_show_pre.shape[1], 3))
    
    for y in range(show_array.shape[0]):
        for x in range(show_array.shape[1]):
            if cells_show_pre[y,x] == 1:
                show_array[y,x] = cells_color
            if astrocyte_show_pre[y,x] == 1:
                show_array[y,x] = astrocyte_color
    ax[0].imshow(show_array)
    bar = patches.Rectangle(xy=(bar_margin_x_l, show_array.shape[0]-(bar_margin_y_l+bar_height_l)),
                            width=model_scalebar_pixel_l, height=bar_height_l, fc='r')
    ax[0].add_patch(bar)
    bar = patches.Rectangle(xy=(bar_margin_x_l, show_array.shape[0]-(bar_margin_y_l+bar_height_l+sidebar_height_l)),
                            width=bar_height_l, height=sidebar_height_l*2+bar_height_l, fc='r')
    ax[0].add_patch(bar)
    bar = patches.Rectangle(xy=(bar_margin_x_l+model_scalebar_pixel_l-bar_height_l, show_array.shape[0]-(bar_margin_y_l+bar_height_l+sidebar_height_l)),
                            width=bar_height_l, height=sidebar_height_l*2+bar_height_l, fc='r')
    ax[0].add_patch(bar)

    show_array = show_array[(center[1]-scopeSize):(center[1]+scopeSize),(center[0]-scopeSize):(center[0]+scopeSize)]
    ax[1].imshow(show_array)
    bar = patches.Rectangle(xy=(bar_margin_x_s, show_array.shape[0]-(bar_margin_y_s+bar_height_s)),
                            width=model_scalebar_pixel_s, height=bar_height_s, fc='r')
    ax[1].add_patch(bar)
    bar = patches.Rectangle(xy=(bar_margin_x_s, show_array.shape[0]-(bar_margin_y_s+bar_height_s+sidebar_height_s)),
                            width=bar_height_s, height=sidebar_height_s*2+bar_height_s, fc='r')
    ax[1].add_patch(bar)
    bar = patches.Rectangle(xy=(bar_margin_x_s+model_scalebar_pixel_s-bar_height_s, show_array.shape[0]-(bar_margin_y_s+bar_height_s+sidebar_height_s)),
                            width=bar_height_s, height=sidebar_height_s*2+bar_height_s, fc='r')
    ax[1].add_patch(bar)
    
    ax[0].axes.xaxis.set_visible(False)
    ax[0].axes.yaxis.set_visible(False)
    ax[1].axes.xaxis.set_visible(False)
    ax[1].axes.yaxis.set_visible(False)
    fig.suptitle('$\it{t}$ = '+str(int(t*memory_perFrame*variables_dic['dt']*dt_forScale))+' hour', x=0.51,y=1, size='xx-large')
    
fig.tight_layout()
anim = animation.FuncAnimation(fig, animate, frames=101, interval=100)
rc('animation', html='jshtml')
anim.save('video2.mov', writer="ffmpeg")
anim

# %% [code]
scopeSize = 125
color_pallet = np.array([0,0.5,0])
#fig, ax = plt.subplots(nrows=1,ncols=2,figsize=(20,10))
fig, ax = plt.subplots(nrows=1,ncols=2,figsize=(8,4))
plt.close()
def animate(t):
    ax[0].cla()
    ax[1].cla()

    show_array = np.array([[color_pallet*results_dict['gamma_memory'][t][y,x] 
                            for x in range(results_dict['gamma_memory'][t].shape[1])] for y in range(results_dict['gamma_memory'][t].shape[0])])
    
    ax[0].imshow(show_array)
    bar = patches.Rectangle(xy=(bar_margin_x_l, show_array.shape[0]-(bar_margin_y_l+bar_height_l)),
                            width=model_scalebar_pixel_l, height=bar_height_l, fc='w')
    ax[0].add_patch(bar)
    bar = patches.Rectangle(xy=(bar_margin_x_l, show_array.shape[0]-(bar_margin_y_l+bar_height_l+sidebar_height_l)),
                            width=bar_height_l, height=sidebar_height_l*2+bar_height_l, fc='w')
    ax[0].add_patch(bar)
    bar = patches.Rectangle(xy=(bar_margin_x_l+model_scalebar_pixel_l-bar_height_l, show_array.shape[0]-(bar_margin_y_l+bar_height_l+sidebar_height_l)),
                            width=bar_height_l, height=sidebar_height_l*2+bar_height_l, fc='w')
    ax[0].add_patch(bar)

    show_array = show_array[(center[1]-scopeSize):(center[1]+scopeSize),(center[0]-scopeSize):(center[0]+scopeSize)]
    ax[1].imshow(show_array)
    bar = patches.Rectangle(xy=(bar_margin_x_s, show_array.shape[0]-(bar_margin_y_s+bar_height_s)),
                            width=model_scalebar_pixel_s, height=bar_height_s, fc='w')
    ax[1].add_patch(bar)
    bar = patches.Rectangle(xy=(bar_margin_x_s, show_array.shape[0]-(bar_margin_y_s+bar_height_s+sidebar_height_s)),
                            width=bar_height_s, height=sidebar_height_s*2+bar_height_s, fc='w')
    ax[1].add_patch(bar)
    bar = patches.Rectangle(xy=(bar_margin_x_s+model_scalebar_pixel_s-bar_height_s, show_array.shape[0]-(bar_margin_y_s+bar_height_s+sidebar_height_s)),
                            width=bar_height_s, height=sidebar_height_s*2+bar_height_s, fc='w')
    ax[1].add_patch(bar)
    
    ax[0].axes.xaxis.set_visible(False)
    ax[0].axes.yaxis.set_visible(False)
    ax[1].axes.xaxis.set_visible(False)
    ax[1].axes.yaxis.set_visible(False)
    fig.suptitle('$\it{t}$ = '+str(int(t*memory_perFrame*variables_dic['dt']*dt_forScale))+' hour', x=0.51,y=1, size='xx-large')
    
fig.tight_layout()
anim = animation.FuncAnimation(fig, animate, frames=101, interval=100)
rc('animation', html='jshtml')
anim.save('video1.mov', writer="ffmpeg")
anim

# %% [code]
gamma_sum = np.zeros((L,L))

for t in range(len(results_dict['gamma_memory'])):
    gamma_sum += (results_dict['gamma_memory'][t] > 0.5).astype(np.int32)

gamma_outside = results_dict['gamma_memory'][-1] < 0.5

gamma_sum_grad = np.zeros((2,L,L))
gamma_sum_grad_norm = np.zeros((L,L))
for x in range(L):
    for y in range(L):
        if gamma_outside[y,x]:
            continue
        outside_flag_around = gamma_outside[y,(x+1)%L] + gamma_outside[y,(x-1)%L] + gamma_outside[(y+1)%L,x]  + gamma_outside[(y-1)%L,x]
        if outside_flag_around:
            continue
        grad = np.array([(gamma_sum[(y+1)%L,x]-gamma_sum[(y-1)%L,x])/2,(gamma_sum[y,(x+1)%L]-gamma_sum[y,(x-1)%L])/2])
        gamma_sum_grad[:,y,x] = grad.copy()
        gamma_sum_grad_norm[y,x] = np.linalg.norm(grad, ord=2)
        
grad_norm_threshold = 0
scope_size = int(OD_point * 1.25)
show_interval = 25

gamma_sum_grad_scope = gamma_sum_grad[:, (L//2-scope_size):(L//2+scope_size), (L//2-scope_size):(L//2+scope_size)].copy()
gamma_outside_scope = gamma_outside[(L//2-scope_size):(L//2+scope_size), (L//2-scope_size):(L//2+scope_size)].copy()

tick = np.arange(0,2*scope_size,show_interval) + show_interval//2
tickPoint_x, tickPoint_y = np.meshgrid(tick, tick)
tickPoint_x = tickPoint_x.ravel()
tickPoint_y = tickPoint_y.ravel()

show_grad = np.zeros((2,len(tickPoint_x)))
show_grad_unit = np.zeros((2,len(tickPoint_x)))

for i,(x,y) in enumerate(zip(tickPoint_x,tickPoint_y)):
    if gamma_outside_scope[y,x]:
        continue
    outside_flag_around = np.sum(gamma_outside_scope[(y-show_interval//2):(y+show_interval//2),(x-show_interval//2):(x+show_interval//2)])
    if outside_flag_around > 0:
        continue
    grad = gamma_sum_grad_scope[:, (y-show_interval//2):(y+show_interval//2), (x-show_interval//2):(x+show_interval//2)]
    grad_sum = np.array([np.average(grad[0,:,:]),np.average(grad[1,:,:])])
    grad_sum_norm = np.linalg.norm(grad_sum, ord=2)
    if grad_sum_norm <= grad_norm_threshold:
        continue
    show_grad[:,i] = - grad_sum / (grad_sum_norm ** 2)
    show_grad_unit[:,i] = - grad_sum / grad_sum_norm
show_grad_norm = np.sqrt(np.sum(show_grad**2, axis=0))

# %% [code]
scopeSize = OD_point
scalebar_length = 1
fd_scale_avg = 4.37971830982967
model_scale_perPixel = fd_scale_avg / OD_point
model_scalebar_pixel = scalebar_length / model_scale_perPixel

bar_margin_x = 5
bar_margin_y = 5
bar_height = 2
sidebar_height = 2
bar_corr = 50

fig,ax = plt.subplots(figsize=(10,10))
ax.quiver(tickPoint_x, tickPoint_y, show_grad_unit[1,:], -show_grad_unit[0,:], color='limegreen')
ax.invert_yaxis()
bar = patches.Rectangle(xy=(bar_margin_x, 2*scopeSize-(bar_margin_y+bar_height)+bar_corr),
                        width=model_scalebar_pixel, height=bar_height, fc='r')
ax.add_patch(bar)
bar = patches.Rectangle(xy=(bar_margin_x, 2*scopeSize-(bar_margin_y+bar_height+sidebar_height)+bar_corr),
                        width=bar_height, height=sidebar_height*2+bar_height, fc='r')
ax.add_patch(bar)
bar = patches.Rectangle(xy=(bar_margin_x+model_scalebar_pixel-bar_height, 2*scopeSize-(bar_margin_y+bar_height+sidebar_height)+bar_corr),
                        width=bar_height, height=sidebar_height*2+bar_height, fc='r')
ax.add_patch(bar)
ax.axes.xaxis.set_visible(False)
ax.axes.yaxis.set_visible(False)
plt.savefig('FigS14a.pdf')
plt.close()

scopeSize = int(OD_point * 1.25)
fig, ax = plt.subplots(figsize=(10,10))
ax.imshow(cells[(center[1]-scopeSize):(center[1]+scopeSize),(center[0]-scopeSize):(center[0]+scopeSize)],
           vmax=1, vmin=0, cmap='gray')
ax.quiver(tickPoint_x, tickPoint_y, show_grad_unit[1,:], -show_grad_unit[0,:], color='mediumseagreen')
bar = patches.Rectangle(xy=(bar_margin_x, 2*scopeSize-(bar_margin_y+bar_height)),
                        width=model_scalebar_pixel, height=bar_height, fc='r')
ax.add_patch(bar)
bar = patches.Rectangle(xy=(bar_margin_x, 2*scopeSize-(bar_margin_y+bar_height+sidebar_height)),
                        width=bar_height, height=sidebar_height*2+bar_height, fc='r')
ax.add_patch(bar)
bar = patches.Rectangle(xy=(bar_margin_x+model_scalebar_pixel-bar_height, 2*scopeSize-(bar_margin_y+bar_height+sidebar_height)),
                        width=bar_height, height=sidebar_height*2+bar_height, fc='r')
ax.add_patch(bar)
ax.axes.xaxis.set_visible(False)
ax.axes.yaxis.set_visible(False)
plt.savefig('FigS14b.pdf')
plt.close()

# %% [code]
scopeSize = 260
astrocyte_t = 10

gradient = inhibitor[(center[0]-scopeSize):(center[0]+scopeSize),(center[1]-scopeSize):(center[1]+scopeSize)].T
astroplot = results_dict['gamma_memory'][astrocyte_t][(center[1]-scopeSize):(center[1]+scopeSize),(center[0]-scopeSize):(center[0]+scopeSize)]

colors = [(0, 0, 0), (0, 0.5, 0.75)]
cmap = LinearSegmentedColormap.from_list('custom_cmap', colors, N=256)

cmaplist = [cmap(i)[:-1] for i in range(cmap.N)]
gradientmax = np.max(gradient)
gradientmin = np.min(gradient)
gradientscaled = np.floor(256*(gradient-gradientmin)/(gradientmax-gradientmin)).astype('int')
gradientscaled[gradientscaled==256] = 255
q = np.array([[cmaplist[gradientscaled[i][j]] for i in range(gradientscaled.shape[0])] for j in range(gradientscaled.shape[1])])
cellxy = np.where(astroplot==1)
for i in range(cellxy[0].shape[0]):
    q[cellxy[0][i],cellxy[1][i],:]=np.array([0,0.5,0])

plt.figure(figsize=(10,10))
plt.imshow(q)
plt.xticks([])
plt.yticks([])
plt.savefig('Fig3b.pdf')
plt.close()
