# Supplementary material for: Mathematical Modeling of Human Retinal Vascular Pattern Around the Foveal Avascular Zone
Source: Transl Vis Sci Technol. 2026 Mar 2;15(3):1. doi: 10.1167/tvst.15.3.1 (PMC12967130; doi:10.1167/tvst.15.3.1)
Supplement: Supplement 5 [file tvst-15-3-1_s005.zip › code/python_code/Fig3bc Fig4 FigS4d FigS6b FigS7 FigS8a FigS14 video1 2/RetinaVessels_baseFunc.py]

#!/usr/bin/env python
# coding: utf-8

# In[1]:


import os
os.environ.setdefault("OMP_NUM_THREADS", "1")
os.environ.setdefault("MKL_NUM_THREADS", "1")
os.environ.setdefault("OPENBLAS_NUM_THREADS", "1")
os.environ.setdefault("NUMEXPR_NUM_THREADS", "1")
os.environ.setdefault("NUMBA_NUM_THREADS", "1")

import numpy as np
from tqdm import tqdm
import scipy.special as scsp
import pandas as pd
import gc
from numba import njit, prange

@njit(parallel=True, fastmath=True, cache=True, nogil=True)
def neighbor_sum4(gamma_instant):
    L0, L1 = gamma_instant.shape
    out = np.zeros_like(gamma_instant, dtype=np.uint16)
    for y in prange(L0):
        yp = (y + 1) % L0
        ym = (y - 1 + L0) % L0
        for x in range(L1):
            xp = (x + 1) % L1
            xm = (x - 1 + L1) % L1
            out[y, x] = (gamma_instant[yp, x]
                         + gamma_instant[ym, x]
                         + gamma_instant[y, xp]
                         + gamma_instant[y, xm])
    return out

@njit(parallel=True, fastmath=True, cache=True, nogil=True)
def eden_step_numba(gamma_instant, mask, p_eden, inhibitor, rand_field, dt, dt_original):
    neighbor = neighbor_sum4(gamma_instant)
    L0, L1 = gamma_instant.shape
    out = gamma_instant.copy()
    for y in prange(L0):
        for x in range(L1):
            if out[y, x] == 0 and neighbor[y, x] > 0 and mask[y, x] != 0:
                extend_p = (p_eden - inhibitor[y, x]) * dt / dt_original
                if (extend_p - rand_field[y, x]) >= 0.0:
                    out[y, x] = 1
    return out

@njit(fastmath=True, cache=True, nogil=True)
def _xi(oxygen_val, u_migrationThreshold, regulateXi):
    if oxygen_val < u_migrationThreshold:
        return 1.0
    else:
        return np.exp(-(oxygen_val - u_migrationThreshold) / regulateXi)

@njit(fastmath=True, cache=True, nogil=True)
def _grad_center(oxygen, y, x, dx):
    L0, L1 = oxygen.shape
    yp = (y + 1) % L0
    ym = (y - 1 + L0) % L0
    xp = (x + 1) % L1
    xm = (x - 1 + L1) % L1
    gy = (oxygen[yp, x] - oxygen[ym, x]) / (2.0 * dx)
    gx = (oxygen[y, xp] - oxygen[y, xm]) / (2.0 * dx)
    return gy, gx

@njit(parallel=True,fastmath=True, cache=True, nogil=True)
def move_and_branch_batch(tips,prev_tips,oxy,gamma,
                          alpha,beta,dt,dx,
                          u_mthr,regXi,uThr,
                          p_branch,branch_angle,branch_moveaway,
                          rand_theta,rand_branch,rand_turn):
    N=tips.shape[0]; L0,L1=oxy.shape
    child_pos=np.empty((N,2,2))
    child_pos[:]=np.nan
    child_count=np.ones(N,dtype=np.int64)
    parent_branch=np.zeros(N,dtype=np.uint8)

    for i in prange(N):
        r0,r1=tips[i]; y=int(r0+0.5)%L0; x=int(r1+0.5)%L1
        theta=2*np.pi*rand_theta[i]
        eta_y,eta_x=np.sin(theta),np.cos(theta)
        mig=float(gamma[y,x])*_xi(oxy[y,x],u_mthr,regXi)
        gy,gx=_grad_center(oxy,y,x,dx)
        nr0=(r0+dt*mig*(alpha*eta_y-beta*gy)/dx)%L0
        nr1=(r1+dt*mig*(alpha*eta_x-beta*gx)/dx)%L1
        low_oxy=(oxy[y,x]<uThr)
        if low_oxy and (rand_branch[i]<p_branch):
            fy=r0-prev_tips[i,0]; fx=r1-prev_tips[i,1]
            fwd=np.arctan2(fy,fx)
            turn=(np.pi/2+branch_angle)*(2*rand_turn[i]-1)
            ang1=fwd+branch_angle+turn
            ang2=fwd-branch_angle+turn
            c1y=(r0+branch_moveaway*np.sin(ang1))%L0
            c1x=(r1+branch_moveaway*np.cos(ang1))%L1
            c2y=(r0+branch_moveaway*np.sin(ang2))%L0
            c2x=(r1+branch_moveaway*np.cos(ang2))%L1
            child_pos[i,0]=[c1y,c1x]; child_pos[i,1]=[c2y,c2x]
            child_count[i]=2; parent_branch[i]=1
        else:
            child_pos[i,0]=[nr0,nr1]
    return child_pos,child_count,parent_branch

def make_oxygenKernel(d0_Du_ratio, u0, r0, L, dx):
    # distance in continuous space (grid-centered)
    tick = np.arange(L) - L//2
    tick = np.roll(tick, L//2)
    yy0, xx0 = np.meshgrid(tick, tick, indexing="ij")
    distance = np.sqrt((xx0*dx)**2 + (yy0*dx)**2)
    
    oxygenKernel = np.empty_like(distance, dtype=float)
    inside = distance < r0
    outside = ~inside
    
    oxygenKernel[inside] = u0
    if np.any(outside):
        z = np.sqrt(d0_Du_ratio) * distance[outside]
        num = (scsp.jv(0, z*1j) - 1j*scsp.yv(0, -z*1j))
        den = (scsp.jv(0, np.sqrt(d0_Du_ratio)*r0*1j) - 1j*scsp.yv(0, -np.sqrt(d0_Du_ratio)*r0*1j))
        oxygenKernel[outside] = (u0 * num / den).real
    return oxygenKernel


def init_state(L,OD_center,initialTipCellDistance,tipCellsNum_init,kernel_fft,oxygen_OD_base):
    tips=np.array([
        [OD_center[0]+initialTipCellDistance*np.sin(i*2*np.pi/tipCellsNum_init),
         OD_center[1]+initialTipCellDistance*np.cos(i*2*np.pi/tipCellsNum_init)]
        for i in range(tipCellsNum_init)],dtype=float)
    cells=np.zeros((L,L))
    ys=np.mod(np.rint(tips[:,0]).astype(int),L)
    xs=np.mod(np.rint(tips[:,1]).astype(int),L)
    scatter_cells_ones(cells,ys,xs)
    oxy=np.fft.ifft2(np.fft.fft2(cells)*kernel_fft).real+oxygen_OD_base
    return tips,cells,oxy

@njit(fastmath=True, cache=True, nogil=True)
def scatter_cells_ones(cells, ys, xs):
    n = ys.shape[0]
    L0, L1 = cells.shape
    for i in range(n):
        y = int(ys[i]) % L0
        x = int(xs[i]) % L1
        cells[y, x] = 1.0


def update_two_variables(var_dict, var1, new_val1, var2, new_val2):
    if var1 in var_dict and var2 in var_dict:
        var_dict[var1] = new_val1
        var_dict[var2] = new_val2
    else:
        raise KeyError("no variables exist")


def run_job(random_seed_num, alpha, beta, seq,
            L, dt, dx, dt_original,
            simulationLength,
            u_migrationThreshold, regulateXi, uThreshold,
            p_branch, branch_angle, branch_moveaway,
            kernel_fft, oxygen_OD_base,
            gamma_instant_init, mask, p_eden, inhibitor, memory_frame, memory_perFrame,
            initialTipCellDistance, tipCellsNum_init, OD_center, mode, branch_save_flag, memory_save_flag):
    
    if not random_seed_num == None:
        np.random.seed(random_seed_num)
    else:
        np.random.seed(seq + int(alpha*1000) + int(beta*1000))

    tips, cells, oxy = init_state(L,OD_center,initialTipCellDistance,tipCellsNum_init,kernel_fft,oxygen_OD_base)
    gamma = gamma_instant_init.copy()

    if branch_save_flag:
        branches = []
        tip2branch = []
        for k in range(len(tips)):
            branches.append({'x':[tips[k,1]], 'y':[tips[k,0]], 'flag':[0]})
            tip2branch.append(len(branches)-1)
        tip2branch = np.array(tip2branch)
    prev_tips = tips.copy()

    branch_count = 0
    low_oxy_steps = 0

    if memory_save_flag:
        cells_memory = np.zeros((memory_frame+1, L, L))
        cells_memory[0] = cells.copy()
 
    if mode == 1:
        for t in range(simulationLength):
            rand_field = np.random.rand(L,L)
            gamma = eden_step_numba(gamma, mask, p_eden, inhibitor, rand_field, dt, dt_original)
        if memory_save_flag:
            gamma_memory = gamma.copy()

    elif mode == 0 and memory_save_flag:
        gamma_memory = np.zeros((memory_frame+1, L, L))
        gamma_memory[0] = gamma.copy()

    for t in range(simulationLength):
        rand_field = np.random.rand(L,L)
        if mode == 0:
            gamma = eden_step_numba(gamma, mask, p_eden, inhibitor, rand_field, dt, dt_original)

        N = len(tips)
        rt, rb, ru = np.random.rand(N), np.random.rand(N), np.random.rand(N)
        child_pos, child_count, parent_branch = move_and_branch_batch(
            tips, prev_tips, oxy, gamma,
            alpha, beta, dt, dx,
            u_migrationThreshold, regulateXi, uThreshold,
            p_branch, branch_angle, branch_moveaway,
            rt, rb, ru
        )

        # --- 分枝回数カウント ---
        branch_count += int(np.sum(parent_branch))

        # --- oxy < uThreshold のtip数をカウント ---
        tips_int_y = np.mod(np.rint(tips[:,0]).astype(int), L)
        tips_int_x = np.mod(np.rint(tips[:,1]).astype(int), L)
        low_oxy_steps += int(np.sum(oxy[tips_int_y, tips_int_x] < uThreshold))

        new_tips, new_tip2 = [], []
        for i in range(N):
            c1y, c1x = child_pos[i,0]
            new_tips.append([c1y, c1x])
            if branch_save_flag:
                bidx = tip2branch[i]
                branches[bidx]['y'].append(c1y)
                branches[bidx]['x'].append(c1x)
                branches[bidx]['flag'].append(int(parent_branch[i]))
                new_tip2.append(bidx)

        for i in range(N):
            if child_count[i] == 2:
                c2y, c2x = child_pos[i,1]
                new_tips.append([c2y, c2x])
                if branch_save_flag:
                    cur_len = len(branches[tip2branch[i]]['x'])
                    bx = [np.nan]*(cur_len-1) + [c2x]
                    by = [np.nan]*(cur_len-1) + [c2y]
                    bf = [0]*(cur_len-1) + [0]
                    branches.append({'x':bx,'y':by,'flag':bf})
                    nb = len(branches)-1
                    new_tip2.append(nb)

        new_tips = np.array(new_tips)
        ys = np.mod(np.rint(new_tips[:,0]).astype(int), L)
        xs = np.mod(np.rint(new_tips[:,1]).astype(int), L)
        scatter_cells_ones(cells, ys, xs)

        prev_tips = tips
        tips = new_tips
        if branch_save_flag:
            tip2branch = np.array(new_tip2)
        oxy = np.fft.ifft2(np.fft.fft2(cells) * kernel_fft).real + oxygen_OD_base

        if memory_save_flag:
            if (t+1) % memory_perFrame == 0:
                cells_memory[(t+1)//memory_perFrame] = cells.copy()
                if mode == 0:
                    gamma_memory[(t+1)//memory_perFrame] = gamma.copy()

    if not branch_save_flag:
        branches = []
    if not memory_save_flag:
        cells_memory = np.zeros((L,L))
        gamma_memory = np.zeros((L,L))
    return (branches, cells, branch_count, low_oxy_steps, cells_memory, gamma_memory)


def job_and_save(variables_dic, seq, L, dx, dt_original,
                 branch_angle, kernel_fft, oxygen_OD_base,
                 gamma_instant_init, mask, inhibitor,
                 OD_center, branch_distance_threshold, cx, cy,
                 u0, r0,
                 variable_kind_list, first_variable, second_variable, memory_frame, memory_perFrame,
                 show_variable_len1, show_variable_len2, uThreshold_same_flag, save_flag, branch_save_flag, memory_save_flag,
                 random_seed_num = None):

    update_two_variables(variables_dic, variable_kind_list[0], first_variable, variable_kind_list[1], second_variable)

    if uThreshold_same_flag:
        variables_dic['u_migrationThreshold'] = variables_dic['uThreshold']

    if np.any(np.array([np.any(np.array(['branch_angle_deg'])==name) for name in variable_kind_list])):
        branch_angle = np.deg2rad(variables_dic['branch_angle_deg'] / 2)

    if np.any(np.array([np.any(np.array(['initialTipCellDistance', 'uThreshold'])==name) for name in variable_kind_list])):
        yy, xx = np.indices((L, L))
        ody, odx = OD_center
        r_od = np.sqrt((xx - odx) ** 2 + (yy - ody) ** 2)
        oxygen_OD_base = np.exp(-(r_od / variables_dic['initialTipCellDistance']) ** 2) * variables_dic['uThreshold']

    if np.any(np.array([np.any(np.array(['inhibitor_diff_r', 'faz_R_init', 'p_eden'])==name) for name in variable_kind_list])):
        yy, xx = np.indices((L, L))
        dist_center = np.sqrt((xx - cx) ** 2 + (yy - cy) ** 2)
        coef = 1.0 / ((variables_dic['inhibitor_diff_r'] / variables_dic['faz_R_init']) ** 2 - 1.0)
        inhibitor = variables_dic['p_eden'] * np.exp(coef * (1.0 - (dist_center / variables_dic['faz_R_init']) ** 2))

    if np.any(np.array([np.any(np.array(['dt'])==name) for name in variable_kind_list])):
        variables_dic['simulationLength'] = int(variables_dic['simulationLength'] * dt_original / variables_dic['dt'])
        variables_dic['p_branch'] = variables_dic['p_branch'] * variables_dic['dt'] / dt_original

    if np.any(np.array([np.any(np.array(['d0_Du_ratio'])==name) for name in variable_kind_list])):
        oxygenKernel = make_oxygenKernel(variables_dic['d0_Du_ratio'], u0, r0, L, dx)
        kernel_fft = np.fft.fft2(oxygenKernel)
        
    elif np.any(np.array([np.any(np.array(['d0', 'Du'])==name) for name in variable_kind_list])):
        d0_Du_ratio = variables_dic['d0'] / variables_dic['Du']
        oxygenKernel = make_oxygenKernel(d0_Du_ratio, u0, r0, L, dx)
        kernel_fft = np.fft.fft2(oxygenKernel)
        
    
    branches, cells, branch_count, low_oxy_steps, cells_memory, gamma_memory = run_job(
        random_seed_num, variables_dic['alpha'], variables_dic['beta'], seq,
        L, variables_dic['dt'], dx, dt_original,
        variables_dic['simulationLength'],
        variables_dic['u_migrationThreshold'], variables_dic['regulateXi'], variables_dic['uThreshold'],
        variables_dic['p_branch'], branch_angle, variables_dic['branch_moveaway'],
        kernel_fft, oxygen_OD_base,
        gamma_instant_init, mask, variables_dic['p_eden'], inhibitor, memory_frame, memory_perFrame,
        variables_dic['initialTipCellDistance'], variables_dic['tipCellsNum_init'], OD_center, variables_dic['mode'], branch_save_flag, memory_save_flag
    )

    if save_flag:
        param_str = f'{variable_kind_list[0]}{first_variable:.{show_variable_len1}f}_{variable_kind_list[1]}{second_variable:.{show_variable_len2}f}_seq{seq}'.replace(".", "p")
        
        if branch_save_flag:
            # ---- 枝フィルタ ----
            def branch_passes_filter(b):
                xs = np.array(b['x'], dtype=float)
                ys = np.array(b['y'], dtype=float)
                m  = ~np.isnan(xs) & ~np.isnan(ys)
                if not np.any(m):
                    return False
                dxs = xs[m] - cx
                dys = ys[m] - cy
                return np.any(np.sqrt(dxs*dxs + dys*dys) < branch_distance_threshold)

            def branch_passes_filter2(b):
                xs = np.array(b[0], dtype=float)
                ys = np.array(b[1], dtype=float)
                m  = ~np.isnan(xs) & ~np.isnan(ys)
                if not np.any(m):
                    return False
                dxs = xs[m] - cx
                dys = ys[m] - cy
                return np.any(np.sqrt(dxs*dxs + dys*dys) < branch_distance_threshold)
        
            filtered = [b for b in branches if branch_passes_filter(b)]
        
            rows_coords, rows_flags = [], []
            for b in filtered:
                rows_coords.append(np.array(b['x'], dtype=float))
                rows_coords.append(np.array(b['y'], dtype=float))
                rows_flags.append(np.array(b['flag'], dtype=int))
        
            df_coords = pd.DataFrame.from_records(rows_coords)
            df_flags  = pd.DataFrame.from_records(rows_flags)
            
            df_coords.to_csv(f"branches_{param_str}.csv", header=False, index=False)
            df_flags.to_csv(f"branch_flags_{param_str}.csv", header=False, index=False)
            
            # clean up
            del df_coords, df_flags, rows_coords, rows_flags, filtered
            gc.collect()
    
        pd.DataFrame(cells).to_csv(f"cells_{param_str}.csv", header=False, index=False)

        df_stats = pd.DataFrame([[branch_count, low_oxy_steps]],
                                columns=["branch_count", "low_oxy_steps"])
        df_stats.to_csv(f"stats_{param_str}.csv", index=False)
    
        print(f"Saved results for {variable_kind_list[0]}{first_variable:.{show_variable_len1}f}, {variable_kind_list[1]}{second_variable:.{show_variable_len2}f}, seq{seq}")
    
        # clean up
        del branches, cells, df_stats
        gc.collect()
    
        return (first_variable, second_variable, seq, cells_memory, gamma_memory, "saved")

    else:
        print(f"Simulated for {variable_kind_list[0]}{first_variable:.{show_variable_len1}f}, {variable_kind_list[1]}{second_variable:.{show_variable_len2}f}, seq{seq}")
        return (first_variable, second_variable, seq, cells_memory, gamma_memory, cells)


# ===== ウォームアップ関数 =====
def warmup_numba(L, dt, dx,
                 u_migrationThreshold, regulateXi, uThreshold,
                 p_branch, branch_angle, branch_moveaway,
                 p_eden, oxygen_OD_base):
    
    gamma = np.zeros((L, L), dtype=np.float64)
    mask = np.ones((L, L), dtype=np.float64)
    inhibitor = np.zeros((L, L), dtype=np.float64)
    rand_field = np.random.rand(L, L).astype(np.float64)

    _ = eden_step_numba(gamma, mask, p_eden, inhibitor, rand_field, dt, dt)

    tips = np.array([[0.0, 0.0]], dtype=np.float64)
    prev_tips = tips.copy()
    oxy = np.zeros((L, L), dtype=np.float64)
    rt, rb, ru = np.random.rand(1), np.random.rand(1), np.random.rand(1)
    _ = move_and_branch_batch(
        tips, prev_tips, oxy, gamma,
        0.1, 0.1, dt, dx,
        u_migrationThreshold, regulateXi, uThreshold,
        p_branch, branch_angle, branch_moveaway,
        rt, rb, ru
    )
