# Supplementary material for: Mathematical Modeling of Human Retinal Vascular Pattern Around the Foveal Avascular Zone
Source: Transl Vis Sci Technol. 2026 Mar 2;15(3):1. doi: 10.1167/tvst.15.3.1 (PMC12967130; doi:10.1167/tvst.15.3.1)
Supplement: Supplement 5 [file tvst-15-3-1_s005.zip › code/python_code/Fig5 FigS9 FigS10ab/3_Fig5_FigS9_FigS10ab.ipynb]

# %% [code]
import numpy as np
import matplotlib.pyplot as plt
from tqdm import tqdm
import cv2
import pandas as pd
from skimage.filters import meijering
import scipy.ndimage as ndimage
from PIL import Image
import sympy
from scipy import integrate
from scipy import stats as st
import seaborn as sns
import gc

# %% [code]
def highpass_filter(img, radius, lowpassFlag=False, lowpassRadiusCorr=0):
    dft = np.fft.fft2(img, axes=(0,1))
    dft_shift = np.fft.fftshift(dft)
    mask = np.zeros_like(img, dtype=np.float32)
    cy = mask.shape[0] // 2
    cx = mask.shape[1] // 2
    cv2.circle(mask, (cx,cy), radius, (1,1,1), -1)[0]
    mask = 1 - mask
    mask2 = cv2.GaussianBlur(mask, (5,5), 0)
    dft_shift_masked2 = np.multiply(dft_shift,mask2)
    if lowpassFlag:
        mask = np.zeros_like(img, dtype=np.float32)
        cy = mask.shape[0] // 2
        cx = mask.shape[1] // 2
        lowpassR = np.min([cy,cx]) - lowpassRadiusCorr
        if lowpassR < 0:
            print('error  -> minus_radius')
        cv2.circle(mask, (cx,cy), lowpassR, (1,1,1), -1)[0]
        mask2 = cv2.GaussianBlur(mask, (5,5), 0)
        dft_shift_masked2 = np.multiply(dft_shift_masked2,mask2)
    back_ishift_masked2 = np.fft.ifftshift(dft_shift_masked2)
    img_filtered2 = np.fft.ifft2(back_ishift_masked2, axes=(0,1))
    imgbp = np.real(img_filtered2)
    imgbp = ((imgbp-np.min(imgbp))/(np.max(imgbp)-np.min(imgbp))*255).astype('uint8')
    return imgbp

def complex_plane(width):
    half_width = width // 2
    re = np.array(range(width)) - half_width
    im = - re
    re, im = np.meshgrid(re, im)
    return re + im * 1j

def aggregate_in_angle(agg_fun, spectrum, min_angle, max_angle):
    width = spectrum.shape[0]
    min_radius, max_radius = 0, width // 2
    cp = complex_plane(width)
    cp_mag = np.abs(cp)
    in_radius = np.logical_and(min_radius < cp_mag, cp_mag < max_radius)
    cp_angle = np.angle(cp, deg=True)
    in_angle = np.logical_and(min_angle <= cp_angle, cp_angle < max_angle)
    return agg_fun(spectrum[np.logical_and(in_radius, in_angle)])

def average_angle(spectrum, angle_gap):
    means = [aggregate_in_angle(np.mean, spectrum, angle, angle + angle_gap)
             for angle in range(-180, 180, angle_gap)]
    return means

def aggregate_in_radius(agg_fun, spectrum, min_radius, max_radius):
    cp = complex_plane(spectrum.shape[0])
    cp_mag = np.abs(cp)
    in_radius = np.logical_and(min_radius < cp_mag, cp_mag < max_radius)
    return agg_fun(spectrum[in_radius])

def average_radius(spectrum, radius_gap, check_max_ratio=np.sqrt(2)):
    means = [aggregate_in_radius(np.mean, spectrum, radius, radius + radius_gap)
             for radius in np.arange(0, (spectrum.shape[0]/2)*check_max_ratio, radius_gap)]
    return means

def angle_distribution_map(cropNum, angle_list, vectorNorm_list):
    _angle_avg_perCrop = np.zeros((cropNum,cropNum))
    _vectorNorm_perCrop = np.zeros((cropNum,cropNum))
    
    for x in range(cropNum):
        for y in range(cropNum):
            check_angle_array = angle_list[y,x].copy()

            avg_vector = np.array([np.sum([vectorNorm_list[y,x,l]*np.sin(2*check_angle_array[l]) for l in range(len(check_angle_array))]),
                                   np.sum([vectorNorm_list[y,x,l]*np.cos(2*check_angle_array[l]) for l in range(len(check_angle_array))])])
            angle_avg_perCrop_pre = np.arctan2(avg_vector[0], avg_vector[1]) / 2
            if angle_avg_perCrop_pre < 0:
                angle_avg_perCrop_pre += np.pi
            _angle_avg_perCrop[y,x] = angle_avg_perCrop_pre
            _vectorNorm_perCrop[y,x] = np.linalg.norm(avg_vector, ord=2)
    return _angle_avg_perCrop, _vectorNorm_perCrop

# %% [code]
def detect_nextPoint(point, line):
    detectX = [0,0,-1,1,-1,1,-1,1]
    detectY = [-1,1,0,0,-1,-1,1,1]
    
    detect_point = []
    for _x,_y in zip(detectX[:4], detectY[:4]):
        if point[0]+_y < 0 or point[0]+_y > line.shape[0]-1 or point[1]+_x < 0 or point[1]+_x > line.shape[1]-1:
            continue
        if line[point[0]+_y, point[1]+_x]==1:
            detect_point += [[point[0]+_y, point[1]+_x]]
    else:
        if len(detect_point)==1:
            line[detect_point[0][0], detect_point[0][1]] = -1
            return detect_point[0], line
        elif len(detect_point)>1:
            print(detect_point)
            print('error -> 2 more points (horizontal/vertical)')
            return None
        else:
            for _x,_y in zip(detectX[4:], detectY[4:]):
                if point[0]+_y < 0 or point[0]+_y > line.shape[0]-1 or point[1]+_x < 0 or point[1]+_x > line.shape[1]-1:
                    continue
                if line[point[0]+_y, point[1]+_x]==1:
                    detect_point += [[point[0]+_y, point[1]+_x]]
            else:
                if len(detect_point)==1:
                    line[detect_point[0][0], detect_point[0][1]] = -1
                    return detect_point[0], line
                elif len(detect_point)>1:
                    print(detect_point)
                    print('error -> 2 more points (cross)')
                    return None
                else:
                    print(detect_point)
                    print('error -> 0 points')
                    return None

T = sympy.Symbol('T')

def make_basal_func(T, M, N, knot):
    basal = []
    
    pre_basal = np.array([[I==J for J in range(M+N)] for I in range(M+N)]).astype(np.float32)
    basal += [pre_basal]
    
    for K in range(1,N+1):
        pre_basal = np.array([[]])
        #print(M+N-K)
        for I in range(M+N-K):
            if(knot[I+K]-knot[I] != 0):
                basal1 = (T-knot[I])/(knot[I+K]-knot[I])*basal[K-1][I]
            else:
                basal1 = np.zeros(basal[K-1].shape[1])
            if(knot[I+K+1]-knot[I+1] != 0):
                basal2 = (knot[I+K+1]-T)/(knot[I+K+1]-knot[I+1])*basal[K-1][I+1]
            else:
                basal2 = np.zeros(basal[K-1].shape[1])
            prepre_basal = basal1 + basal2
            prepre_basal = np.reshape(prepre_basal, (1,prepre_basal.shape[0]))
            #print(prepre_basal.shape)
            if(I==0):
                pre_basal = prepre_basal.copy()
            else:
                pre_basal = np.append(pre_basal, prepre_basal, axis=0)
        else:
            basal += [pre_basal]
    
    return basal

def make_basal_line(t_list, basal_func, knot, M, N):
    output = np.zeros((basal_func.shape[0], t_list.shape[0]))
    
    for k, _t in enumerate(t_list):
        t_section_index = N + int(_t * (M-N))
        if _t==1:
            t_section_index -= 1
        for j,basal in enumerate(basal_func):
            output[j,k] = basal[t_section_index].subs(T,_t)
    
    return output

def apply_points(func, points):
    if(func.shape[0] != points.shape[1]):
        print('error')
        return None
    
    for i,point in enumerate(points):
        _point = np.array([[point[j] for k in range(func.shape[1])] for j in range(func.shape[0])])
        prepre_output = _point * func
        prepre_output = np.reshape(prepre_output, (1, prepre_output.shape[0], prepre_output.shape[1]))
        if i==0:
            pre_output = prepre_output.copy()
        else:
            pre_output = np.append(pre_output, prepre_output, axis=0)
    else:
        output = np.sum(pre_output, axis=1)
    
    return output

def make_Bspline(t_list, Bspline_func, knot, M, N):
    output = np.zeros((Bspline_func.shape[0], t_list.shape[0]))
    
    for axes in range(Bspline_func.shape[0]):
        for k, _t in enumerate(t_list):
            t_section_index = N + int(_t * (M-N))
            if _t==1:
                t_section_index -= 1
            output[axes,k] = Bspline_func[axes,t_section_index].subs(T,_t)
    
    return output

def diff_basal_func(basal_func):
    output = basal_func * 0
    for i in range(basal_func.shape[0]*basal_func.shape[1]):
        J = i%basal_func.shape[1]
        I = i//basal_func.shape[1]
        output[I,J] = sympy.diff(basal_func[I,J], T)
    return output

def make_line_integrand(diff_func):
    output = (diff_func[0]**2 + diff_func[1]**2) ** (1/2)
    return output

def cal_line_length(func, lower, upper, knot, M, N):
    if lower >= upper:
        print('error')
        return None
    lower_index = N + int(lower * (M-N))
    upper_index = N + int(upper * (M-N))
    if upper==1:
        upper_index -= 1
    if lower_index == upper_index:
        integral_range = np.array([lower, upper])
    else:
        integral_range = knot[lower_index+1:upper_index+1]
        integral_range = np.append(np.array([lower]), integral_range)
        integral_range = np.append(integral_range, np.array([upper]))
    integral_index = np.arange(lower_index, upper_index+1)
    
    output = 0
    for i in range(len(integral_range)-1):
        func_lam = sympy.utilities.lambdify(T, func[integral_index[i]])
        output += integrate.quad(func_lam, integral_range[i], integral_range[i+1])[0]
    return output

def make_curvature_func(diff_Bspline, diff2_Bspline):
    output = np.zeros(diff_Bspline.shape[1]).astype(object)
    for i in range(diff_Bspline.shape[1]):
        X1 = diff_Bspline[0,i]
        Y1 = diff_Bspline[1,i]
        X2 = diff2_Bspline[0,i]
        Y2 = diff2_Bspline[1,i]
        if X1==0 and Y1==0:
            output[i] = 0
        else:
            output[i] = (X1*Y2 - Y1*X2) / ((X1**2 + Y1**2)**(3/2))
    return output

def cal_curvature(t_list, curv_func, knot, M, N):
    output = t_list * 0
    
    for k, _t in enumerate(t_list):
        t_section_index = N + int(_t * (M-N))
        if _t==1:
            t_section_index -= 1
        output[k] = curv_func[t_section_index].subs(T,_t)
    
    return output

def pickup_parts_byLength(br, length_th, jump_index=1, length_min_th=0, overlap_flag=True, get_length_flag=False):
    length_parts = np.sqrt((br[1:,0]-br[:-1,0])**2 + (br[1:,1]-br[:-1,1])**2)
    len_br = br.shape[0]
    start_index = 0
    output = np.zeros((1,2))
    if get_length_flag:
        output_length = []
    length_cumsum_all = np.cumsum(length_parts)
    while True:
        length_cumsum = length_cumsum_all[start_index:]
        if start_index > 0:
            length_cumsum -= length_cumsum_all[start_index-1]
        cumsum_bool = length_cumsum > length_th
        if ~np.any(cumsum_bool):
            if length_cumsum[-1] > length_min_th:
                output = np.append(output, np.array([start_index, len_br-1]).reshape(1,2), axis=0)
                if get_length_flag:
                    output_length += [length_cumsum[-1]]
            break
        last_index = int(np.where(cumsum_bool)[0][0] + start_index + 1)
        output = np.append(output, np.array([start_index, last_index]).reshape(1,2), axis=0)
        if get_length_flag:
            output_length += [length_cumsum[int(np.where(cumsum_bool)[0][0])]]
        if last_index == len_br-1:
            break
        if overlap_flag:
            start_index += jump_index
        else:
            start_index = last_index
        if start_index > len_br-2:
            break
    output = np.delete(output, 0, 0).astype(np.int32)
    if get_length_flag:
        output_length = np.array(output_length)
        return output, output_length
    return output

# %% [code]
def pickup_parts_byLength2(br, length_th, jump_length=1, length_min_th=0, overlap_flag=True, get_length_flag=False):
    length_parts = np.sqrt((br[1:,0]-br[:-1,0])**2 + (br[1:,1]-br[:-1,1])**2)
    len_br = br.shape[0]
    start_index = 0
    output = np.zeros((1,2))
    if get_length_flag:
        output_length = []
    length_cumsum_all = np.cumsum(length_parts)
    while True:
        length_cumsum = length_cumsum_all[start_index:]
        if start_index > 0:
            length_cumsum -= length_cumsum_all[start_index-1]
        cumsum_bool = length_cumsum > length_th
        if ~np.any(cumsum_bool):
            if length_cumsum[-1] > length_min_th:
                output = np.append(output, np.array([start_index, len_br-1]).reshape(1,2), axis=0)
                if get_length_flag:
                    output_length += [length_cumsum[-1]]
            break
        last_index = int(np.where(cumsum_bool)[0][0] + start_index + 1)
        output = np.append(output, np.array([start_index, last_index]).reshape(1,2), axis=0)
        if get_length_flag:
            output_length += [length_cumsum[int(np.where(cumsum_bool)[0][0])]]
        if last_index == len_br-1:
            break
        if overlap_flag:
            jump_index = np.max(np.where(length_cumsum<jump_length)[0])
            if jump_index==0:
                start_index += jump_index + 1
            else:
                start_index += jump_index
        else:
            start_index = last_index
        if start_index > len_br-2:
            break
    output = np.delete(output, 0, 0).astype(np.int32)
    if get_length_flag:
        output_length = np.array(output_length)
        return output, output_length
    return output

# %% [code]
def barplot_annotate_brackets_under(num1, num2, data, height=None,
                              xerr=0, yerr=None, initial_p=.05, dh=.025, 
                              barh=.01, fs=None, maxasterix=None, color='k', axes=None, fontsize=5):
    """ 
    Annotate barplot with p-values.
  
    :param num1: number of left bar to put bracket over
    :param num2: number of right bar to put bracket over
    :param data: string to write or number for generating asterixes
    :param center: centers of all bars (like plt.bar() input)
    :param height: heights of all bars (like plt.bar() input)
    :param yerr: yerrs of all bars (like plt.bar() input)
    :param dh: height offset over bar / bar + yerr in axes coordinates (0 to 1)
    :param barh: bar height in axes coordinates (0 to 1)
    :param fs: font size
    :param maxasterix: maximum number of asterixes to write (for very small p-values)
    """
  
    if type(data) is str:
        text = data
    else:
        # * is p < 0.05
        # ** is p < 0.005
        # *** is p < 0.0005
        # etc.
        text = ''
        p = initial_p
  
        while data < p:
            text += '*'
            p /= 10.
  
            if maxasterix and len(text) == maxasterix:
                break
  
        if len(text) == 0:
            text = 'n. s.'
  
    lx, ly = num1+xerr, 0
    rx, ry = num2+xerr, 0
    
    if height:
        ly += height
        ry += height
  
    if yerr:
        ly += yerr
        ry += yerr
  
    ax_y0, ax_y1 = plt.gca().get_ylim()
    dh *= (ax_y1 - ax_y0)
    barh *= (ax_y1 - ax_y0)
    
  
    y = max(ly, ry) - dh
  
    barx = [lx, lx, rx, rx]
    bary = [y, y-barh, y-barh, y]
    mid = ((lx+rx)/2, y-barh)
  
    kwargs = dict(ha='center', va='top')
    if fs is not None:
        kwargs['fontsize'] = fs

    if axes == None:
        ax.plot(barx, bary, c=color)
        ax.text(*mid, text, c=color, **kwargs)
    else:
        axes.plot(barx, bary, c=color)
        axes.text(*mid, text, c=color, fontsize=fontsize, **kwargs)

def p_value_to_text(data, initial_p, maxasterix=None):
    text = ''
    p = initial_p
  
    while data < p:
        text += '*'
        p /= 10.
  
        if maxasterix and len(text) == maxasterix:
            break
  
    if len(text) == 0:
        text = 'n. s.'
    
    return text

# %% [code]
img_dic = {}
fileSum = 10
file_path = 'OCTA/'
fileNum = np.array([])

for i in range(fileSum):
    num = '{:0=2}'.format(i+1)
    fileNum = np.append(fileNum, [num])
    filename = file_path + num + '.tif'
    im = cv2.imread(filename)
    img = im[:,:,0]
    img_dic.update([(num, img)])

imgbp_dic = {}
faz_stats_dic = {}
faz_stats_dic.update([('center', {})])
faz_stats_dic.update([('r', {})])
faz_stats_dic.update([('top', {})])
faz_stats_dic.update([('bottom', {})])
faz_stats_dic.update([('left', {})])
faz_stats_dic.update([('right', {})])
od_stats_dic = {}
od_stats_dic.update([('center', {})])
od_stats_dic.update([('r', {})])
faz_od_stats_dic = {}
faz_od_stats_dic.update([('distance', {})])
faz_od_stats_dic.update([('theta', {})])
img_gauss_dic = {}
img_gauss_fix_dic = {}
img_gauss_avg = np.zeros(len(fileNum))
od_faz_mask_dic = {}
scope_length_ratio_array = np.zeros(len(fileNum))

radius = 6
fazOD_wideThreshold = 150
fazOD_sizeThreshold = 100
threshold = 100

delete_frame_size = 10

img_avg_pre = []

for i,num in enumerate(fileNum):
    img = img_dic[num]
    imgbp = highpass_filter(img, radius)
    imgbp_dic.update([(num, imgbp)])
    
    img_gauss = cv2.GaussianBlur(imgbp,(11,11),11)
    img_gauss_dic.update([(num, img_gauss)])
    img_gauss_avg[i] = np.average(img_gauss)

    img_avg_pre += [np.average(img)]

img_avg = np.average(img_avg_pre)
img_gauss_correction = np.average(img_gauss_avg) - img_gauss_avg

for i,num in enumerate(fileNum):
    img = img_dic[num]
    img_gauss = img_gauss_dic[num]
    img_gauss_fix = img_gauss + img_gauss_correction[i]
    
    checkFlag_over = np.any(img_gauss_fix>255)
    if checkFlag_over:
        while checkFlag_over:
            max_point = np.where(np.max(img_gauss_fix))
            img_gauss_fix[max_point] = 255
            checkFlag_over = np.any(img_gauss_fix>255)
    
    checkFlag_under = np.any(img_gauss_fix<0)
    if checkFlag_under:
        while checkFlag_under:
            min_point = np.where(np.min(img_gauss_fix))
            img_gauss_fix[min_point] = 0
            checkFlag_over = np.any(img_gauss_fix<0)
    
    img_gauss_fix = img_gauss_fix.astype(np.uint8)
    
    th, im_th = cv2.threshold(img_gauss_fix, threshold, 255, cv2.THRESH_BINARY_INV)
    im_th[:fazOD_wideThreshold,:] = 0
    im_th[-fazOD_wideThreshold:,:] = 0

    retval, labels, stats, centroids = cv2.connectedComponentsWithStats(im_th)
    for j, row in enumerate(stats):
        if row[cv2.CC_STAT_AREA] < fazOD_sizeThreshold:
            labels[labels==j] = 0
    
    labels = labels > 0
    labels = labels.astype(np.uint8)
    retval, labels, stats, centroids = cv2.connectedComponentsWithStats(labels)
    
    meanintensity = np.array([np.mean(img_gauss_fix[np.where(labels==i)]) for i in range(np.max(labels))])
    od_label = np.where(meanintensity==np.min(meanintensity))
    od_stats = stats[od_label]
    if od_stats.shape[0] > 1:
        print('error -> od_multi')
        break
    od_center = centroids[od_label][0,::-1]
    od_center = od_center.astype(np.uint32)
    od_area = int(stats[od_label, cv2.CC_STAT_AREA])
    od_r = int(np.sqrt(od_area/np.pi))
    
    
    dist = np.linalg.norm(centroids[1:]-im.shape[0]//2,axis=1)
    faz_label = np.where(dist==np.min(dist))
    faz_stats = stats[faz_label]
    if faz_stats.shape[0] > 1:
        print('error -> faz_multi')
        break
    faz_center = centroids[1:][faz_label][0,::-1]
    faz_center = faz_center.astype(np.uint32)
    faz_area = int(stats[faz_label, cv2.CC_STAT_AREA])
    faz_r = int(np.sqrt(faz_area/np.pi))

    img = img * img_avg / np.average(img)
    
    if(od_center[1] < faz_center[1]):
        img = img[:,::-1]
        labels = labels[:,::-1]
        faz_center[1] = img.shape[1] - faz_center[1]
        od_center[1] = img.shape[1] - od_center[1]

    img_dic.update([(num, img)])
        
    od_stats_dic['center'].update([(num, od_center)])
    od_stats_dic['r'].update([(num, od_r)])
    faz_stats_dic['center'].update([(num, faz_center)])
    faz_stats_dic['r'].update([(num, faz_r)])
    
    faz_od_vector = np.array([od_center[0]-faz_center[0], od_center[1]-faz_center[1]]).astype(np.int32)
    faz_od_distance = np.sqrt(faz_od_vector[0]**2+faz_od_vector[1]**2)
    faz_od_theta = np.arctan2(faz_od_vector[0], faz_od_vector[1])
    faz_od_stats_dic['distance'].update([(num, faz_od_distance)])
    faz_od_stats_dic['theta'].update([(num, faz_od_theta)])

    check_theta = -faz_od_theta + np.pi/4
    check_ratio = np.sin(check_theta)
    area_end_distance_list = np.array([(faz_center[0]-delete_frame_size)/check_ratio,
                                       (faz_center[1]-delete_frame_size)/check_ratio,
                                       (img.shape[0]-faz_center[0]-delete_frame_size)/check_ratio,
                                       (img.shape[1]-faz_center[1]-delete_frame_size)/check_ratio])

    scope_length_ratio_array[i] = np.min(area_end_distance_list) / np.sqrt(2) / faz_od_distance
    
    od_mask = labels==od_label
    od_mask = od_mask.astype(np.uint8)
    faz_label = faz_label[0] + 1
    faz_mask = labels==faz_label
    faz_mask = faz_mask.astype(np.int8)

    od_faz_mask = od_mask + faz_mask
    od_faz_mask = ndimage.binary_fill_holes(od_faz_mask)
    od_faz_mask = 1 - od_faz_mask
    
    od_faz_mask_dic.update([(num, od_faz_mask)])

    faz_top = np.min(np.where(labels==faz_label)[0])
    faz_bottom = np.max(np.where(labels==faz_label)[0])
    faz_left = np.min(np.where(labels==faz_label)[1])
    faz_right = np.max(np.where(labels==faz_label)[1])

    faz_stats_dic['top'].update([(num, faz_top)])
    faz_stats_dic['bottom'].update([(num, faz_bottom)])
    faz_stats_dic['left'].update([(num, faz_left)])
    faz_stats_dic['right'].update([(num, faz_right)])

# %% [code]
imgRotateFull_dic = {}
imgRotate_dic = {}
expand_width = 100

sigma = [4,6,1]
black_ridges = False
th = 0.3
radius = 10
scope_length_ratio = np.min(scope_length_ratio_array)

for i,num in enumerate(fileNum):
    img = img_dic[num]
    
    imgh = highpass_filter(img, radius)
    imgm = meijering(imgh, sigmas=sigma, black_ridges=black_ridges)

    imgm[:delete_frame_size,:] = 0
    imgm[-delete_frame_size:,:] = 0
    imgm[:,:delete_frame_size] = 0
    imgm[:,-delete_frame_size:] = 0

    imgm = (imgm>th).astype(np.uint8) * 255

    od_faz_mask = od_faz_mask_dic[num]
    imgm = imgm*od_faz_mask > 0
    imgm = imgm.astype(np.uint8)
    
    imgEx = np.ones((imgm.shape[0]+expand_width, imgm.shape[1]+expand_width))
    imgEx[expand_width//2:imgm.shape[0]+expand_width//2, expand_width//2:imgm.shape[1]+expand_width//2] = imgm
    
    faz_center = faz_stats_dic['center'][num] + expand_width//2
    od_center = od_stats_dic['center'][num] + expand_width//2
    faz_od_distance = faz_od_stats_dic['distance'][num]
    faz_od_theta = faz_od_stats_dic['theta'][num] * 180 / np.pi
    
    pil_img = Image.fromarray(imgEx)
    pil_img_rotate = pil_img.rotate(faz_od_theta, translate=(imgEx.shape[1]//2-faz_center[1], imgEx.shape[0]//2-faz_center[0]))
    img_rotate = np.array(pil_img_rotate)

    imgRotateFull_dic.update([(num, img_rotate)])

    img_rotate = img_rotate[int(img_rotate.shape[0]//2-faz_od_distance):int(img_rotate.shape[0]//2+faz_od_distance),
                            int(img_rotate.shape[1]//2-faz_od_distance):int(img_rotate.shape[1]//2+faz_od_distance)]
    img_rotate = img_rotate.astype(np.uint8)
    imgRotate_dic.update([(num, img_rotate)])

# %% [code]
sk_dic = {}
neighbor_dic = {}

br_sizeTh = 20

points_interval = 5

Bspline_dic = {}

N = 3
lower = 0
upper = 1

t_list = np.linspace(0,1,1001)

for i in tqdm(range(len(fileNum))):
    num = fileNum[i]
    img = imgRotate_dic[num]
    
    neighbor_dic.update([(num,{})])
    
    sk = cv2.ximgproc.thinning(255*img, thinningType=cv2.ximgproc.THINNING_GUOHALL)
    sk_dic.update([(num, sk)])
    
    count = sk*0
    for x in range(-1,2):
        for y in range(-1,2):
            count += np.roll(sk, (x,y), axis=(0,1))
    count = count * sk
    root = (count>=4).astype(np.uint8)
    br = ((count>0)*(count<4)).astype(np.uint8)
    
    retval, labels, stats, centroids = cv2.connectedComponentsWithStats(br)
    for j, row in enumerate(stats):
        if row[cv2.CC_STAT_AREA] < br_sizeTh:
            labels[labels==j] = 0
    
    br_fix = labels > 0
    br_fix = br_fix.astype(np.uint8)
    
    neighbor_dic[num].update(br_fix=br_fix)

# %% [code]
filename = 'branch_OCTA'

branch_OCTA_dic = {}

branch_df = pd.read_csv(filename+'_branch.csv', header=None)
branch_notNaN_num = np.array(branch_df.count(axis=1))
branch_pre = [[[branch_df.iat[2*i,t],branch_df.iat[2*i+1,t]] 
               for t in range(branch_notNaN_num[2*i])] for i in range(branch_df.shape[0]//2)]
branch_num_df = pd.read_csv(filename+'_branch_num.csv', header=None)
branchNum_array_pre = np.array(branch_num_df, dtype=np.int32)
branchNum_array_pre = np.append(np.array([0]), branchNum_array_pre)
branchNum_array = np.cumsum(branchNum_array_pre)

for i in tqdm(range(len(fileNum))):
    num = fileNum[i]
    branch_OCTA_dic.update([(num,{})])

    branch = [[[branch_df.iat[2*n,t],branch_df.iat[2*n+1,t]]
               for t in range(branch_notNaN_num[2*n])] 
              for n in range(branchNum_array[i],branchNum_array[i+1])]
    branch = [[[branch_df.iat[2*n+m,t] for t in range(branch_notNaN_num[2*n])] 
               for m in range(2)] 
              for n in range(branchNum_array[i],branchNum_array[i+1])]
    branch_OCTA_dic[num].update(branch=branch)

# %% [code]
cutting_branch_dic = {}

# %% [code]
status = np.array([2.,1.,1.,False])

cutting_branch_dic.update(OCTA={})
for i in tqdm(range(len(fileNum))):
    num = fileNum[i]
    branch = branch_OCTA_dic[num]['branch']
    pos_list = []
    Gpos_list = []
    index_list = []
    length_list = []
    for j in range(len(branch)):
        pos_pre = np.array(branch[j])
        pos_pre = pos_pre.T
        index_list_pre, length_list_pre = pickup_parts_byLength(pos_pre,
                                                        status[0], jump_index=int(status[1]), length_min_th=status[2], overlap_flag=status[3],
                                                        get_length_flag=True)
        pos_list += [[pos_pre[index[0]:index[1]+1,:] for index in index_list_pre]]
        Gpos_list += [np.array([np.average(np.array(pos_pre[index[0]:index[1]+1,:]), axis=0) for index in index_list_pre])]
        index_list + [index_list_pre]
        length_list += [length_list_pre]
    ID = str(i)
    cutting_branch_dic['OCTA'].update([(ID, {})])
    cutting_branch_dic['OCTA'][ID].update(branch=pos_list)
    cutting_branch_dic['OCTA'][ID].update(Gpos=Gpos_list)
    cutting_branch_dic['OCTA'][ID].update(index=index_list)
    cutting_branch_dic['OCTA'][ID].update(length=length_list)

# %% [code]
fd_crop_num = 2

place_name = ['horizontal', 'vertical']
x_center_flag_list = [False, True]

ylim_corr = 0.1

OCTA_angle_avg = np.zeros((len(place_name), fd_crop_num*2, len(fileNum)))
OCTA_angle_avg_total = np.zeros((len(place_name), fd_crop_num*2))

for i in tqdm(range(len(fileNum))):
    ID = str(i)

    branch = cutting_branch_dic['OCTA'][ID]['branch']
    Gpos_list = cutting_branch_dic['OCTA'][ID]['Gpos']
    
    for n,place in enumerate(place_name):
        num = fileNum[i]
        img_size = neighbor_dic[num]['br_fix'].shape
        fd_distance = faz_od_stats_dic['distance'][num]

        crop_interval = int(fd_distance // fd_crop_num + 1)

        if x_center_flag_list[n]:
            scope_minX = img_size[1]//2 - crop_interval//2
            scope_maxX = img_size[1]//2 + crop_interval//2
            scope_minY = img_size[0]//2 - (crop_interval * fd_crop_num)
            scope_maxY = img_size[0]//2 + (crop_interval * fd_crop_num)
        else:
            scope_minX = img_size[1]//2 - (crop_interval * fd_crop_num)
            scope_maxX = img_size[1]//2 + (crop_interval * fd_crop_num)
            scope_minY = img_size[0]//2 - crop_interval//2
            scope_maxY = img_size[0]//2 + crop_interval//2

        x_list = np.arange(scope_minX, scope_maxX+crop_interval, crop_interval)
        y_list = np.arange(scope_minY, scope_maxY+crop_interval, crop_interval)

        angle_list = [[[] for x in range(len(x_list)-1)] for y in range(len(y_list)-1)]

        for (br_pre, Gpos_pre) in zip(branch,Gpos_list):
            for (br,Gpos) in zip(br_pre,Gpos_pre):
                x_index = np.digitize(Gpos[1], x_list) - 1
                y_index = np.digitize(Gpos[0], y_list) - 1
                if (x_index<0) or (x_index>len(x_list)-2) or (y_index<0) or (y_index>len(y_list)-2):
                    continue
                angle = np.arctan2((br[-1,0]-br[0,0]), (br[-1,1]-br[0,1]))
                if angle <= -np.pi/2:
                    angle += np.pi
                if angle > np.pi/2:
                    angle -= np.pi
                angle = np.abs(angle)
                angle_list[y_index][x_index] += [angle]

        for y in range(len(y_list)-1):
            for x in range(len(x_list)-1):
                if len(angle_list[y][x]) == 0:
                    continue
                    
                angle_pre = angle_list[y][x]
                x_sum = 0
                y_sum = 0
                for _angle in angle_pre:
                    x_sum += np.cos(_angle)
                    y_sum += np.sin(_angle)
                x_avg = x_sum / len(angle_pre)
                y_avg = y_sum / len(angle_pre)
                angle_avg_pre = np.arctan2(y_avg, x_avg)
                
                if angle_avg_pre < 0:
                    angle_avg_pre += np.pi
                    
                if x_center_flag_list[n]:
                    OCTA_angle_avg[n,y,i] = angle_avg_pre
                else:
                    OCTA_angle_avg[n,x,i] = angle_avg_pre

for n,place in enumerate(place_name):
    for z in range(fd_crop_num*2):
        avg_vector = np.array([np.sum([np.sin(OCTA_angle_avg[n,z,l]) for l in range(len(fileNum))]),
                               np.sum([np.cos(OCTA_angle_avg[n,z,l]) for l in range(len(fileNum))])])
        avg_angle_pre = np.arctan2(avg_vector[0], avg_vector[1])
        if avg_angle_pre < 0:
            angle_avg_pre += np.pi
        OCTA_angle_avg_total[n,z] = avg_angle_pre

# %% [code]


# %% [code]
imgRotateFull_forDirectionTendency_dic = {}
imgRotate_forDirectionTendency_dic = {}
imgRotate_noProcessing_dic = {}
expand_width = 100

sigma = [2,4,1]
black_ridges = False
th_ratio = 2.5
radius = 10
scope_length_ratio = np.min(scope_length_ratio_array)

for i,num in enumerate(fileNum):
    img = img_dic[num]
    img_avg = np.average(img)
    
    imgh = highpass_filter(img, radius)
    imgm = meijering(imgh, sigmas=sigma, black_ridges=black_ridges)

    imgm_avg = np.average(imgm)

    imgm[:delete_frame_size,:] = imgm_avg
    imgm[-delete_frame_size:,:] = imgm_avg
    imgm[:,:delete_frame_size] = imgm_avg
    imgm[:,-delete_frame_size:] = imgm_avg
    
    imgEx = np.ones((imgm.shape[0]+expand_width, imgm.shape[1]+expand_width)) * imgm_avg
    imgEx[expand_width//2:imgm.shape[0]+expand_width//2, expand_width//2:imgm.shape[1]+expand_width//2] = imgm
    
    faz_center = faz_stats_dic['center'][num] + expand_width//2
    od_center = od_stats_dic['center'][num] + expand_width//2
    faz_od_distance = faz_od_stats_dic['distance'][num]
    faz_od_theta = faz_od_stats_dic['theta'][num] * 180 / np.pi
    
    pil_img = Image.fromarray(imgEx)
    pil_img_rotate = pil_img.rotate(faz_od_theta, translate=(imgEx.shape[1]//2-faz_center[1], imgEx.shape[0]//2-faz_center[0]))
    img_rotate = np.array(pil_img_rotate)

    imgRotateFull_forDirectionTendency_dic.update([(num, img_rotate)])

    img_rotate = img_rotate[int(img_rotate.shape[0]//2-faz_od_distance*scope_length_ratio)\
                            :int(img_rotate.shape[0]//2+faz_od_distance*scope_length_ratio),
                            int(img_rotate.shape[1]//2-faz_od_distance*scope_length_ratio)\
                            :int(img_rotate.shape[1]//2+faz_od_distance*scope_length_ratio)]
    imgRotate_forDirectionTendency_dic.update([(num, img_rotate)])

    imgEx = np.ones((img.shape[0]+expand_width, img.shape[1]+expand_width)) * img_avg
    imgEx[expand_width//2:img.shape[0]+expand_width//2, expand_width//2:img.shape[1]+expand_width//2] = img
    pil_img = Image.fromarray(imgEx)
    pil_img_rotate = pil_img.rotate(faz_od_theta, translate=(imgEx.shape[1]//2-faz_center[1], imgEx.shape[0]//2-faz_center[0]))
    img_rotate = np.array(pil_img_rotate)
    imgRotate_noProcessing_dic.update([(num, img_rotate)])

# %% [code]


# %% [code]


# %% [code]
sequenceNum = 20

L = 512

dx = 0.1
dt = 0.1

center = np.array([L//2,L//2])
OD_point = 100
OD_center = np.array([L//2,L//2+OD_point])
faz_R_init = 10

branch_distance_threshold = 150.0
cy, cx = center

def branch_passes_filter(b):
    xs = np.array(b[0], dtype=float)
    ys = np.array(b[1], dtype=float)
    m  = ~np.isnan(xs) & ~np.isnan(ys)
    if not np.any(m):
        return False
    dxs = xs[m] - cx
    dys = ys[m] - cy
    return np.any(np.sqrt(dxs*dxs + dys*dys) < branch_distance_threshold)

# %% [code]
param_name_list = np.array(['alpha', 'beta', 'uThreshold', 'p', 'branch_angle_deg',
                            'Du_list', 'd0', 'initialTipCellDistance', 'tipCellsNum_init', 'regulateXiOxygenAdd',
                            'p_eden', 'faz_R_init', 'inhibitor_diff_r', 'd0_Du_ratio', 'u_migrationThreshold', 'regulateXi', 'mode'])

astrocyte_mode_name_list = ['spread', 'fixed']

# %% [code]
cell_dic = {}

variable_kind_list = ['mode', 'dt']
first_variable_list = [0, 1]
second_variable_list = [0.01]
show_variable_len1 = 1
show_variable_len2 = 2

variable_kind = variable_kind_list[0]
variable_param_list = first_variable_list.copy()
variable_num = len(first_variable_list)

branch_load_flag = True

for k in tqdm(range(variable_num)):
    first_variable = first_variable_list[k]
    second_variable = second_variable_list[0]
    cell_dic.update([(str(k),{})])
    for i in range(sequenceNum):
        ID = str(i)
        param_str = f'{variable_kind_list[0]}{first_variable:.{show_variable_len1}f}_{variable_kind_list[1]}{second_variable:.{show_variable_len2}f}_seq{i}'.replace(".", "p")

        cell_dic[str(k)].update([(ID, {})])
        cells_df = pd.read_csv(f'cells_{param_str}.csv', header=None)
        cells = np.array(cells_df)
        cell_dic[str(k)][ID].update(cells=cells)

        if branch_load_flag:
            branch_df = pd.read_csv(f'branches_{param_str}.csv', header=None)
            branch_flag_df = pd.read_csv(f'branch_flags_{param_str}.csv', header=None)
            branch_tree_num = branch_df.shape[0] // 2
            branch = []
            
            for br_tree_num in range(branch_tree_num):
                br_df = branch_df.iloc[2*br_tree_num:2*(br_tree_num+1),:]
                br_tree_nonNan_bool = np.array(br_df.count()) > 0
                br_tree = np.array(br_df.iloc[:,br_tree_nonNan_bool])
                br_tree_flag = np.array(branch_flag_df.iloc[br_tree_num,br_tree_nonNan_bool])
                br_tree_flag_cumsum = np.cumsum(br_tree_flag)
                branch_prepre = [[list(br_tree[m,br_tree_flag_cumsum==br_num]) for m in range(2)] for br_num in range(br_tree_flag_cumsum[-1]+1)]
                branch_pre = [b for b in branch_prepre if branch_passes_filter(b)]
                for br in branch_pre:
                    branch += [[[br[(1-n)][t] for n in range(2)] for t in range(len(br[0]))]]
            
            cell_dic[str(k)][ID].update(branch=branch)
            
            del branch_df, branch_flag_df
            gc.collect()

# %% [code]
cropNum = 5
size_perpanel = 2
check_angle_gap = 5
angle_array = np.arange(0,180,check_angle_gap)
angle_check_threshold = 1
adf_avg_standard = 1

check_length = int(OD_point * scope_length_ratio)

model_angle_list = np.zeros((variable_num, cropNum, cropNum, sequenceNum))
model_vectorNorm_list = np.zeros((variable_num, cropNum, cropNum, sequenceNum))
        
for j in range(variable_num):

    for i in range(sequenceNum):
        ID = str(i)
        cells_pre = cell_dic[str(j)][ID]['cells']
        cells = cells_pre[cells_pre.shape[0]//2-check_length:cells_pre.shape[0]//2+check_length,
                            cells_pre.shape[1]//2-check_length:cells_pre.shape[1]//2+check_length]

        pixel_perpanel = cells.shape[0] // cropNum
        img_remainder = cells.shape[0] % cropNum
        start_index = int(cells.shape[0] - img_remainder//2 - pixel_perpanel*cropNum)

        for x in range(cropNum):
            for y in range(cropNum):
                check_array = cells[int(start_index+pixel_perpanel*y):int(start_index+pixel_perpanel*(y+1)),
                                    int(start_index+pixel_perpanel*x):int(start_index+pixel_perpanel*(x+1))]
                check_fft = np.fft.fft2(check_array, axes=(0,1))
                check_spectrum = np.abs(np.fft.fftshift(check_fft))
                adf = np.array(average_angle(check_spectrum, check_angle_gap))
                check_adf_A = adf[:len(adf)//2]
                check_adf_B = adf[len(adf)//2:]
                all_nan_point_bool = np.logical_and(np.isnan(check_adf_A), np.isnan(check_adf_B))
                check_adf_A[all_nan_point_bool] = 0
                check_adf_B[all_nan_point_bool] = 0
                check_adf_A[np.isnan(check_adf_A)] = check_adf_B[np.isnan(check_adf_A)]
                check_adf_B[np.isnan(check_adf_B)] = check_adf_A[np.isnan(check_adf_B)]
                angle_distribution = (check_adf_A + check_adf_B) / 2
                angle_distribution = angle_distribution ** 10
                if np.sum(angle_distribution) == 0:
                    model_angle_list[j,y,x,i] = 0
                    model_vectorNorm_list[j,y,x,i] = 0
                else:
                    adf_avg_ratio = adf_avg_standard / np.average(angle_distribution)
                    angle_distribution *= adf_avg_ratio
                    
                    avg_vector = np.array([np.sum([angle_distribution[l]*np.sin(2*angle_array[l]*np.pi/180) for l in range(len(angle_array))]),
                                           np.sum([angle_distribution[l]*np.cos(2*angle_array[l]*np.pi/180) for l in range(len(angle_array))])])

                    model_angle_list[j,y,x,i] = np.arctan2(avg_vector[0], avg_vector[1]) / 2 + np.pi / 2
                    model_vectorNorm_list[j,y,x,i] = np.linalg.norm(avg_vector, ord=2)

OCTA_angle_list = np.zeros((cropNum, cropNum, len(fileNum)))
OCTA_vectorNorm_list = np.zeros((cropNum, cropNum, len(fileNum)))

for i in range(len(fileNum)):
    num = fileNum[i]
    imgRotate = imgRotate_forDirectionTendency_dic[num]
    pixel_perpanel = imgRotate.shape[0] // cropNum
    img_remainder = imgRotate.shape[0] % cropNum
    start_index = int(imgRotate.shape[0] - img_remainder//2 - pixel_perpanel*cropNum)

    for x in range(cropNum):
        for y in range(cropNum):
            check_array = imgRotate[int(start_index+pixel_perpanel*y):int(start_index+pixel_perpanel*(y+1)),
                                    int(start_index+pixel_perpanel*x):int(start_index+pixel_perpanel*(x+1))]
            check_fft = np.fft.fft2(check_array, axes=(0,1))
            check_spectrum = np.abs(np.fft.fftshift(check_fft))
            adf = np.array(average_angle(check_spectrum, check_angle_gap))
            check_adf_A = adf[:len(adf)//2]
            check_adf_B = adf[len(adf)//2:]
            all_nan_point_bool = np.logical_and(np.isnan(check_adf_A), np.isnan(check_adf_B))
            check_adf_A[all_nan_point_bool] = 0
            check_adf_B[all_nan_point_bool] = 0
            check_adf_A[np.isnan(check_adf_A)] = check_adf_B[np.isnan(check_adf_A)]
            check_adf_B[np.isnan(check_adf_B)] = check_adf_A[np.isnan(check_adf_B)]
            angle_distribution = (check_adf_A + check_adf_B) / 2
            angle_distribution = angle_distribution ** 10
            adf_avg_ratio = adf_avg_standard / np.average(angle_distribution)
            angle_distribution *= adf_avg_ratio
            
            avg_vector = np.array([np.sum([angle_distribution[l]*np.sin(2*angle_array[l]*np.pi/180) for l in range(len(angle_array))]),
                                   np.sum([angle_distribution[l]*np.cos(2*angle_array[l]*np.pi/180) for l in range(len(angle_array))])])

            OCTA_angle_list[y,x,i] = np.arctan2(avg_vector[0], avg_vector[1]) / 2 + np.pi / 2
            OCTA_vectorNorm_list[y,x,i] = np.linalg.norm(avg_vector, ord=2)

# %% [code]
bin_num = 8

model_angle_avg_perCrop = np.zeros((variable_num, cropNum, cropNum))
model_vectorNorm_perCrop = np.zeros((variable_num, cropNum, cropNum))

for j in range(variable_num):
    model_angle_avg_perCrop[j], model_vectorNorm_perCrop[j] = angle_distribution_map(cropNum, model_angle_list[j], model_vectorNorm_list[j])

OCTA_angle_avg_perCrop = np.zeros((cropNum, cropNum))
OCTA_vectorNorm_perCrop = np.zeros((cropNum, cropNum))
OCTA_angle_avg_perCrop, OCTA_vectorNorm_perCrop = angle_distribution_map(cropNum, OCTA_angle_list, OCTA_vectorNorm_list)

# %% [code]
sin2_diff_forDirectionTendency = np.zeros((variable_num, cropNum, cropNum))
sin2_diff_avg_forDirectionTendency = np.zeros(variable_num)

for j in range(variable_num):
    sin2_diff_avg_forDirectionTendency_pre = []
    for x in range(cropNum):
        for y in range(cropNum):
            sin2_diff_forDirectionTendency[j,y,x] = (np.sin(model_angle_avg_perCrop[j,y,x]-OCTA_angle_avg_perCrop[y,x])) ** 2
            if cropNum % 2 == 1:
                if not (x == cropNum // 2 and y == cropNum // 2):
                    sin2_diff_avg_forDirectionTendency_pre += [(np.sin(model_angle_avg_perCrop[j,y,x]-OCTA_angle_avg_perCrop[y,x])) ** 2]
            else:
                sin2_diff_avg_forDirectionTendency_pre += [(np.sin(model_angle_avg_perCrop[j,y,x]-OCTA_angle_avg_perCrop[y,x])) ** 2]
    sin2_diff_avg_forDirectionTendency[j] = np.average(sin2_diff_avg_forDirectionTendency_pre)

# %% [code]
size_perpanel_x = 2.5
size_perpanel_y = 2.5
fontsize1 = 25
fontsize2 = 20
fontsize_mini = 15
markersize = 5
bar_interval = 1
bar_width = 0.5

fig, ax = plt.subplots(nrows=cropNum, ncols=cropNum, figsize=(cropNum*size_perpanel_x, cropNum*size_perpanel_y),
                       tight_layout=True, sharex=True, sharey=True)

for x in range(cropNum):
    for y in range(cropNum):
        
        sns.swarmplot([list(model_angle_list[m,y,x]*180/np.pi) for m in range(2)]+[list(OCTA_angle_list[y,x]*180/np.pi)],
                      ax=ax[y,x], size=markersize)

        ax[y,x].set_ylim(-10, 190)
        ax[y,x].set_xticks(np.arange(variable_num+1))
        ax[y,x].set_xticklabels(['(+)','( - )','OCTA'], fontsize=fontsize2)
        ax[y,x].set_yticks(np.arange(0,181,60))
        ax[y,x].set_yticklabels(['0', '\u03C0/3', '2\u03C0/3', '\u03C0'], fontsize=fontsize1)
        if y == cropNum-1:
            ax[y,x].text(0.5, -50, 'astrocyte'+'\n'+'dynamics', fontsize=fontsize_mini, ha='center', va='top')

plt.savefig('FigS9.pdf')
plt.close()

# %% [code]
sin2_diff_forDirectionTendency_perSequence = np.zeros((variable_num, sequenceNum))

for j in range(variable_num):
    for i in range(sequenceNum):
        sin2_diff_forDirectionTendency_perSequence_pre = []
        for x in range(cropNum):
            for y in range(cropNum):
                if cropNum % 2 == 1:
                    if not (x == cropNum // 2 and y == cropNum // 2):
                        sin2_diff_forDirectionTendency_perSequence_pre += [(np.sin(model_angle_list[j,y,x,i]-OCTA_angle_avg_perCrop[y,x])) ** 2]
                else:
                    sin2_diff_forDirectionTendency_perSequence_pre += [(np.sin(model_angle_list[j,y,x,i]-OCTA_angle_avg_perCrop[y,x])) ** 2]
        sin2_diff_forDirectionTendency_perSequence[j,i] = np.average(sin2_diff_forDirectionTendency_perSequence_pre)

t_forDirectionTendency, p_forDirectionTendency = st.ttest_ind(sin2_diff_forDirectionTendency_perSequence[0],
                                                              sin2_diff_forDirectionTendency_perSequence[1],
                                                              equal_var=False)

# %% [code]
size_perpanel_x = 8
size_perpanel_y = 10
fontsize = 30
markersize = 15

interval = 2.25
gap = 0.5
width = 0.4
ylim_corr = 0.15
bar_control = 0.3
initial_p = 0.01
maxasterix = 3
d_yerr = 0.2
x_err = 0.05
colWidths_ttest = np.array([0.1,0.2])

fig, ax = plt.subplots(nrows=1, ncols=1, figsize=(size_perpanel_x, size_perpanel_y),
                       tight_layout=True, sharex=True, squeeze=False)

sns.swarmplot([list(sin2_diff_forDirectionTendency_perSequence[j]) for j in range(2)], ax=ax[0,0], size=markersize)
barplot_annotate_brackets_under(0, 1, p_forDirectionTendency,
                                initial_p=initial_p, maxasterix=maxasterix,
                                yerr=-d_yerr, height=d_yerr, dh=0, barh=0.025, axes=ax[0,0], fontsize=fontsize)

show_max = np.max(sin2_diff_forDirectionTendency_perSequence)+0.1
ax[0,0].set_xlim(-0.5, variable_num-1+0.5)
ax[0,0].set_ylim(-0.1, show_max)
ax[0,0].set_xticks(np.arange(variable_num))
ax[0,0].set_xticklabels(['(+)','( - )'], fontsize=fontsize)
ax[0,0].set_xlabel('astrocyte dynamics', fontsize=fontsize)
ax[0,0].set_yticks(np.arange(0,np.floor(show_max*10)/10+0.01,0.1))
ax[0,0].set_yticklabels(np.floor(np.arange(0,show_max,0.1)*10)/10, fontsize=fontsize)
ax[0,0].set_title('Global vascular orientation', fontsize=fontsize)

plt.savefig('Fig5a.pdf')
plt.close()

# %% [code]


# %% [code]


# %% [code]
time_th = 10
length_th = 20
inner_r = OD_point

for j in tqdm(range(variable_num)):
    for i in range(sequenceNum):
        ID = str(i)
        branch = cell_dic[str(j)][ID]['branch']

        whole_branch = []
        inner_branch = []
        outer_branch = []
        inner_flag = []
        branch_first = []
        branch_last = []

        for pos_pre in branch:
            pos = np.array(pos_pre)

            if (pos.shape[0] < time_th):
                continue

            length = np.sum(np.sqrt((pos[1:,0]-pos[:-1,0])**2 + (pos[1:,1]-pos[:-1,1])**2))
            if (length <= length_th):
                continue

            pos_G = np.average(pos, axis=0)
            G_distance = np.linalg.norm(pos_G-center, ord=2)

            whole_branch += [pos]
            inner_flag += [G_distance < inner_r]
            if (G_distance < inner_r):
                inner_branch += [pos]
            else:
                outer_branch += [pos]

            branch_first += [pos[0]]
            branch_last += [pos[-1]]

        else:
            cell_dic[str(j)][ID].update(whole_branch=whole_branch)
            cell_dic[str(j)][ID].update(inner_branch=inner_branch)
            cell_dic[str(j)][ID].update(outer_branch=outer_branch)
            cell_dic[str(j)][ID].update(inner_flag=inner_flag)
            cell_dic[str(j)][ID].update(branch_first=branch_first)
            cell_dic[str(j)][ID].update(branch_last=branch_last)

# %% [code]
status = np.array([1,1,0.5,False])  #(length_th, jump_index, length_min_th, overlap_flag)

cutting_branch_dic.update([('model',{})])

for j in range(variable_num):
    cutting_branch_dic['model'].update([(str(j),{})])
    for i in range(sequenceNum):
        ID = str(i)
        cutting_branch_dic['model'][str(j)].update([(ID,{})])
        branch = cell_dic[str(j)][ID]['whole_branch']
        pos_list = []
        Gpos_list = []
        index_list = []
        length_list = []
        for n in range(len(branch)):
            pos_pre = np.array(branch[n])
            index_list_pre, length_list_pre = pickup_parts_byLength(pos_pre,
                                                            status[0], jump_index=int(status[1]), length_min_th=status[2], overlap_flag=status[3],
                                                            get_length_flag=True)
            pos_list += [[pos_pre[index[0]:index[1]+1,:] for index in index_list_pre]]
            Gpos_list += [np.array([np.average(np.array(pos_pre[index[0]:index[1]+1,:]), axis=0) for index in index_list_pre])]
            index_list + [index_list_pre]
            length_list += [length_list_pre]
        cutting_branch_dic['model'][str(j)][ID].update(branch=pos_list)
        cutting_branch_dic['model'][str(j)][ID].update(Gpos=Gpos_list)
        cutting_branch_dic['model'][str(j)][ID].update(index=index_list)
        cutting_branch_dic['model'][str(j)][ID].update(length=length_list)

# %% [code]
fd_crop_num = 2

place_name = ['horizontal', 'vertical']
x_center_flag_list = [False, True]

ylim_corr = 0.1

model_angle_avg = np.zeros((variable_num, len(place_name), fd_crop_num*2, sequenceNum))
model_angle_avg_total = np.zeros((variable_num, len(place_name), fd_crop_num*2))

for j in tqdm(range(variable_num)):

    for i in range(sequenceNum):

        ID = str(i)

        branch = cutting_branch_dic['model'][str(j)][ID]['branch']
        Gpos_list = cutting_branch_dic['model'][str(j)][ID]['Gpos']
        
        for n,place in enumerate(place_name):
            crop_interval = int(OD_point // fd_crop_num + 1)
            if x_center_flag_list[n]:
                scope_minX = center[0]- crop_interval//2
                scope_maxX = center[0] + crop_interval//2
                scope_minY = center[1] - (crop_interval * fd_crop_num)
                scope_maxY = center[1] + (crop_interval * fd_crop_num)
            else:
                scope_minX = center[0] - (crop_interval * fd_crop_num)
                scope_maxX = center[0] + (crop_interval * fd_crop_num)
                scope_minY = center[1] - crop_interval//2
                scope_maxY = center[1] + crop_interval//2

            x_list = np.arange(scope_minX, scope_maxX+crop_interval, crop_interval)
            y_list = np.arange(scope_minY, scope_maxY+crop_interval, crop_interval)

            angle_list = [[[] for x in range(len(x_list)-1)] for y in range(len(y_list)-1)]

            for (br_pre, Gpos_pre) in zip(branch,Gpos_list):
                for (br,Gpos) in zip(br_pre,Gpos_pre):
                    x_index = np.digitize(Gpos[1], x_list) - 1
                    y_index = np.digitize(Gpos[0], y_list) - 1
                    if (x_index<0) or (x_index>len(x_list)-2) or (y_index<0) or (y_index>len(y_list)-2):
                        continue
                    angle = np.arctan2((br[-1,0]-br[0,0]), (br[-1,1]-br[0,1]))
                    if angle <= -np.pi/2:
                        angle += np.pi
                    if angle > np.pi/2:
                        angle -= np.pi
                    angle = np.abs(angle)
                    angle_list[y_index][x_index] += [angle]

            for y in range(len(y_list)-1):
                for x in range(len(x_list)-1):
                    if len(angle_list[y][x]) == 0:
                        continue
                        
                    angle_pre = angle_list[y][x]
                    x_sum = 0
                    y_sum = 0
                    for _angle in angle_pre:
                        x_sum += np.cos(_angle)
                        y_sum += np.sin(_angle)
                    x_avg = x_sum / len(angle_pre)
                    y_avg = y_sum / len(angle_pre)
                    angle_avg_pre = np.arctan2(y_avg, x_avg)
                    
                    if angle_avg_pre < 0:
                        angle_avg_pre += np.pi
                        
                    if x_center_flag_list[n]:
                        model_angle_avg[j,n,y,i] = angle_avg_pre
                    else:
                        model_angle_avg[j,n,x,i] = angle_avg_pre

for j in range(variable_num):
    for n,place in enumerate(place_name):
        for z in range(fd_crop_num*2):
            avg_vector = np.array([np.sum([np.sin(model_angle_avg[j,n,z,l]) for l in range(sequenceNum)]),
                                   np.sum([np.cos(model_angle_avg[j,n,z,l]) for l in range(sequenceNum)])])
            avg_angle_pre = np.arctan2(avg_vector[0], avg_vector[1])
            if avg_angle_pre < 0:
                angle_avg_pre += np.pi
            model_angle_avg_total[j,n,z] = avg_angle_pre

# %% [code]
sin2_diff_forVerticality = np.zeros((variable_num, len(place_name), fd_crop_num*2))
sin2_diff_avg_forVerticality = np.zeros(variable_num)

for j in range(variable_num):
    for n,place in enumerate(place_name):
        for z in range(fd_crop_num*2):
            sin2_diff_forVerticality[j,n,z] = (np.sin(model_angle_avg_total[j,n,z]-OCTA_angle_avg_total[n,z])) ** 2
    sin2_diff_avg_forVerticality[j] = np.average(sin2_diff_forVerticality[j])

# %% [code]
size_perpanel_x = 6
size_perpanel_y = 10
fontsize = 32.5
fontsize_mini = 27.5
markersize = 15

place_name_list = [['distal temporal','proximal temporal','proximal nasal','distal nasal'],
                   ['distal superior','proximal superior','proximal inferior','distal inferior']]

interval = 2.25
gap = 0.5
width = 0.4
ylim_corr = 0.15
bar_control = 0.3
initial_p = 0.01
maxasterix = 3
d_yerr = 0.2
x_err = 0.05
colWidths_ttest = np.array([1,2])

for n,place in enumerate(place_name):
    fig, ax = plt.subplots(nrows=1, ncols=fd_crop_num*2, figsize=(size_perpanel_x*fd_crop_num*2, size_perpanel_y),
                           tight_layout=True, sharey=True, squeeze=False)
    fig.suptitle('Vascular angle around FAZ ('+place+' regions)', fontsize=fontsize+7.5)
    for z in range(fd_crop_num*2):
        sns.swarmplot([list(model_angle_avg[j,n,z]*180/np.pi) for j in range(2)]+[list(OCTA_angle_avg[n,z]*180/np.pi)], ax=ax[0,z], size=markersize)

        t_forVerticality, p_forVerticality = st.ttest_ind(model_angle_avg[0,n,z],
                                                          OCTA_angle_avg[n,z],
                                                          equal_var=False)
        barplot_annotate_brackets_under(0, 2, p_forVerticality*2,
                                        initial_p=initial_p, maxasterix=maxasterix,
                                        yerr=-d_yerr-10, height=d_yerr, dh=0, barh=0.025, axes=ax[0,z], fontsize=fontsize)
        t_forVerticality, p_forVerticality = st.ttest_ind(model_angle_avg[1,n,z],
                                                          OCTA_angle_avg[n,z],
                                                          equal_var=False)
        barplot_annotate_brackets_under(1, 2, p_forVerticality*2,
                                        initial_p=initial_p, maxasterix=maxasterix,
                                        yerr=-d_yerr, height=d_yerr, dh=0, barh=0.025, axes=ax[0,z], fontsize=fontsize)
    
        ax[0,z].set_xlim(-0.5, variable_num+0.5)
        ax[0,z].set_ylim(-20, 95)
        ax[0,z].set_xticks(np.arange(variable_num+1))
        ax[0,z].set_xticklabels(['(+)','( - )','OCTA'], fontsize=fontsize)
        ax[0,z].set_yticks(np.arange(0,91,15))
        ax[0,z].set_yticklabels(['0', '\u03C0/12', '\u03C0/6', '\u03C0/4', '2\u03C0/3', '5\u03C0/12', '\u03C0/2'], fontsize=fontsize)
        ax[0,z].set_title(place_name_list[n][z], fontsize=fontsize)
        ax[0,z].text(0.5, -30, 'astrocyte'+'\n'+'dynamics', fontsize=fontsize_mini, ha='center', va='top')
    if n == 0:
        plt.savefig('Fig5c.pdf')
    if n == 1:
        plt.savefig('Fig5d.pdf')
    plt.close()

# %% [code]
sin2_diff_forVerticality_perSequence = np.zeros((variable_num, sequenceNum))

for j in range(variable_num):
    for i in range(sequenceNum):
        sin2_diff_forVerticality_perSequence_pre = []
        for n,axis in enumerate(place_name):
            for z in range(fd_crop_num*2):
                sin2_diff_forVerticality_perSequence_pre += [(np.sin(model_angle_avg[j,n,z,i]-OCTA_angle_avg_total[n,z])) ** 2]
        sin2_diff_forVerticality_perSequence[j,i] = np.average(sin2_diff_forVerticality_perSequence_pre)

print(sin2_diff_forVerticality_perSequence)

t_forVerticality, p_forVerticality = st.ttest_ind(sin2_diff_forVerticality_perSequence[0],
                                                              sin2_diff_forVerticality_perSequence[1],
                                                              equal_var=False)

# %% [code]
size_perpanel_x = 8
size_perpanel_y = 10
fontsize = 30
markersize = 15
tick_interval = 0.05
tick_order = 100

interval = 2.25
gap = 0.5
width = 0.4
ylim_corr = 0.15
bar_control = 0.3
initial_p = 0.01
maxasterix = 3
d_yerr = 0.2
x_err = 0.05
colWidths_ttest = np.array([0.1,0.2])

fig, ax = plt.subplots(nrows=1, ncols=1, figsize=(size_perpanel_x, size_perpanel_y),
                       tight_layout=True, sharex=True, squeeze=False)

sns.swarmplot([list(sin2_diff_forVerticality_perSequence[j]) for j in range(2)], ax=ax[0,0], size=markersize)
barplot_annotate_brackets_under(0, 1, p_forVerticality,
                                initial_p=initial_p, maxasterix=maxasterix,
                                yerr=-d_yerr, height=d_yerr, dh=0, barh=0.025, axes=ax[0,0], fontsize=fontsize)

show_max = np.max(sin2_diff_forVerticality_perSequence)+tick_interval
ax[0,0].set_xlim(-0.5, variable_num-1+0.5)
ax[0,0].set_ylim(-0.025, show_max)
ax[0,0].set_xticks(np.arange(variable_num))
ax[0,0].set_xticklabels(['(+)','( - )'], fontsize=fontsize)
ax[0,0].set_xlabel('astrocyte dynamics', fontsize=fontsize)
ax[0,0].set_yticks(np.arange(0,np.floor(show_max*tick_order)/tick_order+1/tick_order,tick_interval))
ax[0,0].set_yticklabels(np.floor(np.arange(0,show_max,tick_interval)*tick_order)/tick_order, fontsize=fontsize)
ax[0,0].set_title('Vascular verticality around FAZ', fontsize=fontsize)

plt.savefig('Fig5b.pdf')
plt.close()

# %% [code]


# %% [code]


# %% [code]
size_perPanel = 5
FAZ_check_r_model = 24
FAZ_center_model = center.copy()
check_angle_gap = 5
angle_array = np.arange(0,180,check_angle_gap)
angle_check_threshold = 1
adf_avg_standard = 1

FAZ_around_name_list = ['superior', 'inferior', 'temporal', 'nasal']
model_angle_FAZaround_list = np.zeros((len(FAZ_around_name_list), variable_num, sequenceNum))
model_cos2_FAZaround_list = np.zeros((len(FAZ_around_name_list), variable_num, sequenceNum))
model_vectorNorm_FAZaround_list = np.zeros((len(FAZ_around_name_list), variable_num, sequenceNum))

for j in range(variable_num):

    for i in range(sequenceNum):
        ID = str(i)
        cells = cell_dic[str(j)][ID]['cells']
        
        for n, name in enumerate(FAZ_around_name_list):
            if n == 0:
                check_array = cells[FAZ_center_model[0]-faz_R_init-FAZ_check_r_model:FAZ_center_model[0]-faz_R_init,
                                    FAZ_center_model[1]-FAZ_check_r_model//2:FAZ_center_model[1]+FAZ_check_r_model//2]
            elif n == 1:
                check_array = cells[FAZ_center_model[0]+faz_R_init:FAZ_center_model[0]+faz_R_init+FAZ_check_r_model,
                                    FAZ_center_model[1]-FAZ_check_r_model//2:FAZ_center_model[1]+FAZ_check_r_model//2]
            elif n == 2:
                check_array = cells[FAZ_center_model[0]-FAZ_check_r_model//2:FAZ_center_model[0]+FAZ_check_r_model//2,
                                    FAZ_center_model[1]-faz_R_init-FAZ_check_r_model:FAZ_center_model[1]-faz_R_init]
            else:
                check_array = cells[FAZ_center_model[0]-FAZ_check_r_model//2:FAZ_center_model[0]+FAZ_check_r_model//2,
                                    FAZ_center_model[1]+faz_R_init:FAZ_center_model[1]+faz_R_init+FAZ_check_r_model]
    
            check_fft = np.fft.fft2(check_array, axes=(0,1))
            check_spectrum = np.abs(np.fft.fftshift(check_fft))
            adf = np.array(average_angle(check_spectrum, check_angle_gap))
            check_adf_A = adf[:len(adf)//2]
            check_adf_B = adf[len(adf)//2:]
            all_nan_point_bool = np.logical_and(np.isnan(check_adf_A), np.isnan(check_adf_B))
            check_adf_A[all_nan_point_bool] = 0
            check_adf_B[all_nan_point_bool] = 0
            check_adf_A[np.isnan(check_adf_A)] = check_adf_B[np.isnan(check_adf_A)]
            check_adf_B[np.isnan(check_adf_B)] = check_adf_A[np.isnan(check_adf_B)]
            angle_distribution = (check_adf_A + check_adf_B) / 2
            angle_distribution = angle_distribution ** 10
    
            if np.sum(angle_distribution) == 0:
                model_angle_FAZaround_list[n,j,i] = 0
                model_vectorNorm_FAZaround_list[n,j,i] = 0
            else:
                adf_avg_ratio = adf_avg_standard / np.average(angle_distribution)
                angle_distribution *= adf_avg_ratio
                
                avg_vector = np.array([np.sum([angle_distribution[l]*np.sin(2*angle_array[l]*np.pi/180) for l in range(len(angle_array))]),
                                       np.sum([angle_distribution[l]*np.cos(2*angle_array[l]*np.pi/180) for l in range(len(angle_array))])])
    
                model_angle_FAZaround_list[n,j,i] = np.arctan2(avg_vector[0], avg_vector[1]) / 2 + np.pi / 2
                model_vectorNorm_FAZaround_list[n,j,i] = np.linalg.norm(avg_vector, ord=2)

                if n < 2:
                    model_cos2_FAZaround_list[n,j,i] = np.cos(np.arctan2(avg_vector[0], avg_vector[1]) / 2) ** 2
                else:
                    model_cos2_FAZaround_list[n,j,i] = np.cos(np.arctan2(avg_vector[0], avg_vector[1]) / 2 + np.pi / 2) ** 2

OCTA_angle_FAZaround_list = np.zeros((len(FAZ_around_name_list), len(fileNum)))
OCTA_cos2_FAZaround_list = np.zeros((len(FAZ_around_name_list), len(fileNum)))
OCTA_vectorNorm_FAZaround_list = np.zeros((len(FAZ_around_name_list), len(fileNum)))

for i in range(len(fileNum)):
    num = fileNum[i]
    imgRotate = imgRotate_forDirectionTendency_dic[num]
    fd_distance = faz_od_stats_dic['distance'][num]
    FAZ_center_OCTA = np.array([imgRotate.shape[0]//2, imgRotate.shape[1]//2])
    FAZ_r = int(faz_stats_dic['r'][num]+0.5)
    FAZ_check_r_OCTA = int((FAZ_check_r_model * fd_distance / OD_point)/2+0.5) * 2
    for n, name in enumerate(FAZ_around_name_list):
        if n == 0:
            check_array = imgRotate[FAZ_center_OCTA[0]-FAZ_r-FAZ_check_r_OCTA:FAZ_center_OCTA[0]-FAZ_r,
                                    FAZ_center_OCTA[1]-FAZ_check_r_OCTA//2:FAZ_center_OCTA[1]+FAZ_check_r_OCTA//2]
        elif n == 1:
            check_array = imgRotate[FAZ_center_OCTA[0]+FAZ_r:FAZ_center_OCTA[0]+FAZ_r+FAZ_check_r_OCTA,
                                    FAZ_center_OCTA[1]-FAZ_check_r_OCTA//2:FAZ_center_OCTA[1]+FAZ_check_r_OCTA//2]
        elif n == 2:
            check_array = imgRotate[FAZ_center_OCTA[0]-FAZ_check_r_OCTA//2:FAZ_center_OCTA[0]+FAZ_check_r_OCTA//2,
                                    FAZ_center_OCTA[1]-FAZ_r-FAZ_check_r_OCTA:FAZ_center_OCTA[1]-FAZ_r]
        else:
            check_array = imgRotate[FAZ_center_OCTA[0]-FAZ_check_r_OCTA//2:FAZ_center_OCTA[0]+FAZ_check_r_OCTA//2,
                                    FAZ_center_OCTA[1]+FAZ_r:FAZ_center_OCTA[1]+FAZ_r+FAZ_check_r_OCTA]

        check_fft = np.fft.fft2(check_array, axes=(0,1))
        check_spectrum = np.abs(np.fft.fftshift(check_fft))
        adf = np.array(average_angle(check_spectrum, check_angle_gap))
        check_adf_A = adf[:len(adf)//2]
        check_adf_B = adf[len(adf)//2:]
        all_nan_point_bool = np.logical_and(np.isnan(check_adf_A), np.isnan(check_adf_B))
        check_adf_A[all_nan_point_bool] = 0
        check_adf_B[all_nan_point_bool] = 0
        check_adf_A[np.isnan(check_adf_A)] = check_adf_B[np.isnan(check_adf_A)]
        check_adf_B[np.isnan(check_adf_B)] = check_adf_A[np.isnan(check_adf_B)]
        angle_distribution = (check_adf_A + check_adf_B) / 2
        angle_distribution = angle_distribution ** 10
    
        if np.sum(angle_distribution) == 0:
            OCTA_angle_FAZaround_list[n,i] = 0
            OCTA_vectorNorm_FAZaround_list[n,i] = 0
        else:
            adf_avg_ratio = adf_avg_standard / np.average(angle_distribution)
            angle_distribution *= adf_avg_ratio
            
            avg_vector = np.array([np.sum([angle_distribution[l]*np.sin(2*angle_array[l]*np.pi/180) for l in range(len(angle_array))]),
                                   np.sum([angle_distribution[l]*np.cos(2*angle_array[l]*np.pi/180) for l in range(len(angle_array))])])

            OCTA_angle_FAZaround_list[n,i] = np.arctan2(avg_vector[0], avg_vector[1]) / 2 + np.pi / 2
            OCTA_vectorNorm_FAZaround_list[n,i] = np.linalg.norm(avg_vector, ord=2)

            if n < 2:
                OCTA_cos2_FAZaround_list[n,i] = np.cos(np.arctan2(avg_vector[0], avg_vector[1]) / 2) ** 2
            else:
                OCTA_cos2_FAZaround_list[n,i] = np.cos(np.arctan2(avg_vector[0], avg_vector[1]) / 2 + np.pi / 2) ** 2

# %% [code]
size_perpanel_x = 6
size_perpanel_y = 10
fontsize = 32.5
fontsize_mini = 27.5
markersize = 15
tick_interval = 0.25
tick_order = 100

interval = 2.25
gap = 0.5
width = 0.4
ylim_corr = 0.25
bar_control = 0.3
initial_p = 0.01
maxasterix = 3
d_yerr = 0.25
x_err = 0.05
colWidths_ttest = np.array([0.1,0.2])

fig, ax = plt.subplots(nrows=1, ncols=fd_crop_num*2, figsize=(size_perpanel_x*fd_crop_num*2, size_perpanel_y),
                       tight_layout=True, sharey=True, squeeze=False)
fig.suptitle('Vascular radiality around FAZ', y=0.975, fontsize=fontsize)
for n, name in enumerate(FAZ_around_name_list):
    sns.swarmplot([list(model_cos2_FAZaround_list[n,j]) for j in range(variable_num)]+[list(OCTA_cos2_FAZaround_list[n])],ax=ax[0,n], size=markersize)

    t_forRadiality, p_forRadiality = st.ttest_ind(model_cos2_FAZaround_list[n,0],
                                                  OCTA_cos2_FAZaround_list[n],
                                                  equal_var=False)
    barplot_annotate_brackets_under(0, 2, p_forRadiality*2,
                                    initial_p=initial_p, maxasterix=maxasterix,
                                    yerr=-d_yerr-0.1, height=d_yerr, dh=0.05, barh=0.025, axes=ax[0,n], fontsize=fontsize)
    t_forRadiality, p_forRadiality = st.ttest_ind(model_cos2_FAZaround_list[n,1],
                                                  OCTA_cos2_FAZaround_list[n],
                                                  equal_var=False)
    barplot_annotate_brackets_under(1, 2, p_forRadiality*2,
                                    initial_p=initial_p, maxasterix=maxasterix,
                                    yerr=-d_yerr, height=d_yerr, dh=0.05, barh=0.025, axes=ax[0,n], fontsize=fontsize)

    ax[0,n].set_xlim(-0.5, variable_num+0.5)
    show_max = np.max([np.max(model_cos2_FAZaround_list),np.max(OCTA_cos2_FAZaround_list)])+0.1
    ax[0,n].set_ylim(-0.3, show_max)
    ax[0,n].set_xticks(np.arange(variable_num+1))
    ax[0,n].set_xticklabels(['(+)','( - )','OCTA'], fontsize=fontsize)
    ax[0,n].set_yticks(np.arange(0,np.floor(show_max*tick_order)/tick_order+1/tick_order,tick_interval))
    ax[0,n].set_yticklabels(np.arange(0,np.floor(show_max*tick_order)/tick_order+1/tick_order,tick_interval), fontsize=fontsize)
    ax[0,n].text(0.5, -0.4, 'astrocyte'+'\n'+'dynamics', fontsize=fontsize_mini, ha='center', va='top')
    ax[0,n].set_title(name, fontsize=fontsize)

plt.savefig('FigS10a.pdf')
plt.close()

# %% [code]


# %% [code]


# %% [code]
OD_check_r_model = 40
model_OD_center = OD_center.copy()
model_angle_check_length = 1

model_br_ODaround_list = []
model_brAngle_ODaround_list = []
model_brRadialAngle_ODaround_list = []
model_brGpos_ODaround_list = []
model_brCos2_ODaround_list = []

model_brCos2_ODaround_avg = np.zeros(variable_num)

for j in tqdm(range(variable_num)):
    
    model_br_ODaround_list += [[]]
    model_brAngle_ODaround_list += [[]]
    model_brRadialAngle_ODaround_list += [[]]
    model_brGpos_ODaround_list += [[]]
    model_brCos2_ODaround_list += [[]]
    
    model_brCos2_ODaround_avg_pre_list = []
    
    for i in range(sequenceNum):
        ID = str(i)

        model_br_ODaround_list[j] += [[]]
        model_brAngle_ODaround_list[j] += [[]]
        model_brRadialAngle_ODaround_list[j] += [[]]
        model_brGpos_ODaround_list[j] += [[]]
        model_brCos2_ODaround_list[j] += [[]]

        branch = cell_dic[str(j)][ID]['whole_branch']
        branch_first = cell_dic[str(j)][ID]['branch_first']
        branch_last = cell_dic[str(j)][ID]['branch_last']
        
        for n in range(len(branch)):
            pos_pre = np.array(branch[n])
            pos = pos_pre.T
            OD_d = np.sqrt((pos[0]-model_OD_center[0])**2 + (pos[1]-model_OD_center[1])**2)

            OD_check_bool = np.any(OD_d < OD_check_r_model)
            if not OD_check_bool:
                continue

            if OD_check_bool:
                model_br_ODaround_list[j][i] += [pos_pre]
                ODtofirst = np.linalg.norm(branch_first[n]-model_OD_center, ord=2)
                ODtolast = np.linalg.norm(branch_last[n]-model_OD_center, ord=2)
                if ODtofirst < ODtolast:
                    check_end = branch_first[n].copy()
                    check_br = pos_pre.copy()
                else:
                    check_end = branch_last[n].copy()
                    check_br = pos_pre[::-1]
                check_length = np.cumsum(np.array([np.linalg.norm(check_br[m+1]-check_br[m], ord=2) for m in range(len(check_br)-1)]))
                if not np.any(check_length<model_angle_check_length):
                    br_angle = np.arctan2((check_br[1,0]-check_end[0]), (check_br[1,1]-check_end[1]))
                    check_Gpos = (check_br[1]+check_end) / 2
                else:
                    check_length_index = np.where(check_length<model_angle_check_length)[0]
                    check_pos = check_br[np.max(check_length_index)+1]
                    br_angle = np.arctan2((check_pos[0]-check_end[0]), (check_pos[1]-check_end[1]))
                    check_Gpos = (check_pos+check_end) / 2
                model_brGpos_ODaround_list[j][i] += [check_Gpos]
                model_brAngle_ODaround_list[j][i] += [br_angle]
                brRadialAngle_pre = br_angle - np.arctan2((check_Gpos[0]-model_OD_center[0]), (check_Gpos[1]-model_OD_center[1]))
                if brRadialAngle_pre < - np.pi:
                    brRadialAngle_pre += 2*np.pi
                if brRadialAngle_pre > np.pi:
                    brRadialAngle_pre -= 2*np.pi
                if brRadialAngle_pre < - np.pi/2:
                    brRadialAngle_pre += np.pi
                if brRadialAngle_pre > np.pi / 2:
                    brRadialAngle_pre -= np.pi
                model_brRadialAngle_ODaround_list[j][i] += [brRadialAngle_pre]
                br_cos2_pre = (np.cos(brRadialAngle_pre))**2
                model_brCos2_ODaround_list[j][i] += [br_cos2_pre]
                model_brCos2_ODaround_avg_pre_list += [br_cos2_pre]

    model_brCos2_ODaround_avg[j] = np.average(model_brCos2_ODaround_avg_pre_list)

# %% [code]
OCTA_br_ODaround_list = []
OCTA_brAngle_ODaround_list = []
OCTA_brRadialAngle_ODaround_list = []
OCTA_brGpos_ODaround_list = []
OCTA_brCos2_ODaround_list = []

OCTA_brCos2_ODaround_avg_pre_list = []

for i in range(len(fileNum)):
    num = fileNum[i]
    
    img_size = neighbor_dic[num]['br_fix'].shape
    fd_distance = faz_od_stats_dic['distance'][num]

    OD_check_r_OCTA = OD_check_r_model * fd_distance / OD_point
    OCTA_OD_center = np.array([img_size[0]/2, img_size[1]/2+fd_distance])
    OCTA_angle_check_length = model_angle_check_length * fd_distance / OD_point

    OCTA_br_ODaround_list += [[]]
    OCTA_brAngle_ODaround_list += [[]]
    OCTA_brRadialAngle_ODaround_list += [[]]
    OCTA_brGpos_ODaround_list += [[]]
    OCTA_brCos2_ODaround_list += [[]]

    branch_pre = branch_OCTA_dic[num]['branch']
    branch = np.array(branch_pre)
    branch_first = branch[:,:,0].copy()
    branch_last = branch[:,:,-1].copy()
    
    for n in range(branch.shape[0]):
        pos = branch[n]
        OD_d = np.sqrt((pos[0]-OCTA_OD_center[0])**2 + (pos[1]-OCTA_OD_center[1])**2)

        OD_check_bool = np.any(OD_d < OD_check_r_OCTA)

        if not OD_check_bool:
            continue
        
        pos_pre = pos.T

        if OD_check_bool:
            OCTA_br_ODaround_list[i] += [pos.T]
            ODtofirst = np.linalg.norm(branch_first[n]-OCTA_OD_center, ord=2)
            ODtolast = np.linalg.norm(branch_last[n]-OCTA_OD_center, ord=2)
            if ODtofirst < ODtolast:
                check_end = branch_first[n].copy()
                check_br = pos_pre.copy()
            else:
                check_end = branch_last[n].copy()
                check_br = pos_pre[::-1]
            check_length = np.cumsum(np.array([np.linalg.norm(check_br[m+1]-check_br[m], ord=2) for m in range(len(check_br)-1)]))
            if not np.any(check_length<OCTA_angle_check_length):
                br_angle = np.arctan2((check_br[1,0]-check_end[0]), (check_br[1,1]-check_end[1]))
                check_Gpos = (check_br[1]+check_end) / 2
            else:
                check_length_index = np.where(check_length<OCTA_angle_check_length)[0]
                check_pos = check_br[np.max(check_length_index)+1]
                br_angle = np.arctan2((check_pos[0]-check_end[0]), (check_pos[1]-check_end[1]))
                check_Gpos = (check_pos+check_end) / 2
            OCTA_brGpos_ODaround_list[i] += [check_Gpos]
            OCTA_brAngle_ODaround_list[i] += [br_angle]
            brRadialAngle_pre = br_angle - np.arctan2((check_Gpos[0]-OCTA_OD_center[0]), (check_Gpos[1]-OCTA_OD_center[1]))
            if brRadialAngle_pre < - np.pi:
                brRadialAngle_pre += 2*np.pi
            if brRadialAngle_pre > np.pi:
                brRadialAngle_pre -= 2*np.pi
            if brRadialAngle_pre < - np.pi/2:
                brRadialAngle_pre += np.pi
            if brRadialAngle_pre > np.pi / 2:
                brRadialAngle_pre -= np.pi
            OCTA_brRadialAngle_ODaround_list[i] += [brRadialAngle_pre]
            br_cos2_pre = (np.cos(brRadialAngle_pre))**2
            OCTA_brCos2_ODaround_list[i] += [br_cos2_pre]
            OCTA_brCos2_ODaround_avg_pre_list += [br_cos2_pre]

OCTA_brCos2_ODaround_avg = np.average(OCTA_brCos2_ODaround_avg_pre_list)

# %% [code]
size_perpanel_x = 7.5
size_perpanel_y = 10
fontsize = 30
fontsize_mini = 25
markersize = 15
tick_interval = 0.25
tick_order = 100

interval = 2.25
gap = 0.5
width = 0.4
ylim_corr = 0.25
bar_control = 0.3
initial_p = 0.01
maxasterix = 3
d_yerr = 0.5
x_err = 0.05
colWidths_ttest = np.array([0.1,0.2])

model_cos2_perAngleDivide_avg_perSequence = np.zeros((variable_num, sequenceNum))
for j in range(variable_num):
    for i in range(sequenceNum):
        cos2_perAngleDivide_avg_perSequence_pre = []
        for m, (br_Gpos, br_cos2) in enumerate(zip(model_brGpos_ODaround_list[j][i], model_brCos2_ODaround_list[j][i])):
            br_pos_angle_pre = np.arctan2((br_Gpos[0]-model_OD_center[0]), (br_Gpos[1]-model_OD_center[1]))
            br_pos_angle = (br_pos_angle_pre + np.pi + np.pi/2) % (2*np.pi) - np.pi
            if br_pos_angle <= 0:
                cos2_perAngleDivide_avg_perSequence_pre += [br_cos2]
        model_cos2_perAngleDivide_avg_perSequence[j,i] = np.average(cos2_perAngleDivide_avg_perSequence_pre)

OCTA_cos2_perAngleDivide_avg_perSequence = np.zeros(len(fileNum))
cos2_perAngleDivide_avg_perSequence_pre = []
for i in range(len(fileNum)):
    num = fileNum[i]
    img_size = neighbor_dic[num]['br_fix'].shape
    fd_distance = faz_od_stats_dic['distance'][num]
    OCTA_OD_center = np.array([img_size[0]/2, img_size[1]/2+fd_distance])
    for m, (br_Gpos, br_cos2) in enumerate(zip(OCTA_brGpos_ODaround_list[i], OCTA_brCos2_ODaround_list[i])):
        br_pos_angle_pre = np.arctan2((br_Gpos[0]-OCTA_OD_center[0]), (br_Gpos[1]-OCTA_OD_center[1]))
        br_pos_angle = (br_pos_angle_pre + np.pi + np.pi/2) % (2*np.pi) - np.pi
        if br_pos_angle <= 0:
            cos2_perAngleDivide_avg_perSequence_pre += [br_cos2]
    OCTA_cos2_perAngleDivide_avg_perSequence[i] = np.average(cos2_perAngleDivide_avg_perSequence_pre)


fig, ax = plt.subplots(nrows=1, ncols=1, figsize=(size_perpanel_x, size_perpanel_y),
                       tight_layout=True, sharey=True, squeeze=False)
fig.suptitle('        Vascular radiality around OD', y=0.975, fontsize=fontsize)
sns.swarmplot([list(model_cos2_perAngleDivide_avg_perSequence[j]) for j in range(2)]+[list(OCTA_cos2_perAngleDivide_avg_perSequence)],
              ax=ax[0,0], size=markersize)

t_forRadiality, p_forRadiality = st.ttest_ind(model_cos2_perAngleDivide_avg_perSequence[0],
                                              OCTA_cos2_perAngleDivide_avg_perSequence,
                                              equal_var=False)
barplot_annotate_brackets_under(0, 2, p_forRadiality*2,
                                initial_p=initial_p, maxasterix=maxasterix,
                                yerr=-d_yerr, height=d_yerr, dh=-0.05, barh=0.025, axes=ax[0,0], fontsize=fontsize)
t_forRadiality, p_forRadiality = st.ttest_ind(model_cos2_perAngleDivide_avg_perSequence[1],
                                              OCTA_cos2_perAngleDivide_avg_perSequence,
                                              equal_var=False)
barplot_annotate_brackets_under(1, 2, p_forRadiality*2,
                                initial_p=initial_p, maxasterix=maxasterix,
                                yerr=-d_yerr, height=d_yerr, dh=-0.1, barh=0.025, axes=ax[0,0], fontsize=fontsize)

ax[0,0].set_xlim(-0.5, variable_num+0.5)
show_max = 1.05
ax[0,0].set_ylim(-0.15, show_max+0.1)
ax[0,0].set_xticks(np.arange(variable_num+1))
ax[0,0].set_xticklabels(['(+)','( - )','OCTA'], fontsize=fontsize)
ax[0,0].set_yticks(np.arange(0,np.floor(show_max*tick_order)/tick_order+1/tick_order,tick_interval))
ax[0,0].set_yticklabels(np.arange(0,np.floor(show_max*tick_order)/tick_order+1/tick_order,tick_interval), fontsize=fontsize)
ax[0,0].text(0.5, -0.25, 'astrocyte dynamics', fontsize=fontsize_mini, ha='center', va='top')
plt.savefig('FigS10b.pdf')
plt.close()

# %% [code]
