# Supplementary material for: Mathematical Modeling of Human Retinal Vascular Pattern Around the Foveal Avascular Zone
Source: Transl Vis Sci Technol. 2026 Mar 2;15(3):1. doi: 10.1167/tvst.15.3.1 (PMC12967130; doi:10.1167/tvst.15.3.1)
Supplement: Supplement 5 [file tvst-15-3-1_s005.zip › code/python_code/FigS1/FigS1.ipynb]

# %% [code]
import numpy as np
import matplotlib.pyplot as plt
import seaborn as sns
import matplotlib.patches as patches

# %% [code]
L = 1024
r = 500

OD_angle = np.pi / 12
angle_interval = 10
psi_interval = 0.01

angle_list = np.arange(0,180,angle_interval)
psi_list = np.arange(0,1+psi_interval,psi_interval) * np.pi

cosPsi = np.cos(psi_list)
sinPsi = np.sin(psi_list)
sinOD = np.sin(OD_angle)

scopeSize = int(r*sinOD*1.25)

# %% [code]
scalebar_length = 1
fd_scale_avg = 4.37971830982967
model_scale_perPixel = fd_scale_avg / (r*sinOD)
model_scalebar_pixel = scalebar_length / model_scale_perPixel

bar_margin_x = 5
bar_margin_y = 5
bar_height = 2
sidebar_height = 2

fig, ax = plt.subplots(figsize=(10,10))
for angle in angle_list:
    theta = angle * np.pi / 180
    cosTheta = np.cos(theta)
    sinTheta = np.sin(theta)
    x_plot = r * (cosPsi * cosTheta + sinPsi * sinOD*(sinTheta**2)/(np.sqrt(1-(sinOD**2)*(cosTheta**2)))) + L//2
    y_plot = r * (cosPsi * sinTheta - sinPsi * sinOD*sinTheta*cosTheta/(np.sqrt(1-(sinOD**2)*(cosTheta**2)))) + L//2
    ax.plot(x_plot, y_plot, c='k')

ax.scatter([L//2], [L//2], c='r')
bar = patches.Rectangle(xy=(bar_margin_x, bar_margin_y+bar_height),
                        width=model_scalebar_pixel, height=bar_height, fc='r')
ax.add_patch(bar)
bar = patches.Rectangle(xy=(bar_margin_x, bar_margin_y+bar_height+sidebar_height),
                        width=bar_height, height=sidebar_height*2+bar_height, fc='r')
ax.add_patch(bar)
bar = patches.Rectangle(xy=(bar_margin_x+model_scalebar_pixel-bar_height, bar_margin_y+bar_height+sidebar_height),
                        width=bar_height, height=sidebar_height*2+bar_height, fc='r')
ax.add_patch(bar)
ax.set_xlim(0,L)
ax.set_ylim(0,L)
ax.axes.xaxis.set_visible(False)
ax.axes.yaxis.set_visible(False)
plt.savefig('FigS1a.pdf')
plt.close()


fig, ax = plt.subplots(figsize=(10,10))
for angle in angle_list:
    theta = angle * np.pi / 180
    cosTheta = np.cos(theta)
    sinTheta = np.sin(theta)
    x_plot = r * (cosPsi * cosTheta + sinPsi * sinOD*(sinTheta**2)/(np.sqrt(1-(sinOD**2)*(cosTheta**2)))) + L//2
    y_plot = r * (cosPsi * sinTheta - sinPsi * sinOD*sinTheta*cosTheta/(np.sqrt(1-(sinOD**2)*(cosTheta**2)))) + L//2
    ax.plot(x_plot, y_plot, c='k')

ax.scatter([L//2], [L//2], c='r')
bar = patches.Rectangle(xy=(bar_margin_x+L//2-scopeSize, bar_margin_y+bar_height+L//2-scopeSize),
                        width=model_scalebar_pixel, height=bar_height, fc='r')
ax.add_patch(bar)
bar = patches.Rectangle(xy=(bar_margin_x+L//2-scopeSize, bar_margin_y+bar_height+sidebar_height+L//2-scopeSize),
                        width=bar_height, height=sidebar_height*2+bar_height, fc='r')
ax.add_patch(bar)
bar = patches.Rectangle(xy=(bar_margin_x+model_scalebar_pixel-bar_height+L//2-scopeSize,
                            bar_margin_y+bar_height+sidebar_height+L//2-scopeSize),
                        width=bar_height, height=sidebar_height*2+bar_height, fc='r')
ax.add_patch(bar)
ax.set_xlim(L//2-scopeSize, L//2+scopeSize)
ax.set_ylim(L//2-scopeSize, L//2+scopeSize)
ax.axes.xaxis.set_visible(False)
ax.axes.yaxis.set_visible(False)
plt.savefig('FigS1b.pdf')
plt.close()
