# Supplementary material for: Mathematical Modeling of Human Retinal Vascular Pattern Around the Foveal Avascular Zone
Source: Transl Vis Sci Technol. 2026 Mar 2;15(3):1. doi: 10.1167/tvst.15.3.1 (PMC12967130; doi:10.1167/tvst.15.3.1)
Supplement: Supplement 5 [file tvst-15-3-1_s005.zip › code/python_code/FigS11b/2_FigS11b.ipynb]

# %% [code]
import numpy as np
import matplotlib.pyplot as plt
import matplotlib.patches as patches
from tqdm import tqdm
import cv2
import pandas as pd
from skimage.filters import meijering
import scipy.ndimage as ndimage
from PIL import Image
import sympy
from scipy import integrate
from matplotlib.colors import Normalize

# %% [code]
def highpass_filter(img, radius, lowpassFlag=False, lowpassRadiusCorr=0):
    dft = np.fft.fft2(img, axes=(0,1))
    dft_shift = np.fft.fftshift(dft)
    mask = np.zeros_like(img, dtype=np.float32)
    cy = mask.shape[0] // 2
    cx = mask.shape[1] // 2
    cv2.circle(mask, (cx,cy), radius, (1,1,1), -1)[0]
    mask = 1 - mask
    mask2 = cv2.GaussianBlur(mask, (5,5), 0)
    dft_shift_masked2 = np.multiply(dft_shift,mask2)
    if lowpassFlag:
        mask = np.zeros_like(img, dtype=np.float32)
        cy = mask.shape[0] // 2
        cx = mask.shape[1] // 2
        lowpassR = np.min([cy,cx]) - lowpassRadiusCorr
        if lowpassR < 0:
            print('error  -> minus_radius')
        cv2.circle(mask, (cx,cy), lowpassR, (1,1,1), -1)[0]
        mask2 = cv2.GaussianBlur(mask, (5,5), 0)
        dft_shift_masked2 = np.multiply(dft_shift_masked2,mask2)
    back_ishift_masked2 = np.fft.ifftshift(dft_shift_masked2)
    img_filtered2 = np.fft.ifft2(back_ishift_masked2, axes=(0,1))
    imgbp = np.real(img_filtered2)
    imgbp = ((imgbp-np.min(imgbp))/(np.max(imgbp)-np.min(imgbp))*255).astype('uint8')
    return imgbp

# %% [code]
img_dic = {}
fileSum = 10
file_path = 'OCTA/'
fileNum = np.array([])

for i in range(fileSum):
    num = '{:0=2}'.format(i+1)
    fileNum = np.append(fileNum, [num])
    filename = file_path + num + '.tif'
    im = cv2.imread(filename)
    img = im[:,:,0]
    img_dic.update([(num, img)])

imgbp_dic = {}
faz_stats_dic = {}
faz_stats_dic.update([('center', {})])
faz_stats_dic.update([('r', {})])
od_stats_dic = {}
od_stats_dic.update([('center', {})])
od_stats_dic.update([('r', {})])
faz_od_stats_dic = {}
faz_od_stats_dic.update([('distance', {})])
faz_od_stats_dic.update([('theta', {})])
img_gauss_dic = {}
img_gauss_fix_dic = {}
img_gauss_avg = np.zeros(len(fileNum))
od_faz_mask_dic = {}
scope_length_ratio_array = np.zeros(len(fileNum))

radius = 6
fazOD_wideThreshold = 150
fazOD_sizeThreshold = 100
threshold = 100

delete_frame_size = 10

img_avg_pre = []

for i,num in enumerate(fileNum):
    img = img_dic[num]
    imgbp = highpass_filter(img, radius)
    imgbp_dic.update([(num, imgbp)])
    img_gauss = cv2.GaussianBlur(imgbp,(11,11),11)
    img_gauss_dic.update([(num, img_gauss)])
    img_gauss_avg[i] = np.average(img_gauss)

    img_avg_pre += [np.average(img)]

img_avg = np.average(img_avg_pre)
img_gauss_correction = np.average(img_gauss_avg) - img_gauss_avg

for i,num in enumerate(fileNum):
    img = img_dic[num]
    img_gauss = img_gauss_dic[num]
    img_gauss_fix = img_gauss + img_gauss_correction[i]
    
    checkFlag_over = np.any(img_gauss_fix>255)
    if checkFlag_over:
        while checkFlag_over:
            max_point = np.where(np.max(img_gauss_fix))
            img_gauss_fix[max_point] = 255
            checkFlag_over = np.any(img_gauss_fix>255)
    
    checkFlag_under = np.any(img_gauss_fix<0)
    if checkFlag_under:
        while checkFlag_under:
            min_point = np.where(np.min(img_gauss_fix))
            img_gauss_fix[min_point] = 0
            checkFlag_over = np.any(img_gauss_fix<0)
    
    img_gauss_fix = img_gauss_fix.astype(np.uint8)
    th, im_th = cv2.threshold(img_gauss_fix, threshold, 255, cv2.THRESH_BINARY_INV)
    im_th[:fazOD_wideThreshold,:] = 0
    im_th[-fazOD_wideThreshold:,:] = 0
    retval, labels, stats, centroids = cv2.connectedComponentsWithStats(im_th)
    for j, row in enumerate(stats):
        if row[cv2.CC_STAT_AREA] < fazOD_sizeThreshold:
            labels[labels==j] = 0
    
    labels = labels > 0
    labels = labels.astype(np.uint8)
    retval, labels, stats, centroids = cv2.connectedComponentsWithStats(labels)
    
    meanintensity = np.array([np.mean(img_gauss_fix[np.where(labels==i)]) for i in range(np.max(labels))])
    od_label = np.where(meanintensity==np.min(meanintensity))
    od_stats = stats[od_label]
    if od_stats.shape[0] > 1:
        print('error -> od_multi')
        break
    od_center = centroids[od_label][0,::-1]
    od_center = od_center.astype(np.uint32)
    od_area = int(stats[od_label, cv2.CC_STAT_AREA])
    od_r = int(np.sqrt(od_area/np.pi))
    
    
    dist = np.linalg.norm(centroids[1:]-im.shape[0]//2,axis=1)
    faz_label = np.where(dist==np.min(dist))
    faz_stats = stats[faz_label]
    if faz_stats.shape[0] > 1:
        print('error -> faz_multi')
        break
    faz_center = centroids[1:][faz_label][0,::-1]
    faz_center = faz_center.astype(np.uint32)
    faz_area = int(stats[faz_label, cv2.CC_STAT_AREA])
    faz_r = int(np.sqrt(faz_area/np.pi))

    img = img * img_avg / np.average(img)
    
    if(od_center[1] < faz_center[1]):
        img = img[:,::-1]
        labels = labels[:,::-1]
        faz_center[1] = img.shape[1] - faz_center[1]
        od_center[1] = img.shape[1] - od_center[1]

    img_dic.update([(num, img)])
        
    od_stats_dic['center'].update([(num, od_center)])
    od_stats_dic['r'].update([(num, od_r)])
    faz_stats_dic['center'].update([(num, faz_center)])
    faz_stats_dic['r'].update([(num, faz_r)])
    
    faz_od_vector = np.array([od_center[0]-faz_center[0], od_center[1]-faz_center[1]]).astype(np.int32)
    faz_od_distance = np.sqrt(faz_od_vector[0]**2+faz_od_vector[1]**2)
    faz_od_theta = np.arctan2(faz_od_vector[0], faz_od_vector[1])
    faz_od_stats_dic['distance'].update([(num, faz_od_distance)])
    faz_od_stats_dic['theta'].update([(num, faz_od_theta)])

    check_theta = -faz_od_theta + np.pi/4
    check_ratio = np.sin(check_theta)
    area_end_distance_list = np.array([(faz_center[0]-delete_frame_size)/check_ratio,
                                       (faz_center[1]-delete_frame_size)/check_ratio,
                                       (img.shape[0]-faz_center[0]-delete_frame_size)/check_ratio,
                                       (img.shape[1]-faz_center[1]-delete_frame_size)/check_ratio])

    scope_length_ratio_array[i] = np.min(area_end_distance_list) / np.sqrt(2) / faz_od_distance
    
    od_mask = labels==od_label
    od_mask = od_mask.astype(np.uint8)
    faz_label = faz_label[0] + 1
    faz_mask = labels==faz_label
    faz_mask = faz_mask.astype(np.int8)

    #mask合成
    od_faz_mask = od_mask + faz_mask
    od_faz_mask = ndimage.binary_fill_holes(od_faz_mask)
    od_faz_mask = 1 - od_faz_mask
    
    od_faz_mask_dic.update([(num, od_faz_mask)])

scope_length_ratio = np.min(scope_length_ratio_array)

# %% [code]
L = 512
simulationLength = 2000
memory_frame = 100
memory_perFrame = simulationLength//memory_frame

dx = 0.1
dt = 0.1

center = np.array([L//2,L//2])
OD_point = 100
OD_center = np.array([L//2,L//2+OD_point])

# %% [code]
param_name_list = np.array(['alpha', 'beta', 'uThreshold', 'p', 'branch_angle_deg',
                            'Du_list', 'd0', 'initialTipCellDistance', 'tipCellsNum_init', 'regulateXiOxygenAdd',
                            'p_eden', 'faz_R_init', 'inhibitor_diff_r', 'd0_Du_ratio', 'u_migrationThreshold', 'regulateXi'])

astrocyte_mode_name_list = ['spread', 'fixed']

# %% [code]
variable_kind_list = ['u_migrationThreshold', 'regulateXi']
first_variable_list = [10, 11, 12, 13, 14, 15, 16, 17, 18]
second_variable_list = [1, 1.5, 2, 2.5, 3, 3.5, 4, 4.5]
file_variable_len1 = 2
file_variable_len2 = 2

sequenceNum = 10
variable1_num = len(first_variable_list)
variable2_num = len(second_variable_list)

cell_dic = {}

for k in range(variable1_num):
    first_variable = first_variable_list[k]
    cell_dic.update([(str(k),{})])

    print(f'{variable_kind_list[0]}={first_variable}  ({k+1}:{variable1_num})')
    for j in tqdm(range(len(second_variable_list))):
        second_variable = second_variable_list[j]
        cell_dic[str(k)].update([(str(j),{})])
        for i in range(sequenceNum):
            ID = str(i)
            cell_dic[str(k)][str(j)].update([(ID, {})])

            param_str = f'{variable_kind_list[0]}{first_variable:.{file_variable_len1}f}_{variable_kind_list[1]}{second_variable:.{file_variable_len2}f}_seq{i}'.replace(".", "p")
            
            cells_df = pd.read_csv(f'cells_{param_str}.csv', header=None)
            cells = np.array(cells_df)
            cell_dic[str(k)][str(j)][ID].update(cells=cells)

# %% [code]
dx = 0.1
dx_forScale = 0.4
dt = 0.01
dt_forScale = 21
show_order_list = np.array([10, 10])

variable_kind_index_list = np.array([np.where(param_name_list==variable_kind)[0][0] for variable_kind in variable_kind_list])
print(variable_kind_index_list)

variable_transform_list = np.zeros(len(variable_kind_index_list))
for k,variable_kind_index in enumerate(variable_kind_index_list):
    if np.any(np.array([7,11,12])==variable_kind_index):
        variable_transform_list[k] = dx * dx_forScale
    elif np.any(np.array([2,9,14,15])==variable_kind_index):
        variable_transform_list[k] = 1 / (dx_forScale**3)
    elif variable_kind_index == 0:
        variable_transform_list[k] = dx_forScale / dt_forScale
    elif variable_kind_index == 1:
        variable_transform_list[k] = (dx_forScale**5) / dt_forScale
    elif variable_kind_index == 3:
        variable_transform_list[k] = 1 / (dt * dt_forScale)
    elif variable_kind_index == 5:
        variable_transform_list[k] = (dx_forScale**2) / dt_forScale
    elif variable_kind_index == 6:
        variable_transform_list[k] = 1 / dt_forScale
    elif variable_kind_index == 10:
        variable_transform_list[k] = (dx * dx_forScale) / (dt * dt_forScale)
    elif variable_kind_index == 13:
        variable_transform_list[k] = 1 / (dx_forScale**2)
    else:
        variable_transform_list[k] = 1

first_variable_param_scale_array = np.array(first_variable_list) * variable_transform_list[0]
second_variable_param_scale_array = np.array(second_variable_list) * variable_transform_list[1]

first_variable_param_scale_array_forShow = np.floor(first_variable_param_scale_array*show_order_list[0]+0.5)/show_order_list[0]
second_variable_param_scale_array_forShow = np.floor(second_variable_param_scale_array*show_order_list[1]+0.5)/show_order_list[1]

# %% [code]
show_variable_len1 = 1
show_variable_len2 = 1
show_order1 = 0
show_order2 = 0

# %% [code]
dilate_size = 2
dilate_kernel = np.ones((dilate_size, dilate_size), np.uint8)

cells_dilate_dic = {}
cells_sk_dic = {}

for k in range(variable1_num):
    cells_dilate_dic.update([(str(k), {})])
    cells_sk_dic.update([(str(k), {})])
    
    for j in tqdm(range(variable2_num)):
        cells_dilate_dic[str(k)].update([(str(j), {})])
        cells_sk_dic[str(k)].update([(str(j), {})])
        
        for i in range(sequenceNum):
            ID = str(i)
            cells_pre = cell_dic[str(k)][str(j)][ID]['cells']
            cells = cells_pre[int(cells_pre.shape[0]//2-OD_point*scope_length_ratio)\
                                    :int(cells_pre.shape[0]//2+OD_point*scope_length_ratio),
                                    int(cells_pre.shape[1]//2-OD_point*scope_length_ratio)\
                                    :int(cells_pre.shape[1]//2+OD_point*scope_length_ratio)]
            
            cells_dilate = cv2.dilate(cells, dilate_kernel)
            cells_dilate_dic[str(k)][str(j)].update([(ID, cells_dilate)])
            
            sk = cv2.ximgproc.thinning(255*(cells_dilate>0).astype(np.uint8), thinningType=cv2.ximgproc.THINNING_GUOHALL)
            cells_sk_dic[str(k)][str(j)].update([(ID, sk)])

# %% [code]
sigma = [1,2,1]
black_ridges = False
radius = 10
expand_width = 100
delete_frame_size = 10
sk_th = 0.2
OCTA_resize_dic = {}
OCTA_sk_dic = {}
for i in tqdm(range(len(fileNum))):

    num = fileNum[i]
    img = img_dic[num]
    od_faz_mask = od_faz_mask_dic[num]
    fd_distance = faz_od_stats_dic['distance'][num]
    faz_center = faz_stats_dic['center'][num] + expand_width//2
    od_center = od_stats_dic['center'][num] + expand_width//2
    fd_theta = faz_od_stats_dic['theta'][num] * 180 / np.pi
    
    imgEx = np.ones((img.shape[0]+expand_width, img.shape[1]+expand_width))
    imgEx[expand_width//2:img.shape[0]+expand_width//2, expand_width//2:img.shape[1]+expand_width//2] = img
    pil_img = Image.fromarray(imgEx)
    pil_img_rotate = pil_img.rotate(fd_theta, translate=(imgEx.shape[1]//2-faz_center[1], imgEx.shape[0]//2-faz_center[0]))
    img_rotate = np.array(pil_img_rotate)
    
    img_resize = cv2.resize(img_rotate, None, fx=OD_point/fd_distance, fy=OD_point/fd_distance)
    img_resize_output = img_resize[int(img_resize.shape[0]//2-OD_point*scope_length_ratio)\
                                    :int(img_resize.shape[0]//2+OD_point*scope_length_ratio),
                                    int(img_resize.shape[1]//2-OD_point*scope_length_ratio)\
                                    :int(img_resize.shape[1]//2+OD_point*scope_length_ratio)]
    OCTA_resize_dic.update([(num, img_resize_output)])

    imgh = highpass_filter(img_resize, radius)
    imgm = meijering(imgh, sigmas=sigma, black_ridges=black_ridges)

    imgm_avg = np.average(imgm)
    imgm[:delete_frame_size,:] = imgm_avg
    imgm[-delete_frame_size:,:] = imgm_avg
    imgm[:,:delete_frame_size] = imgm_avg
    imgm[:,-delete_frame_size:] = imgm_avg

    imgm = imgm[int(imgm.shape[0]//2-OD_point*scope_length_ratio)\
                :int(imgm.shape[0]//2+OD_point*scope_length_ratio),
                int(imgm.shape[1]//2-OD_point*scope_length_ratio)\
                :int(imgm.shape[1]//2+OD_point*scope_length_ratio)]

    sk = cv2.ximgproc.thinning(255*(imgm>sk_th).astype(np.uint8), thinningType=cv2.ximgproc.THINNING_GUOHALL)
    OCTA_sk_dic.update([(num, sk)])

# %% [code]
br_sizeTh_forDensity = 3

model_vascular_density = np.zeros((variable1_num, variable2_num, sequenceNum))
OCTA_vascular_density = np.zeros(len(fileNum))

for k in range(variable1_num):
    for j in range(variable2_num):
        for i in range(sequenceNum):
            ID = str(i)
            cells_dilate = cells_dilate_dic[str(k)][str(j)][ID]
            sk = cells_sk_dic[str(k)][str(j)][ID]
    
            count = sk*0
            for x in range(-1,2):
                for y in range(-1,2):
                    count += np.roll(sk, (x,y), axis=(0,1))
            count = count * sk
            root = (count>=4).astype(np.uint8)
            br = ((count>0)*(count<4)).astype(np.uint8)
            
            retval, labels, stats, centroids = cv2.connectedComponentsWithStats(br)
            for n, row in enumerate(stats):
                if row[cv2.CC_STAT_AREA] < br_sizeTh_forDensity:
                    labels[labels==n] = 0
            
            br_fix = (labels+root > 0).astype(np.uint8)
            
            vascular_density = np.sum(br_fix) / (br_fix.shape[0]*br_fix.shape[1])
            model_vascular_density[k,j,i] = vascular_density

for i in tqdm(range(len(fileNum))):
    num = fileNum[i]
    img_resize = OCTA_resize_dic[num]
    
    sk = OCTA_sk_dic[num]
    count = sk*0
    for x in range(-1,2):
        for y in range(-1,2):
            count += np.roll(sk, (x,y), axis=(0,1))
    count = count * sk
    root = (count>=4).astype(np.uint8)
    br = ((count>0)*(count<4)).astype(np.uint8)
    
    retval, labels, stats, centroids = cv2.connectedComponentsWithStats(br)
    for n, row in enumerate(stats):
        if row[cv2.CC_STAT_AREA] < br_sizeTh_forDensity:
            labels[labels==n] = 0
    
    br_fix = (labels+root > 0).astype(np.uint8)
    
    vascular_density = np.sum(br_fix) / (br_fix.shape[0]*br_fix.shape[1])
    OCTA_vascular_density[i] = vascular_density

# %% [code]
size_perpanel = 2.5
fontsize = 37.5
fontsize_mini = 27.5

model_vascular_density_avg = np.array([[np.average(model_vascular_density[k,j]) for j in range(variable2_num)] for k in range(variable1_num)])
OCTA_vascular_density_avg = np.average(OCTA_vascular_density)
vascular_density_score = model_vascular_density_avg - OCTA_vascular_density_avg

color_limit = np.max(np.floor(np.abs(vascular_density_score)*10)/10)
colorVmin = - color_limit
colorVmax = color_limit

fig, ax = plt.subplots(nrows=1, ncols=1,
                       figsize=(variable2_num*size_perpanel,variable1_num*size_perpanel),
                       tight_layout=True, sharey=True, squeeze=False)

mappable = ax[0,0].imshow(vascular_density_score,norm=Normalize(vmin=colorVmin, vmax=colorVmax), cmap='seismic')

ax[0,0].set_title('Vascular density', fontsize=fontsize)
ax[0,0].set_xlabel(variable_kind_list[1], fontsize=fontsize)
ax[0,0].set_xticks(np.arange(variable2_num))
ax[0,0].set_xticklabels([f'{second_variable_param_scale_array_forShow[j]*(10**show_order2):.{show_variable_len2}f}' for j in range(variable2_num)], fontsize=fontsize)
ax[0,0].set_ylabel(variable_kind_list[0], fontsize=fontsize)
ax[0,0].set_yticks(np.arange(variable1_num))
ax[0,0].set_yticklabels([f'{first_variable_param_scale_array_forShow[k]*(10**show_order1):.{show_variable_len1}f}' for k in range(variable1_num)], fontsize=fontsize)

pp = fig.colorbar(mappable, ax=ax[0,0], orientation='vertical', shrink=0.7)
pp.ax.tick_params(labelsize=fontsize_mini)
plt.savefig('FigS11b.pdf')
plt.close()
