# Supplementary material for: Mathematical Modeling of Human Retinal Vascular Pattern Around the Foveal Avascular Zone
Source: Transl Vis Sci Technol. 2026 Mar 2;15(3):1. doi: 10.1167/tvst.15.3.1 (PMC12967130; doi:10.1167/tvst.15.3.1)
Supplement: Supplement 5 [file tvst-15-3-1_s005.zip › code/python_code/FigS11c/2_FigS11c.ipynb]

# %% [code]
import numpy as np
import matplotlib.pyplot as plt
from tqdm import tqdm
import cv2
import pandas as pd
import seaborn as sns

# %% [code]
def neighbor_count(cells):
    count = cells*0
    for x in range(-1,2):
        for y in range(-1,2):
            count += np.roll(cells, (x,y), axis=(0,1))
    count = count * cells
    return count

def delete_short_branch(br, br_sizeTh):
    retval, labels, stats, centroids = cv2.connectedComponentsWithStats(br)
    for j, row in enumerate(stats):
        if row[cv2.CC_STAT_AREA] < br_sizeTh:
            labels[labels==j] = 0
    br_fix = labels > 0
    br_fix = br_fix.astype(np.uint8)
    return br_fix, labels, centroids

def detect_nextPoint(point, line):
    detectX = [0,0,-1,1,-1,1,-1,1]
    detectY = [-1,1,0,0,-1,-1,1,1]
    
    detect_point = []
    for _x,_y in zip(detectX[:4], detectY[:4]):
        if line[point[0]+_y, point[1]+_x]==1:
            detect_point += [[point[0]+_y, point[1]+_x]]
    else:
        if len(detect_point)==1:
            line[detect_point[0][0], detect_point[0][1]] = -1
            return detect_point[0], line
        elif len(detect_point)>1:
            print(detect_point)
            print('error -> 2 more points (horizontal/vertical)')
            return None, None
        else:
            for _x,_y in zip(detectX[4:], detectY[4:]):
                if line[point[0]+_y, point[1]+_x]==1:
                    detect_point += [[point[0]+_y, point[1]+_x]]
            else:
                if len(detect_point)==1:
                    line[detect_point[0][0], detect_point[0][1]] = -1
                    return detect_point[0], line
                elif len(detect_point)>1:
                    print(detect_point)
                    print('error -> 2 more points (cross)')
                    return None, None
                else:
                    print(detect_point)
                    print('error -> 0 points')
                    return None, None

# %% [code]
fileSum = 10
angle_OCTA_list = [[] for i in range(fileSum)]
filename_top = 'angle_csv/branch_angle_'
fileNum = np.array([])
angle_OCTA_avg = np.zeros(fileSum)
angle_OCTA_total = []

for i in range(fileSum):
    num = '{:0=2}'.format(i+1)
    fileNum = np.append(fileNum, [num])
    filename = filename_top + num + '.csv'
    df = pd.read_csv(filename)
    angle_OCTA_list[i] = list(df['Angle'])
    angle_OCTA_avg[i] = np.average(list(df['Angle']))
    angle_OCTA_total += list(df['Angle'])

# %% [code]
sequenceNum = 10

L = 512
simulationLength = 2000
memory_frame = 100
memory_perFrame = simulationLength//memory_frame

dx = 0.1
dt = 0.1

center = np.array([L//2,L//2])
OD_point = 100
OD_center = np.array([L//2,L//2+OD_point])

# %% [code]
param_name_list = np.array(['alpha', 'beta', 'uThreshold', 'p', 'branch_angle_deg',
                            'Du_list', 'd0', 'initialTipCellDistance', 'tipCellsNum_init', 'regulateXiOxygenAdd',
                            'p_eden', 'faz_R_init', 'inhibitor_diff_r', 'd0_Du_ratio', 'u_migrationThreshold', 'regulateXi', 'mode'])

astrocyte_mode_name_list = ['spread', 'fixed']

# %% [code]
cell_dic = {}

variable_kind_list = ['branch_angle_deg', 'mode']
first_variable_list = [30,45,60,72,90,105,120,135,150]
second_variable_list = [0]
show_variable_len1 = 1
show_variable_len2 = 1

variable_num = len(first_variable_list)
variable2_num = len(second_variable_list)

for k in tqdm(range(variable_num)):
    first_variable = first_variable_list[k]
    second_variable = second_variable_list[0]
    cell_dic.update([(str(k),{})])
    for i in range(sequenceNum):
        ID = str(i)
        param_str = f'{variable_kind_list[0]}{first_variable:.{show_variable_len1}f}_{variable_kind_list[1]}{second_variable:.{show_variable_len2}f}_seq{i}'.replace(".", "p")

        cell_dic[str(k)].update([(ID, {})])
        cells_df = pd.read_csv(f'cells_{param_str}.csv', header=None)
        cells = np.array(cells_df)
        cell_dic[str(k)][ID].update(cells=cells)

# %% [code]
kernel_size = 2
dilate_kernel = np.ones((kernel_size,kernel_size))
scopeSize = int(OD_point * 1.25)

angle_dic = {}

rowNum = 2
colNum = 5
size_perpanel = 4

br_sizeTh = 10
length_th = 7.5
check_range = 3
angle_model_avg = np.zeros((variable_num, sequenceNum))

for j in range(variable_num):
    angle_dic.update([(str(j), {})])
    angle_dic[str(j)].update([('total', {})])
    angle_list_avg = np.zeros(sequenceNum)
    angle_list_total = []
    for i in range(sequenceNum):
        ID = str(i)

        cells = cell_dic[str(j)][ID]['cells'][(center[1]-scopeSize):(center[1]+scopeSize),(center[0]-scopeSize):(center[0]+scopeSize)]
        
        cells_dilate = cv2.dilate(cells, dilate_kernel, iterations = 1)
        cells_dilate = cells_dilate*255
        cells_dilate = cells_dilate.astype(np.uint8)
        sk = cv2.ximgproc.thinning(cells_dilate, thinningType=cv2.ximgproc.THINNING_GUOHALL)
        sk = (sk>0).astype(np.uint8)
        sk[0,:] = 0
        sk[-1,:] = 0
        sk[:,0] = 0
        sk[:,-1] = 0

        count = neighbor_count(sk)
        sk_fix = sk.copy()

        delete_position_pre = np.where(count>4)
        delete_position = np.array([[delete_position_pre[0][n],
                                     delete_position_pre[1][n]] for n in range(len(delete_position_pre[0]))])
        for pos in delete_position:
            delete_min_y = np.max([0,pos[0]-1])
            delete_max_y = np.min([count.shape[0],pos[0]+2])
            delete_min_x = np.max([0,pos[1]-1])
            delete_max_x = np.min([count.shape[1],pos[1]+2])
            sk_fix[delete_min_y:delete_max_y, delete_min_x:delete_max_x] = 0

        root_position_prepre = np.where(count==4)
        root_position_pre = np.array([[root_position_prepre[0][n],
                                       root_position_prepre[1][n]] for n in range(len(root_position_prepre[0]))])

        check_x = [-1,0,1,1,1,0,-1,-1]
        check_y = [-1,-1,-1,0,1,1,1,0]
        root_position = []

        for pos in root_position_pre:
            if (pos[0]<br_sizeTh)+(pos[0]>count.shape[0]-br_sizeTh) + (pos[1]<br_sizeTh)+(pos[1]>count.shape[1]-br_sizeTh):
                delete_min_y = np.max([0,pos[0]-1])
                delete_max_y = np.min([count.shape[0],pos[0]+2])
                delete_min_x = np.max([0,pos[1]-1])
                delete_max_x = np.min([count.shape[1],pos[1]+2])
                sk_fix[delete_min_y:delete_max_y, delete_min_x:delete_max_x] = 0
                continue

            check_sk_array = np.array([sk[pos[0]+check_y[i], pos[1]+check_x[i]] for i in range(len(check_x))])
            check_sk_array_sum = check_sk_array + np.roll(check_sk_array, 1)
            if np.any(check_sk_array_sum>1):
                continue
            root_position += [pos]
            sk_fix[pos[0]-1:pos[0]+2, pos[1]-1:pos[1]+2] = 0

        root_position = np.array(root_position)
        sk, labels, centroids = delete_short_branch(sk_fix, br_sizeTh)
        count = neighbor_count(sk)

        angle_list = []
        for pos in root_position:
            check_label = labels[pos[0]-check_range:pos[0]+check_range+1, pos[1]-check_range:pos[1]+check_range+1]
            label_var = np.unique(check_label)
            if len(label_var) != 4:
                continue
            measure_angle_pos = []
            for label in label_var:
                if label==0:
                    continue
                label_pos_pre = np.where(labels==label)
                label_pos = np.array([[label_pos_pre[0][n],
                                       label_pos_pre[1][n]] for n in range(len(label_pos_pre[0]))])
                distance = np.array([np.linalg.norm(label_pos[n]-pos, ord=2) for n in range(label_pos.shape[0])])
                start_pos = label_pos[np.argmin(distance)]
                line = (labels==label).astype(np.uint8)
                line[start_pos[0],start_pos[1]] = -1
                detect_flag = True
                point = list(start_pos)
                points = [list(pos), point]
                while detect_flag:
                    point, line = detect_nextPoint(point, line)
                    points += [point]
                    if count[point[0], point[1]] == 2:
                        detect_flag = False
                else:
                    line_pos = np.array(points)
                    length_list = np.cumsum(np.sqrt((line_pos[1:,0]-line_pos[:-1,0])**2 + (line_pos[1:,1]-line_pos[:-1,1])**2))
                    measure_angle_index = np.min(np.where(length_list>=length_th)[0])
                    measure_angle_pos += [points[measure_angle_index]]

            angle_pre_list = []
            for n in range(len(measure_angle_pos)):
                vec1 = np.array([measure_angle_pos[n][0]-pos[0], measure_angle_pos[n][1]-pos[1]])
                vec2 = np.array([measure_angle_pos[(n+1)%len(measure_angle_pos)][0]-pos[0],
                                 measure_angle_pos[(n+1)%len(measure_angle_pos)][1]-pos[1]])
                cos = np.inner(vec1,vec2)/(np.linalg.norm(vec1,ord=2)*np.linalg.norm(vec2,ord=2))
                if np.abs(cos) > 1:
                    angle = np.pi
                else:
                    angle = np.arccos(cos)
                angle_pre_list += [angle]
            angle = np.min(angle_pre_list)
            angle_list += [angle]
            angle_list_total += [angle]

            angle_index = np.where(angle_pre_list==angle)[0]
            if len(angle_index)==0:
                print(angle_pre_list)
            angle_line = np.array([measure_angle_pos[angle_index[0]], pos, measure_angle_pos[(angle_index[0]+1)%len(measure_angle_pos)]])
        
        angle_dic[str(j)].update([(ID, angle_list)])
        angle_model_avg[j,i] = np.average(angle_list)
    angle_dic[str(j)].update(total=angle_list_total)

# %% [code]
size_perpanel_x = 10
size_perpanel_y = 7.5
fontsize = 35
fontsize_mini = 25
markersize = 5
bar_interval = 1
bar_width = 0.5

fig, ax = plt.subplots(nrows=1, ncols=1, figsize=(size_perpanel_x, size_perpanel_y),
                       tight_layout=True, squeeze=False)

sns.swarmplot([list(angle_model_avg[j]) for j in range(variable_num)] + [list(angle_OCTA_avg*np.pi/180)],
              ax=ax[0,0], size=markersize)

ax[0,0].set_xlim(-0.5, variable_num+0.5)
ax[0,0].set_ylim(-0.01, np.pi+0.01)
ax[0,0].set_xticks(np.arange(variable_num+1))
ax[0,0].set_xticklabels(['\u03C0/6', '\u03C0/4', '\u03C0/3', '2\u03C0/5', '\u03C0/2', '7\u03C0/12', '2\u03C0/3', '3\u03C0/4', '5\u03C0/6', 'OCTA'],
                        fontsize=fontsize_mini)
ax[0,0].set_yticks(np.arange(0,np.pi*(13/12),np.pi/6))
ax[0,0].set_yticklabels(['0', '\u03C0/6', '\u03C0/3', '\u03C0/2', '2\u03C0/3', '5\u03C0/6', '\u03C0'], fontsize=fontsize_mini)
ax[0,0].text(4, -0.25, '$\u03b8_{br}$', fontsize=fontsize_mini, ha='center', va='top')
ax[0,0].set_title('Branching angle', fontsize=fontsize)

plt.savefig('FigS11c.pdf')
plt.close()
