# Supplementary material for: Mathematical Modeling of Human Retinal Vascular Pattern Around the Foveal Avascular Zone
Source: Transl Vis Sci Technol. 2026 Mar 2;15(3):1. doi: 10.1167/tvst.15.3.1 (PMC12967130; doi:10.1167/tvst.15.3.1)
Supplement: Supplement 5 [file tvst-15-3-1_s005.zip › code/python_code/FigS12/1_FigS12.ipynb]

# %% [code]
import os
os.environ["OMP_NUM_THREADS"]   = "1"
os.environ["MKL_NUM_THREADS"]   = "1"
os.environ["OPENBLAS_NUM_THREADS"] = "1"
os.environ["NUMEXPR_NUM_THREADS"]  = "1"
os.environ["NUMBA_NUM_THREADS"] = "1"

import itertools
import time
import numpy as np
import scipy.special as scsp
import pandas as pd
import tempfile, shutil
from joblib import Parallel, delayed
import gc
from contextlib import contextmanager
from tqdm.auto import tqdm

from RetinaVessels_baseFunc import warmup_numba, job_and_save

# %% [code]
@contextmanager
def tqdm_joblib(tqdm_object):
    """Context manager to patch joblib to report into tqdm progress bar given as argument"""
    from joblib import parallel
    class TqdmBatchCompletionCallback(parallel.BatchCompletionCallBack):
        def __call__(self, *args, **kwargs):
            tqdm_object.update(n=self.batch_size)
            return super().__call__(*args, **kwargs)

    old_callback = parallel.BatchCompletionCallBack
    parallel.BatchCompletionCallBack = TqdmBatchCompletionCallback
    try:
        yield tqdm_object
    finally:
        parallel.BatchCompletionCallBack = old_callback
        tqdm_object.close()


# %% [code]
L = 512
dx = 0.1
dt = 0.01

sequenceNum = 10
simulationLength = 20000
memory_frame = 100
memory_perFrame = simulationLength // memory_frame

alpha = 0.65
beta = 0.055
uThreshold = 15
u_migrationThreshold = 15
regulateXi = 2.0
p_branch = 0.0025

Du = 0.01
d0 = 0.01
d0_Du_ratio = 1.0
u0 = 1.0
r0 = dx

center = np.array([L//2, L//2])
OD_point = 100
OD_center = np.array([L//2, L//2 + OD_point])

p_eden = 0.031
gamma0_r = 20
mask_r = 250

initialTipCellDistance = 10
tipCellsNum_init = 10
branch_angle_deg = 72.0
branch_angle = np.deg2rad(branch_angle_deg / 2)  # 左右へ±branch_angle する方の半角
branch_moveaway = 1.0

faz_R_init = 10
inhibitor_diff_r = 60

branch_distance_threshold = 150.0

yy, xx = np.indices((L, L))
cy, cx = center
ody, odx = OD_center

r_od = np.sqrt((xx - odx) ** 2 + (yy - ody) ** 2)
oxygen_OD_base = np.exp(-(r_od / initialTipCellDistance) ** 2) * uThreshold

r_gamma = np.sqrt((xx - odx) ** 2 + (yy - ody) ** 2)
gamma_instant_init = (r_gamma < gamma0_r).astype(np.uint8)

r_mask = np.sqrt((xx - cx) ** 2 + (yy - cy) ** 2)
mask = (r_mask < mask_r).astype(np.uint8)

dist_center = np.sqrt((xx - cx) ** 2 + (yy - cy) ** 2)
coef = 1.0 / ((inhibitor_diff_r / faz_R_init) ** 2 - 1.0)
inhibitor = p_eden * np.exp(coef * (1.0 - (dist_center / faz_R_init) ** 2))

mode = 0

# %% [code]
def make_oxygenKernel(d0_Du_ratio, u0=u0, r0=r0):
    tick = np.arange(L) - L//2
    tick = np.roll(tick, L//2)
    yy0, xx0 = np.meshgrid(tick, tick, indexing="ij")
    distance = np.sqrt((xx0*dx)**2 + (yy0*dx)**2)
    
    oxygenKernel = np.empty_like(distance, dtype=float)
    inside = distance < r0
    outside = ~inside
    
    oxygenKernel[inside] = u0
    if np.any(outside):
        z = np.sqrt(d0_Du_ratio) * distance[outside]
        num = (scsp.jv(0, z*1j) - 1j*scsp.yv(0, -z*1j))
        den = (scsp.jv(0, np.sqrt(d0_Du_ratio)*r0*1j) - 1j*scsp.yv(0, -np.sqrt(d0_Du_ratio)*r0*1j))
        oxygenKernel[outside] = (u0 * num / den).real
    return oxygenKernel

d0_Du_ratio = 1.0
oxygenKernel = make_oxygenKernel(d0_Du_ratio)
kernel_fft = np.fft.fft2(oxygenKernel)

# %% [code]
variables_dic = {
    'alpha': alpha,
    'beta': beta,
    'uThreshold': uThreshold,
    'p_branch': p_branch,
    'branch_angle_deg': branch_angle_deg,
    'branch_moveaway': branch_moveaway,
    'Du': Du,
    'd0': d0,
    'initialTipCellDistance': initialTipCellDistance,
    'tipCellsNum_init': tipCellsNum_init,
    'regulateXi': regulateXi,
    'p_eden': p_eden,
    'faz_R_init': faz_R_init,
    'inhibitor_diff_r': inhibitor_diff_r,
    'd0_Du_ratio': d0_Du_ratio,
    'u_migrationThreshold': u_migrationThreshold,
    'regulateXi': regulateXi, 
    'mode': mode,
    'dt': dt,
    'simulationLength': simulationLength
}

# %% [code]
variable_kind_list = ['tipCellsNum_init', 'initialTipCellDistance']
first_variable_list = [4, 6, 8, 10, 12, 14, 16]
second_variable_list = [5, 7.5, 10, 12.5 ,15]
show_variable_len1 = 2
show_variable_len2 = 2

klen = len(first_variable_list)
jlen = len(second_variable_list)

save_flag = True

branch_save_flag = False

uThreshold_same_flag = True

memory_save_flag = False

# %% [code]
n_jobs = 6 #the number of multiprocessing

param_pairs = list(itertools.product(first_variable_list, second_variable_list))
param_jobs  = [(first_variable, second_variable, seq) for first_variable, second_variable in param_pairs 
               for seq in range(sequenceNum)]

warmup_numba(
    L, dt, dx,
    u_migrationThreshold, regulateXi, uThreshold,
    p_branch, branch_angle, branch_moveaway,
    p_eden, oxygen_OD_base
)

tmpdir = tempfile.mkdtemp()
start = time.time()

with tqdm_joblib(tqdm(total=len(param_jobs), desc="All jobs")):
    results = Parallel(n_jobs=n_jobs, backend="multiprocessing", verbose=0, temp_folder=tmpdir)(
        delayed(job_and_save)(
            variables_dic, seq, L, dx, dt,
            branch_angle, kernel_fft, oxygen_OD_base,
            gamma_instant_init, mask, inhibitor,
            OD_center, branch_distance_threshold, cx, cy,
            u0, r0,
            variable_kind_list, first_variable, second_variable, memory_frame, memory_perFrame,
            show_variable_len1, show_variable_len2, uThreshold_same_flag, save_flag, branch_save_flag, memory_save_flag
        )
        for (first_variable, second_variable, seq) in param_jobs
    )

end = time.time()
print(f"All simulations finished in {end-start:.1f} sec")

# %% [code]
shutil.rmtree(tmpdir, ignore_errors=True)
