# Supplementary material for: Mathematical Modeling of Human Retinal Vascular Pattern Around the Foveal Avascular Zone
Source: Transl Vis Sci Technol. 2026 Mar 2;15(3):1. doi: 10.1167/tvst.15.3.1 (PMC12967130; doi:10.1167/tvst.15.3.1)
Supplement: Supplement 5 [file tvst-15-3-1_s005.zip › code/python_code/FigS12/2_FigS12.ipynb]

# %% [code]
import numpy as np
import matplotlib.pyplot as plt
from tqdm import tqdm
import cv2
import pandas as pd
from skimage.filters import meijering
import scipy.ndimage as ndimage
from PIL import Image
from matplotlib.colors import Normalize
import matplotlib.patches as patches

# %% [code]
def highpass_filter(img, radius, lowpassFlag=False, lowpassRadiusCorr=0):
    dft = np.fft.fft2(img, axes=(0,1))
    dft_shift = np.fft.fftshift(dft)
    mask = np.zeros_like(img, dtype=np.float32)
    cy = mask.shape[0] // 2
    cx = mask.shape[1] // 2
    cv2.circle(mask, (cx,cy), radius, (1,1,1), -1)[0]
    mask = 1 - mask
    mask2 = cv2.GaussianBlur(mask, (5,5), 0)
    dft_shift_masked2 = np.multiply(dft_shift,mask2)
    if lowpassFlag:
        mask = np.zeros_like(img, dtype=np.float32)
        cy = mask.shape[0] // 2
        cx = mask.shape[1] // 2
        lowpassR = np.min([cy,cx]) - lowpassRadiusCorr
        if lowpassR < 0:
            print('error  -> minus_radius')
        cv2.circle(mask, (cx,cy), lowpassR, (1,1,1), -1)[0]
        mask2 = cv2.GaussianBlur(mask, (5,5), 0)
        dft_shift_masked2 = np.multiply(dft_shift_masked2,mask2)
    back_ishift_masked2 = np.fft.ifftshift(dft_shift_masked2)
    img_filtered2 = np.fft.ifft2(back_ishift_masked2, axes=(0,1))
    imgbp = np.real(img_filtered2)
    imgbp = ((imgbp-np.min(imgbp))/(np.max(imgbp)-np.min(imgbp))*255).astype('uint8')
    return imgbp

def complex_plane(width):
    half_width = width // 2
    re = np.array(range(width)) - half_width
    im = - re
    re, im = np.meshgrid(re, im)
    return re + im * 1j

def aggregate_in_angle(agg_fun, spectrum, min_angle, max_angle):
    width = spectrum.shape[0]
    min_radius, max_radius = 0, width // 2
    cp = complex_plane(width)
    cp_mag = np.abs(cp)
    in_radius = np.logical_and(min_radius < cp_mag, cp_mag < max_radius)
    cp_angle = np.angle(cp, deg=True)
    in_angle = np.logical_and(min_angle <= cp_angle, cp_angle < max_angle)
    return agg_fun(spectrum[np.logical_and(in_radius, in_angle)])

def average_angle(spectrum, angle_gap):
    means = [aggregate_in_angle(np.mean, spectrum, angle, angle + angle_gap)
             for angle in range(-180, 180, angle_gap)]
    return means

def aggregate_in_radius(agg_fun, spectrum, min_radius, max_radius):
    cp = complex_plane(spectrum.shape[0])
    cp_mag = np.abs(cp)
    in_radius = np.logical_and(min_radius < cp_mag, cp_mag < max_radius)
    return agg_fun(spectrum[in_radius])

def average_radius(spectrum, radius_gap, check_max_ratio=np.sqrt(2)):
    means = [aggregate_in_radius(np.mean, spectrum, radius, radius + radius_gap)
             for radius in np.arange(0, (spectrum.shape[0]/2)*check_max_ratio, radius_gap)]
    return means

def angle_distribution_map(cropNum, angle_list, vectorNorm_list):
    _angle_avg_perCrop = np.zeros((cropNum,cropNum))
    _vectorNorm_perCrop = np.zeros((cropNum,cropNum))
    
    for x in range(cropNum):
        for y in range(cropNum):
            check_angle_array = angle_list[y,x].copy()

            avg_vector = np.array([np.sum([vectorNorm_list[y,x,l]*np.sin(2*check_angle_array[l]) for l in range(len(check_angle_array))]),
                                   np.sum([vectorNorm_list[y,x,l]*np.cos(2*check_angle_array[l]) for l in range(len(check_angle_array))])])
            angle_avg_perCrop_pre = np.arctan2(avg_vector[0], avg_vector[1]) / 2
            if angle_avg_perCrop_pre < 0:
                angle_avg_perCrop_pre += np.pi
            _angle_avg_perCrop[y,x] = angle_avg_perCrop_pre
            _vectorNorm_perCrop[y,x] = np.linalg.norm(avg_vector, ord=2)
    return _angle_avg_perCrop, _vectorNorm_perCrop

# %% [code]
img_dic = {}
fileSum = 10
file_path = 'OCTA/'
fileNum = np.array([])

for i in range(fileSum):
    num = '{:0=2}'.format(i+1)
    fileNum = np.append(fileNum, [num])
    filename = file_path + num + '.tif'
    im = cv2.imread(filename)
    img = im[:,:,0]
    img_dic.update([(num, img)])

imgbp_dic = {}
faz_stats_dic = {}
faz_stats_dic.update([('center', {})])
faz_stats_dic.update([('r', {})])
od_stats_dic = {}
od_stats_dic.update([('center', {})])
od_stats_dic.update([('r', {})])
faz_od_stats_dic = {}
faz_od_stats_dic.update([('distance', {})])
faz_od_stats_dic.update([('theta', {})])
img_gauss_dic = {}
img_gauss_fix_dic = {}
img_gauss_avg = np.zeros(len(fileNum))
od_faz_mask_dic = {}
scope_length_ratio_array = np.zeros(len(fileNum))

radius = 6
fazOD_wideThreshold = 150
fazOD_sizeThreshold = 100
threshold = 100

delete_frame_size = 10

img_avg_pre = []

for i,num in enumerate(fileNum):
    img = img_dic[num]
    imgbp = highpass_filter(img, radius)
    imgbp_dic.update([(num, imgbp)])
    img_gauss = cv2.GaussianBlur(imgbp,(11,11),11)
    img_gauss_dic.update([(num, img_gauss)])
    img_gauss_avg[i] = np.average(img_gauss)

    img_avg_pre += [np.average(img)]

img_avg = np.average(img_avg_pre)
img_gauss_correction = np.average(img_gauss_avg) - img_gauss_avg

for i,num in enumerate(fileNum):
    img = img_dic[num]
    img_gauss = img_gauss_dic[num]
    img_gauss_fix = img_gauss + img_gauss_correction[i]
    
    checkFlag_over = np.any(img_gauss_fix>255)
    if checkFlag_over:
        while checkFlag_over:
            max_point = np.where(np.max(img_gauss_fix))
            img_gauss_fix[max_point] = 255
            checkFlag_over = np.any(img_gauss_fix>255)
    
    checkFlag_under = np.any(img_gauss_fix<0)
    if checkFlag_under:
        while checkFlag_under:
            min_point = np.where(np.min(img_gauss_fix))
            img_gauss_fix[min_point] = 0
            checkFlag_over = np.any(img_gauss_fix<0)
    
    img_gauss_fix = img_gauss_fix.astype(np.uint8)
    th, im_th = cv2.threshold(img_gauss_fix, threshold, 255, cv2.THRESH_BINARY_INV)
    im_th[:fazOD_wideThreshold,:] = 0
    im_th[-fazOD_wideThreshold:,:] = 0
    retval, labels, stats, centroids = cv2.connectedComponentsWithStats(im_th)
    for j, row in enumerate(stats):
        if row[cv2.CC_STAT_AREA] < fazOD_sizeThreshold:
            labels[labels==j] = 0
    
    labels = labels > 0
    labels = labels.astype(np.uint8)
    retval, labels, stats, centroids = cv2.connectedComponentsWithStats(labels)
    
    meanintensity = np.array([np.mean(img_gauss_fix[np.where(labels==i)]) for i in range(np.max(labels))])
    od_label = np.where(meanintensity==np.min(meanintensity))
    od_stats = stats[od_label]
    if od_stats.shape[0] > 1:
        print('error -> od_multi')
        break
    od_center = centroids[od_label][0,::-1]
    od_center = od_center.astype(np.uint32)
    od_area = int(stats[od_label, cv2.CC_STAT_AREA])
    od_r = int(np.sqrt(od_area/np.pi))
    
    
    dist = np.linalg.norm(centroids[1:]-im.shape[0]//2,axis=1)
    faz_label = np.where(dist==np.min(dist))
    faz_stats = stats[faz_label]
    if faz_stats.shape[0] > 1:
        print('error -> faz_multi')
        break
    faz_center = centroids[1:][faz_label][0,::-1]
    faz_center = faz_center.astype(np.uint32)
    faz_area = int(stats[faz_label, cv2.CC_STAT_AREA])
    faz_r = int(np.sqrt(faz_area/np.pi))

    img = img * img_avg / np.average(img)
    
    if(od_center[1] < faz_center[1]):
        img = img[:,::-1]
        labels = labels[:,::-1]
        faz_center[1] = img.shape[1] - faz_center[1]
        od_center[1] = img.shape[1] - od_center[1]

    img_dic.update([(num, img)])
        
    od_stats_dic['center'].update([(num, od_center)])
    od_stats_dic['r'].update([(num, od_r)])
    faz_stats_dic['center'].update([(num, faz_center)])
    faz_stats_dic['r'].update([(num, faz_r)])
    
    faz_od_vector = np.array([od_center[0]-faz_center[0], od_center[1]-faz_center[1]]).astype(np.int32)
    faz_od_distance = np.sqrt(faz_od_vector[0]**2+faz_od_vector[1]**2)
    faz_od_theta = np.arctan2(faz_od_vector[0], faz_od_vector[1])
    faz_od_stats_dic['distance'].update([(num, faz_od_distance)])
    faz_od_stats_dic['theta'].update([(num, faz_od_theta)])

    check_theta = -faz_od_theta + np.pi/4
    check_ratio = np.sin(check_theta)
    area_end_distance_list = np.array([(faz_center[0]-delete_frame_size)/check_ratio,
                                       (faz_center[1]-delete_frame_size)/check_ratio,
                                       (img.shape[0]-faz_center[0]-delete_frame_size)/check_ratio,
                                       (img.shape[1]-faz_center[1]-delete_frame_size)/check_ratio])

    scope_length_ratio_array[i] = np.min(area_end_distance_list) / np.sqrt(2) / faz_od_distance
    
    od_mask = labels==od_label
    od_mask = od_mask.astype(np.uint8)
    faz_label = faz_label[0] + 1
    faz_mask = labels==faz_label
    faz_mask = faz_mask.astype(np.int8)

    od_faz_mask = od_mask + faz_mask
    od_faz_mask = ndimage.binary_fill_holes(od_faz_mask)
    od_faz_mask = 1 - od_faz_mask
    
    od_faz_mask_dic.update([(num, od_faz_mask)])

# %% [code]
imgRotateFull_forDirectionTendency_dic = {}
imgRotate_forDirectionTendency_dic = {}
imgRotate_noProcessing_dic = {}
expand_width = 100

sigma = [2,4,1]
black_ridges = False
th_ratio = 2.5
radius = 10
scope_length_ratio = np.min(scope_length_ratio_array)

for i,num in enumerate(fileNum):
    img = img_dic[num]
    img_avg = np.average(img)
    
    imgh = highpass_filter(img, radius)
    imgm = meijering(imgh, sigmas=sigma, black_ridges=black_ridges)

    imgm_avg = np.average(imgm)

    imgm[:delete_frame_size,:] = imgm_avg
    imgm[-delete_frame_size:,:] = imgm_avg
    imgm[:,:delete_frame_size] = imgm_avg
    imgm[:,-delete_frame_size:] = imgm_avg
    imgEx = np.ones((imgm.shape[0]+expand_width, imgm.shape[1]+expand_width)) * imgm_avg
    imgEx[expand_width//2:imgm.shape[0]+expand_width//2, expand_width//2:imgm.shape[1]+expand_width//2] = imgm
    
    faz_center = faz_stats_dic['center'][num] + expand_width//2
    od_center = od_stats_dic['center'][num] + expand_width//2
    faz_od_distance = faz_od_stats_dic['distance'][num]
    faz_od_theta = faz_od_stats_dic['theta'][num] * 180 / np.pi
    
    pil_img = Image.fromarray(imgEx)
    pil_img_rotate = pil_img.rotate(faz_od_theta, translate=(imgEx.shape[1]//2-faz_center[1], imgEx.shape[0]//2-faz_center[0]))
    img_rotate = np.array(pil_img_rotate)

    imgRotateFull_forDirectionTendency_dic.update([(num, img_rotate)])
    img_rotate = img_rotate[int(img_rotate.shape[0]//2-faz_od_distance*scope_length_ratio)\
                            :int(img_rotate.shape[0]//2+faz_od_distance*scope_length_ratio),
                            int(img_rotate.shape[1]//2-faz_od_distance*scope_length_ratio)\
                            :int(img_rotate.shape[1]//2+faz_od_distance*scope_length_ratio)]
    imgRotate_forDirectionTendency_dic.update([(num, img_rotate)])

    imgEx = np.ones((img.shape[0]+expand_width, img.shape[1]+expand_width)) * img_avg
    imgEx[expand_width//2:img.shape[0]+expand_width//2, expand_width//2:img.shape[1]+expand_width//2] = img
    pil_img = Image.fromarray(imgEx)
    pil_img_rotate = pil_img.rotate(faz_od_theta, translate=(imgEx.shape[1]//2-faz_center[1], imgEx.shape[0]//2-faz_center[0]))
    img_rotate = np.array(pil_img_rotate)
    imgRotate_noProcessing_dic.update([(num, img_rotate)])

# %% [code]
scalebar_length = 1

img_scale_list = np.array([12 for i in range(9)]+[9])
fd_scale_array = np.zeros(len(fileNum))
OCTA_scalebar_pixel = np.zeros(len(fileNum))

for i,num in enumerate(fileNum):
    img = img_dic[num]
    faz_od_distance = faz_od_stats_dic['distance'][num]

    fd_scale_array[i] = faz_od_distance * img_scale_list[i] / img.shape[0]
    OCTA_scalebar_pixel = scalebar_length * img.shape[0] / img_scale_list[i]

fd_scale_avg = np.average(fd_scale_array)

# %% [code]
L = 512
simulationLength = 2000
memory_frame = 100
memory_perFrame = simulationLength//memory_frame

dx = 0.1
dt = 0.1

center = np.array([L//2,L//2])
OD_point = 100
OD_center = np.array([L//2,L//2+OD_point])

# %% [code]
param_name_list = np.array(['alpha', 'beta', 'uThreshold', 'p', 'branch_angle_deg',
                            'Du_list', 'd0', 'initialTipCellDistance', 'tipCellsNum_init', 'regulateXiOxygenAdd',
                            'p_eden', 'faz_R_init', 'inhibitor_diff_r', 'd0_Du_ratio', 'u_migrationThreshold', 'regulateXi'])

astrocyte_mode_name_list = ['spread', 'fixed']

# %% [code]
variable_kind_list = ['tipCellsNum_init', 'initialTipCellDistance']
first_variable_list = [4, 6, 8, 10, 12, 14, 16]
second_variable_list = [5, 7.5, 10, 12.5 ,15]
file_variable_len1 = 2
file_variable_len2 = 2

sequenceNum = 10
variable1_num = len(first_variable_list)
variable2_num = len(second_variable_list)

cell_dic = {}

for k in range(variable1_num):
    first_variable = first_variable_list[k]
    cell_dic.update([(str(k),{})])

    print(f'{variable_kind_list[0]}={first_variable}  ({k+1}:{variable1_num})')
    for j in tqdm(range(len(second_variable_list))):
        second_variable = second_variable_list[j]
        cell_dic[str(k)].update([(str(j),{})])
        for i in range(sequenceNum):
            ID = str(i)
            cell_dic[str(k)][str(j)].update([(ID, {})])

            param_str = f'{variable_kind_list[0]}{first_variable:.{file_variable_len1}f}_{variable_kind_list[1]}{second_variable:.{file_variable_len2}f}_seq{i}'.replace(".", "p")
            
            cells_df = pd.read_csv(f'cells_{param_str}.csv', header=None)
            cells = np.array(cells_df)
            cell_dic[str(k)][str(j)][ID].update(cells=cells)

# %% [code]
dx = 0.1
dx_forScale = 0.4
dt = 0.01
dt_forScale = 21
show_order_list = np.array([10, 10])

variable_kind_index_list = np.array([np.where(param_name_list==variable_kind)[0][0] for variable_kind in variable_kind_list])
print(variable_kind_index_list)

variable_transform_list = np.zeros(len(variable_kind_index_list))
for k,variable_kind_index in enumerate(variable_kind_index_list):
    if np.any(np.array([7,11,12])==variable_kind_index):
        variable_transform_list[k] = dx * dx_forScale
    elif np.any(np.array([2,9,14,15])==variable_kind_index):
        variable_transform_list[k] = 1 / (dx_forScale**3)
    elif variable_kind_index == 0:
        variable_transform_list[k] = dx_forScale / dt_forScale
    elif variable_kind_index == 1:
        variable_transform_list[k] = (dx_forScale**5) / dt_forScale
    elif variable_kind_index == 3:
        variable_transform_list[k] = 1 / (dt * dt_forScale)
    elif variable_kind_index == 5:
        variable_transform_list[k] = (dx_forScale**2) / dt_forScale
    elif variable_kind_index == 6:
        variable_transform_list[k] = 1 / dt_forScale
    elif variable_kind_index == 10:
        variable_transform_list[k] = (dx * dx_forScale) / (dt * dt_forScale)
    elif variable_kind_index == 13:
        variable_transform_list[k] = 1 / (dx_forScale**2)
    else:
        variable_transform_list[k] = 1

first_variable_param_scale_array = np.array(first_variable_list) * variable_transform_list[0]
second_variable_param_scale_array = np.array(second_variable_list) * variable_transform_list[1]

first_variable_param_scale_array_forShow = np.floor(first_variable_param_scale_array*show_order_list[0]+0.5)/show_order_list[0]
second_variable_param_scale_array_forShow = np.floor(second_variable_param_scale_array*show_order_list[1]+0.5)/show_order_list[1]

# %% [code]
show_variable_len1 = 1
show_variable_len2 = 1
show_order1 = 0
show_order2 = 0

# %% [code]
scopeSize = int(OD_point*1.25)
size_perPanel = 10
fontsize = 50

scalebar_length = 2.5
model_scale_perPixel = fd_scale_avg / OD_point
model_scalebar_pixel = scalebar_length / model_scale_perPixel

bar_margin_x = 5 * 2.5
bar_margin_y = 5 * 2.5
bar_height = 2 * 2.5
sidebar_height = 2 * 2.5

kernel_size = 2
dilate_kernel = np.ones((kernel_size,kernel_size))

col_num = variable1_num
row_num = variable2_num

fig, ax = plt.subplots(ncols=col_num, nrows=row_num,
                       figsize=(size_perPanel*col_num,size_perPanel*row_num),
                       squeeze=False, tight_layout=True, sharex=True, sharey=True)

for k in range(variable1_num):
    for j in range(variable2_num):
        ID = str(0)

        show_array = cell_dic[str(k)][str(j)][ID]['cells'][(center[1]-scopeSize):(center[1]+scopeSize),(center[0]-scopeSize):(center[0]+scopeSize)]
        
        ax[j,k].imshow(show_array,vmax=1, vmin=0, cmap='gray')
        bar = patches.Rectangle(xy=(bar_margin_x, show_array.shape[0]-(bar_margin_y+bar_height)),
                            width=model_scalebar_pixel, height=bar_height, fc='r')
        ax[j,k].add_patch(bar)
        bar = patches.Rectangle(xy=(bar_margin_x, show_array.shape[0]-(bar_margin_y+bar_height+sidebar_height)),
                                width=bar_height, height=sidebar_height*2+bar_height, fc='r')
        ax[j,k].add_patch(bar)
        bar = patches.Rectangle(xy=(bar_margin_x+model_scalebar_pixel-bar_height, show_array.shape[0]-(bar_margin_y+bar_height+sidebar_height)),
                                width=bar_height, height=sidebar_height*2+bar_height, fc='r')
        ax[j,k].add_patch(bar)
        ax[j,k].axes.xaxis.set_visible(False)
        ax[j,k].set_yticks([])
        ax[j,k].set_yticklabels([])
        if k==0:
            ax[j,0].set_ylabel(f'{variable_kind_list[1]} {second_variable_list[j]:.{file_variable_len2}f}',
                               fontsize=fontsize, rotation=90)
    ax[0,k].set_title(f'{variable_kind_list[0]} {first_variable_list[k]:.{file_variable_len1}f}', fontsize=fontsize)

plt.savefig('FigS12a.pdf')
plt.close()

# %% [code]
cropNum = 5
size_perpanel = 2
check_angle_gap = 5
angle_array = np.arange(0,180,check_angle_gap)
angle_check_threshold = 1
adf_avg_standard = 1

check_length = int(OD_point * scope_length_ratio)

model_angle_list = np.zeros((variable1_num, variable2_num, cropNum, cropNum, sequenceNum))
model_vectorNorm_list = np.zeros((variable1_num, variable2_num, cropNum, cropNum, sequenceNum))

for k in range(variable1_num):
        
    for j in range(variable2_num):

        for i in range(sequenceNum):
            ID = str(i)
            cells_pre = cell_dic[str(k)][str(j)][ID]['cells']
            cells = cells_pre[cells_pre.shape[0]//2-check_length:cells_pre.shape[0]//2+check_length,
                                cells_pre.shape[1]//2-check_length:cells_pre.shape[1]//2+check_length]

            pixel_perpanel = cells.shape[0] // cropNum
            img_remainder = cells.shape[0] % cropNum
            start_index = int(cells.shape[0] - img_remainder//2 - pixel_perpanel*cropNum)

            for x in range(cropNum):
                for y in range(cropNum):
                    check_array = cells[int(start_index+pixel_perpanel*y):int(start_index+pixel_perpanel*(y+1)),
                                        int(start_index+pixel_perpanel*x):int(start_index+pixel_perpanel*(x+1))]
                    check_fft = np.fft.fft2(check_array, axes=(0,1))
                    check_spectrum = np.abs(np.fft.fftshift(check_fft))
                    adf = np.array(average_angle(check_spectrum, check_angle_gap))
                    check_adf_A = adf[:len(adf)//2]
                    check_adf_B = adf[len(adf)//2:]
                    all_nan_point_bool = np.logical_and(np.isnan(check_adf_A), np.isnan(check_adf_B))
                    check_adf_A[all_nan_point_bool] = 0
                    check_adf_B[all_nan_point_bool] = 0
                    check_adf_A[np.isnan(check_adf_A)] = check_adf_B[np.isnan(check_adf_A)]
                    check_adf_B[np.isnan(check_adf_B)] = check_adf_A[np.isnan(check_adf_B)]
                    angle_distribution = (check_adf_A + check_adf_B) / 2
                    angle_distribution = angle_distribution ** 10
                    if np.sum(angle_distribution) == 0:
                        model_angle_list[k,j,y,x,i] = 0
                        model_vectorNorm_list[k,j,y,x,i] = 0
                    else:
                        adf_avg_ratio = adf_avg_standard / np.average(angle_distribution)
                        angle_distribution *= adf_avg_ratio
                        
                        avg_vector = np.array([np.sum([angle_distribution[l]*np.sin(2*angle_array[l]*np.pi/180) for l in range(len(angle_array))]),
                                               np.sum([angle_distribution[l]*np.cos(2*angle_array[l]*np.pi/180) for l in range(len(angle_array))])])
    
                        model_angle_list[k,j,y,x,i] = np.arctan2(avg_vector[0], avg_vector[1]) / 2 + np.pi / 2
                        model_vectorNorm_list[k,j,y,x,i] = np.linalg.norm(avg_vector, ord=2)

OCTA_angle_list = np.zeros((cropNum, cropNum, len(fileNum)))
OCTA_vectorNorm_list = np.zeros((cropNum, cropNum, len(fileNum)))

for i in range(len(fileNum)):
    num = fileNum[i]
    imgRotate = imgRotate_forDirectionTendency_dic[num]
    pixel_perpanel = imgRotate.shape[0] // cropNum
    img_remainder = imgRotate.shape[0] % cropNum
    start_index = int(imgRotate.shape[0] - img_remainder//2 - pixel_perpanel*cropNum)

    for x in range(cropNum):
        for y in range(cropNum):
            check_array = imgRotate[int(start_index+pixel_perpanel*y):int(start_index+pixel_perpanel*(y+1)),
                                    int(start_index+pixel_perpanel*x):int(start_index+pixel_perpanel*(x+1))]
            check_fft = np.fft.fft2(check_array, axes=(0,1))
            check_spectrum = np.abs(np.fft.fftshift(check_fft))
            adf = np.array(average_angle(check_spectrum, check_angle_gap))
            check_adf_A = adf[:len(adf)//2]
            check_adf_B = adf[len(adf)//2:]
            all_nan_point_bool = np.logical_and(np.isnan(check_adf_A), np.isnan(check_adf_B))
            check_adf_A[all_nan_point_bool] = 0
            check_adf_B[all_nan_point_bool] = 0
            check_adf_A[np.isnan(check_adf_A)] = check_adf_B[np.isnan(check_adf_A)]
            check_adf_B[np.isnan(check_adf_B)] = check_adf_A[np.isnan(check_adf_B)]
            angle_distribution = (check_adf_A + check_adf_B) / 2
            angle_distribution = angle_distribution ** 10
            adf_avg_ratio = adf_avg_standard / np.average(angle_distribution)
            angle_distribution *= adf_avg_ratio
            
            avg_vector = np.array([np.sum([angle_distribution[l]*np.sin(2*angle_array[l]*np.pi/180) for l in range(len(angle_array))]),
                                   np.sum([angle_distribution[l]*np.cos(2*angle_array[l]*np.pi/180) for l in range(len(angle_array))])])

            OCTA_angle_list[y,x,i] = np.arctan2(avg_vector[0], avg_vector[1]) / 2 + np.pi / 2
            OCTA_vectorNorm_list[y,x,i] = np.linalg.norm(avg_vector, ord=2)

# %% [code]
model_angle_avg_perCrop = np.zeros((variable1_num, variable2_num, cropNum, cropNum))
model_vectorNorm_perCrop = np.zeros((variable1_num, variable2_num, cropNum, cropNum))

for k in range(variable1_num):
    for j in range(variable2_num):
        model_angle_avg_perCrop[k,j], model_vectorNorm_perCrop[k,j] = angle_distribution_map(cropNum, model_angle_list[k,j], model_vectorNorm_list[k,j])

OCTA_angle_avg_perCrop = np.zeros((cropNum, cropNum))
OCTA_vectorNorm_perCrop = np.zeros((cropNum, cropNum))
OCTA_angle_avg_perCrop, OCTA_vectorNorm_perCrop = angle_distribution_map(cropNum, OCTA_angle_list, OCTA_vectorNorm_list)

# %% [code]
sin2_diff_forDirectionTendency = np.zeros((variable1_num, variable2_num, cropNum, cropNum))
sin2_diff_avg_forDirectionTendency = np.zeros((variable1_num, variable2_num))
    
for k in range(variable1_num):
    for j in range(variable2_num):
        sin2_diff_avg_forDirectionTendency_pre = []
        for x in range(cropNum):
            for y in range(cropNum):
                sin2_diff_forDirectionTendency[k,j,y,x] = (np.sin(model_angle_avg_perCrop[k,j,y,x]-OCTA_angle_avg_perCrop[y,x])) ** 2
                if cropNum % 2 == 1:
                    if not (x == cropNum // 2 and y == cropNum // 2):
                        sin2_diff_avg_forDirectionTendency_pre += [(np.sin(model_angle_avg_perCrop[k,j,y,x]-OCTA_angle_avg_perCrop[y,x])) ** 2]
                else:
                    sin2_diff_avg_forDirectionTendency_pre += [(np.sin(model_angle_avg_perCrop[k,j,y,x]-OCTA_angle_avg_perCrop[y,x])) ** 2]
        sin2_diff_avg_forDirectionTendency[k,j] = np.average(sin2_diff_avg_forDirectionTendency_pre)

# %% [code]
size_perpanel = 2.5
fontsize = 45
fontsize_mini = 35

colorVmax = (np.floor(np.max(sin2_diff_avg_forDirectionTendency)*10)+1)/10
colorVmin = 0

fig, ax = plt.subplots(nrows=1, ncols=1,
                       figsize=(variable1_num*size_perpanel,variable2_num*size_perpanel))

mappable = ax.imshow(sin2_diff_avg_forDirectionTendency.T,
                     norm=Normalize(vmin=colorVmin, vmax=colorVmax))

ax.set_title('Global vascular orientation', fontsize=fontsize)
ax.set_xlabel(variable_kind_list[0], fontsize=fontsize)
ax.set_xticks(np.arange(variable1_num))
ax.set_xticklabels([f'{first_variable_param_scale_array_forShow[k]*(10**show_order1):.{show_variable_len1}f}' for k in range(variable1_num)], fontsize=fontsize)
ax.set_ylabel(variable_kind_list[1], fontsize=fontsize)
ax.set_yticks(np.arange(variable2_num))
ax.set_yticklabels([f'{second_variable_param_scale_array_forShow[j]*(10**show_order2):.{show_variable_len2}f}' for j in range(variable2_num)], fontsize=fontsize)

pp = fig.colorbar(mappable, ax=ax, orientation='vertical', shrink=0.8)
pp.ax.tick_params(labelsize=fontsize_mini)
plt.savefig('FigS12b.pdf')
plt.close()
