# Supplementary material for: Mathematical Modeling of Human Retinal Vascular Pattern Around the Foveal Avascular Zone
Source: Transl Vis Sci Technol. 2026 Mar 2;15(3):1. doi: 10.1167/tvst.15.3.1 (PMC12967130; doi:10.1167/tvst.15.3.1)
Supplement: Supplement 5 [file tvst-15-3-1_s005.zip › code/python_code/FigS13/2_FigS13.ipynb]

# %% [code]
import numpy as np
import matplotlib.pyplot as plt
from tqdm import tqdm
import pandas as pd
import matplotlib.patches as patches
import seaborn as sns

# %% [code]
sequenceNum = 10

L = 512

dx = 0.1
dt = 0.01

center = np.array([L//2,L//2])
OD_point = 100
OD_center = np.array([L//2,L//2+OD_point])

# %% [code]
param_name_list = np.array(['alpha', 'beta', 'uThreshold', 'p', 'branch_angle_deg',
                            'Du_list', 'd0', 'initialTipCellDistance', 'tipCellsNum_init', 'regulateXiOxygenAdd',
                            'p_eden', 'faz_R_init', 'inhibitor_diff_r', 'd0_Du_ratio', 'u_migrationThreshold', 'regulateXi', 'mode'])

astrocyte_mode_name_list = ['spread', 'fixed']

# %% [code]
dt_forHour = 21

cell_dic = {}
variable_kind_list = ['dt', 'mode']
first_variable_list = [0.1, 0.075, 0.05, 0.025, 0.01, 0.0075, 0.005, 0.0025, 0.001]
second_variable_list = [0]
show_variable_len1 = 4
show_variable_len2 = 1

variable1_num = len(first_variable_list)
variable2_num = len(second_variable_list)

branching_num = np.zeros((variable1_num, sequenceNum))
branch_flag_time = np.zeros((variable1_num, sequenceNum))
branch_flag_time_perHour = np.zeros((variable1_num, sequenceNum))
branching_frequence_perHour = np.zeros((variable1_num, sequenceNum))

for k in tqdm(range(variable1_num)):
    first_variable = first_variable_list[k]
    second_variable = second_variable_list[0]
    cell_dic.update([(str(k),{})])
    for i in range(sequenceNum):
        ID = str(i)
        param_str = f'{variable_kind_list[0]}{first_variable:.{show_variable_len1}f}_{variable_kind_list[1]}{second_variable:.{show_variable_len2}f}_seq{i}'.replace(".", "p")

        cell_dic[str(k)].update([(ID, {})])
        cells_df = pd.read_csv(f'cells_{param_str}.csv', header=None)
        cells = np.array(cells_df)
        cell_dic[str(k)][ID].update(cells=cells)
        
        stats_df = pd.read_csv(f'stats_{param_str}.csv')
        branching_num[k,i] = np.array(stats_df['branch_count'])[0]
        branch_flag_time[k,i] = np.array(stats_df['low_oxy_steps'])[0]
        if np.any(np.array([np.any(np.array(['dt'])==name) for name in variable_kind_list])):
            if variable_kind_list[0] == 'dt':
                dt = first_variable
            else:
                dt = second_variable
        branch_flag_time_perHour[k,i] = branch_flag_time[k,i] * dt * dt_forHour
        branching_frequence_perHour[k,i] = branching_num[k,i] / branch_flag_time_perHour[k,i]

# %% [code]
if variable_kind_list[0] == 'dt':
    dt_perHour = np.array(first_variable_list) * dt_forHour
else:
    dt_perHour = np.array(second_variable_list) * dt_forHour

show_dt_order = 3

# %% [code]
size_perpanel_x = 10
size_perpanel_y = 10
fontsize = 25
fontsize_mini = 20
markersize = 10
tick_interval = 50
tick_order = 1

interval = 2.25
gap = 0.5
width = 0.4
ylim_corr = 0.15
bar_control = 0.3
initial_p = 0.01
maxasterix = 3
d_yerr = 0.2
x_err = 0.05
colWidths_ttest = np.array([0.1,0.2])

fig, ax = plt.subplots(nrows=1, ncols=1, figsize=(size_perpanel_x, size_perpanel_y),
                       tight_layout=True, sharex=True, squeeze=False)

sns.swarmplot([list(branching_num[j]) for j in range(variable1_num)], ax=ax[0,0], size=markersize)

show_max = np.max(branching_num)+tick_interval
ax[0,0].set_xlim(-0.5, variable1_num-1+0.5)
ax[0,0].set_ylim(-0.025, show_max)
ax[0,0].set_xticks(np.arange(variable1_num))
ax[0,0].set_xticklabels([f'{dt_perHour[k]:.{show_dt_order}f}' for k in range(variable1_num)], fontsize=fontsize_mini)
ax[0,0].set_xlabel(f'{variable_kind_list[0]}', fontsize=fontsize)
ax[0,0].set_yticks(np.arange(0,np.floor(show_max*tick_order)/tick_order+1/tick_order,tick_interval))
ax[0,0].set_yticklabels((np.floor(np.arange(0,show_max,tick_interval)*tick_order)/tick_order).astype(np.uint32), fontsize=fontsize)
ax[0,0].set_title('Branching num', fontsize=fontsize)

plt.savefig('FigS13b.pdf')
plt.close()

# %% [code]
size_perpanel_x = 10
size_perpanel_y = 10
fontsize = 25
fontsize_mini = 20
markersize = 10
tick_interval = 10000
tick_order = 1

interval = 2.25
gap = 0.5
width = 0.4
ylim_corr = 0.15
bar_control = 0.3
initial_p = 0.01
maxasterix = 3
d_yerr = 0.2
x_err = 0.05
colWidths_ttest = np.array([0.1,0.2])

fig, ax = plt.subplots(nrows=1, ncols=1, figsize=(size_perpanel_x, size_perpanel_y),
                       tight_layout=True, sharex=True, squeeze=False)

sns.swarmplot([list(branch_flag_time_perHour[j]) for j in range(variable1_num)], ax=ax[0,0], size=markersize)

show_max = np.max(branch_flag_time_perHour)+tick_interval
ax[0,0].set_xlim(-0.5, variable1_num-1+0.5)
ax[0,0].set_ylim(-0.025, show_max)
ax[0,0].set_xticks(np.arange(variable1_num))
ax[0,0].set_xticklabels([f'{dt_perHour[k]:.{show_dt_order}f}' for k in range(variable1_num)], fontsize=fontsize_mini)
ax[0,0].set_xlabel(f'{variable_kind_list[0]}', fontsize=fontsize)
ax[0,0].set_yticks(np.arange(0,np.floor(show_max*tick_order)/tick_order+1/tick_order,tick_interval))
ax[0,0].set_yticklabels((np.floor(np.arange(0,show_max,tick_interval)*tick_order)/tick_order).astype(np.uint64), fontsize=fontsize)
ax[0,0].set_title('Branching capable time sum', fontsize=fontsize)

plt.savefig('FigS13d.pdf')
plt.close()

# %% [code]
size_perpanel_x = 10
size_perpanel_y = 10
fontsize = 25
fontsize_mini = 20
markersize = 10
tick_interval = 0.001
tick_order = 1000

interval = 2.25
gap = 0.5
width = 0.4
ylim_corr = 0.15
bar_control = 0.3
initial_p = 0.01
maxasterix = 3
d_yerr = 0.2
x_err = 0.05
colWidths_ttest = np.array([0.1,0.2])

fig, ax = plt.subplots(nrows=1, ncols=1, figsize=(size_perpanel_x, size_perpanel_y),
                       tight_layout=True, sharex=True, squeeze=False)

sns.swarmplot([list(branching_frequence_perHour[j]) for j in range(variable1_num)], ax=ax[0,0], size=markersize)

show_max = np.max(branching_frequence_perHour)+tick_interval
ax[0,0].set_xlim(-0.5, variable1_num-1+0.5)
ax[0,0].set_ylim(-0.0001, show_max)
ax[0,0].set_xticks(np.arange(variable1_num))
ax[0,0].set_xticklabels([f'{dt_perHour[k]:.{show_dt_order}f}' for k in range(variable1_num)], fontsize=fontsize_mini)
ax[0,0].set_xlabel(f'{variable_kind_list[0]}', fontsize=fontsize)
ax[0,0].set_yticks(np.arange(0,np.floor(show_max*tick_order)/tick_order+1/tick_order,tick_interval))
ax[0,0].set_yticklabels(np.floor(np.arange(0,show_max,tick_interval)*tick_order)/tick_order, fontsize=fontsize)
ax[0,0].set_title('Branching frequence per hour', fontsize=fontsize)

plt.savefig('FigS13c.pdf')
plt.close()

# %% [code]
sequence_list = [0,0,0]
scopeSize = int(OD_point*1.25)
size_perpanel = 10
fontsize = 50

scalebar_length = 1
fd_scale_avg = 4.37971830982967
model_scale_perPixel = fd_scale_avg / OD_point
model_scalebar_pixel = scalebar_length / model_scale_perPixel

bar_margin_x = 5
bar_margin_y = 5
bar_height = 2
sidebar_height = 2

fig, ax = plt.subplots(nrows=1, ncols=3, figsize=(3*size_perpanel, size_perpanel),
                       tight_layout=True, sharex=True, squeeze=False)
for j in range(3):
    ID = str(sequence_list[j])
    cells = cell_dic[str(j)][ID]['cells']
    show_array = cells[(center[1]-scopeSize):(center[1]+scopeSize),(center[0]-scopeSize):(center[0]+scopeSize)]

    
    ax[0,j].imshow(show_array, vmin=0, vmax=1, cmap='gray')
    bar = patches.Rectangle(xy=(bar_margin_x, show_array.shape[0]-(bar_margin_y+bar_height)),
                            width=model_scalebar_pixel, height=bar_height, fc='r')
    ax[0,j].add_patch(bar)
    bar = patches.Rectangle(xy=(bar_margin_x, show_array.shape[0]-(bar_margin_y+bar_height+sidebar_height)),
                            width=bar_height, height=sidebar_height*2+bar_height, fc='r')
    ax[0,j].add_patch(bar)
    bar = patches.Rectangle(xy=(bar_margin_x+model_scalebar_pixel-bar_height, show_array.shape[0]-(bar_margin_y+bar_height+sidebar_height)),
                            width=bar_height, height=sidebar_height*2+bar_height, fc='r')
    ax[0,j].add_patch(bar)
    ax[0,j].set_title('{:.2f}'.format(dt_perHour[j]), fontsize=fontsize)
    ax[0,j].axes.xaxis.set_visible(False)
    ax[0,j].axes.yaxis.set_visible(False)
plt.savefig('FigS13a.pdf')
plt.close()

# %% [code]
sequence_list = [0,0,0]
scopeSize = 25
size_perpanel = 10
fontsize = 50

scalebar_length = 1
fd_scale_avg = 4.37971830982967
model_scale_perPixel = fd_scale_avg / OD_point
model_scalebar_pixel = scalebar_length / model_scale_perPixel

bar_margin_x = 3
bar_margin_y = 5
bar_height = 2
sidebar_height = 2

fig, ax = plt.subplots(nrows=1, ncols=3, figsize=(3*size_perpanel, size_perpanel),
                       tight_layout=True, sharex=True, squeeze=False)
for j in range(variable1_num):
    ID = str(sequence_list[j])
    cells = cell_dic[str(j)][ID]['cells']
    show_array = cells[(OD_center[0]-scopeSize):(OD_center[0]+scopeSize),(OD_center[1]-scopeSize):(OD_center[1]+scopeSize)]

    
    ax[0,j].imshow(show_array, vmin=0, vmax=1, cmap='gray')
    bar = patches.Rectangle(xy=(bar_margin_x, show_array.shape[0]-(bar_margin_y+bar_height)),
                            width=model_scalebar_pixel, height=bar_height, fc='r')
    ax[0,j].add_patch(bar)
    bar = patches.Rectangle(xy=(bar_margin_x, show_array.shape[0]-(bar_margin_y+bar_height+sidebar_height)),
                            width=bar_height, height=sidebar_height*2+bar_height, fc='r')
    ax[0,j].add_patch(bar)
    bar = patches.Rectangle(xy=(bar_margin_x+model_scalebar_pixel-bar_height, show_array.shape[0]-(bar_margin_y+bar_height+sidebar_height)),
                            width=bar_height, height=sidebar_height*2+bar_height, fc='r')
    ax[0,j].add_patch(bar)
    ax[0,j].set_title('{:.2f}'.format(dt_perHour[j]), fontsize=fontsize)
    ax[0,j].axes.xaxis.set_visible(False)
    ax[0,j].axes.yaxis.set_visible(False)
plt.savefig('FigS13e.pdf')
plt.close()
