# Supplementary material for: Mathematical Modeling of Human Retinal Vascular Pattern Around the Foveal Avascular Zone
Source: Transl Vis Sci Technol. 2026 Mar 2;15(3):1. doi: 10.1167/tvst.15.3.1 (PMC12967130; doi:10.1167/tvst.15.3.1)
Supplement: Supplement 5 [file tvst-15-3-1_s005.zip › code/python_code/FigS3a/2_FigS3a.ipynb]

# %% [code]
import numpy as np
import matplotlib.pyplot as plt
from tqdm import tqdm
import cv2
import pandas as pd
import sympy
from scipy import integrate
import gc

# %% [code]
def detect_nextPoint(point, line):
    detectX = [0,0,-1,1,-1,1,-1,1]
    detectY = [-1,1,0,0,-1,-1,1,1]
    
    detect_point = []
    for _x,_y in zip(detectX[:4], detectY[:4]):
        if point[0]+_y < 0 or point[0]+_y > line.shape[0]-1 or point[1]+_x < 0 or point[1]+_x > line.shape[1]-1:
            continue
        if line[point[0]+_y, point[1]+_x]==1:
            detect_point += [[point[0]+_y, point[1]+_x]]
    else:
        if len(detect_point)==1:
            line[detect_point[0][0], detect_point[0][1]] = -1
            return detect_point[0], line
        elif len(detect_point)>1:
            print(detect_point)
            print('error -> 2 more points (horizontal/vertical)')
            return None
        else:
            for _x,_y in zip(detectX[4:], detectY[4:]):
                if point[0]+_y < 0 or point[0]+_y > line.shape[0]-1 or point[1]+_x < 0 or point[1]+_x > line.shape[1]-1:
                    continue
                if line[point[0]+_y, point[1]+_x]==1:
                    detect_point += [[point[0]+_y, point[1]+_x]]
            else:
                if len(detect_point)==1:
                    line[detect_point[0][0], detect_point[0][1]] = -1
                    return detect_point[0], line
                elif len(detect_point)>1:
                    print(detect_point)
                    print('error -> 2 more points (cross)')
                    return None
                else:
                    print(detect_point)
                    print('error -> 0 points')
                    return None

T = sympy.Symbol('T')

def make_basal_func(T, M, N, knot):
    basal = []
    
    pre_basal = np.array([[I==J for J in range(M+N)] for I in range(M+N)]).astype(np.float32)
    basal += [pre_basal]
    
    for K in range(1,N+1):
        pre_basal = np.array([[]])
        #print(M+N-K)
        for I in range(M+N-K):
            if(knot[I+K]-knot[I] != 0):
                basal1 = (T-knot[I])/(knot[I+K]-knot[I])*basal[K-1][I]
            else:
                basal1 = np.zeros(basal[K-1].shape[1])
            if(knot[I+K+1]-knot[I+1] != 0):
                basal2 = (knot[I+K+1]-T)/(knot[I+K+1]-knot[I+1])*basal[K-1][I+1]
            else:
                basal2 = np.zeros(basal[K-1].shape[1])
            prepre_basal = basal1 + basal2
            prepre_basal = np.reshape(prepre_basal, (1,prepre_basal.shape[0]))
            if(I==0):
                pre_basal = prepre_basal.copy()
            else:
                pre_basal = np.append(pre_basal, prepre_basal, axis=0)
        else:
            basal += [pre_basal]
    
    return basal

def make_basal_line(t_list, basal_func, knot, M, N):
    output = np.zeros((basal_func.shape[0], t_list.shape[0]))
    
    for k, _t in enumerate(t_list):
        t_section_index = N + int(_t * (M-N))
        if _t==1:
            t_section_index -= 1
        for j,basal in enumerate(basal_func):
            output[j,k] = basal[t_section_index].subs(T,_t)
    
    return output

def apply_points(func, points):
    if(func.shape[0] != points.shape[1]):
        print('error')
        return None
    
    for i,point in enumerate(points):
        _point = np.array([[point[j] for k in range(func.shape[1])] for j in range(func.shape[0])])
        prepre_output = _point * func
        prepre_output = np.reshape(prepre_output, (1, prepre_output.shape[0], prepre_output.shape[1]))
        if i==0:
            pre_output = prepre_output.copy()
        else:
            pre_output = np.append(pre_output, prepre_output, axis=0)
    else:
        output = np.sum(pre_output, axis=1)
    
    return output

def make_Bspline(t_list, Bspline_func, knot, M, N):
    output = np.zeros((Bspline_func.shape[0], t_list.shape[0]))
    
    for axes in range(Bspline_func.shape[0]):
        for k, _t in enumerate(t_list):
            t_section_index = N + int(_t * (M-N))
            if _t==1:
                t_section_index -= 1
            output[axes,k] = Bspline_func[axes,t_section_index].subs(T,_t)
    
    return output

def diff_basal_func(basal_func):
    output = basal_func * 0
    for i in range(basal_func.shape[0]*basal_func.shape[1]):
        J = i%basal_func.shape[1]
        I = i//basal_func.shape[1]
        output[I,J] = sympy.diff(basal_func[I,J], T)
    return output

def make_line_integrand(diff_func):
    output = (diff_func[0]**2 + diff_func[1]**2) ** (1/2)
    return output

def cal_line_length(func, lower, upper, knot, M, N):
    if lower >= upper:
        print('error')
        return None
    lower_index = N + int(lower * (M-N))
    upper_index = N + int(upper * (M-N))
    if upper==1:
        upper_index -= 1
    if lower_index == upper_index:
        integral_range = np.array([lower, upper])
    else:
        integral_range = knot[lower_index+1:upper_index+1]
        integral_range = np.append(np.array([lower]), integral_range)
        integral_range = np.append(integral_range, np.array([upper]))
    integral_index = np.arange(lower_index, upper_index+1)
    
    output = 0
    for i in range(len(integral_range)-1):
        func_lam = sympy.utilities.lambdify(T, func[integral_index[i]])
        output += integrate.quad(func_lam, integral_range[i], integral_range[i+1])[0]
    return output

def make_curvature_func(diff_Bspline, diff2_Bspline):
    output = np.zeros(diff_Bspline.shape[1]).astype(object)
    for i in range(diff_Bspline.shape[1]):
        X1 = diff_Bspline[0,i]
        Y1 = diff_Bspline[1,i]
        X2 = diff2_Bspline[0,i]
        Y2 = diff2_Bspline[1,i]
        if X1==0 and Y1==0:
            output[i] = 0
        else:
            output[i] = (X1*Y2 - Y1*X2) / ((X1**2 + Y1**2)**(3/2))
    return output

def cal_curvature(t_list, curv_func, knot, M, N):
    output = t_list * 0
    
    for k, _t in enumerate(t_list):
        t_section_index = N + int(_t * (M-N))
        if _t==1:
            t_section_index -= 1
        output[k] = curv_func[t_section_index].subs(T,_t)
    
    return output

def pickup_parts_byLength(br, length_th, jump_index=1, length_min_th=0, overlap_flag=True, get_length_flag=False):
    length_parts = np.sqrt((br[1:,0]-br[:-1,0])**2 + (br[1:,1]-br[:-1,1])**2)
    len_br = br.shape[0]
    start_index = 0
    output = np.zeros((1,2))
    if get_length_flag:
        output_length = []
    length_cumsum_all = np.cumsum(length_parts)
    while True:
        length_cumsum = length_cumsum_all[start_index:]
        if start_index > 0:
            length_cumsum -= length_cumsum_all[start_index-1]
        cumsum_bool = length_cumsum > length_th
        if ~np.any(cumsum_bool):
            if length_cumsum[-1] > length_min_th:
                output = np.append(output, np.array([start_index, len_br-1]).reshape(1,2), axis=0)
                if get_length_flag:
                    output_length += [length_cumsum[-1]]
            break
        last_index = int(np.where(cumsum_bool)[0][0] + start_index + 1)
        output = np.append(output, np.array([start_index, last_index]).reshape(1,2), axis=0)
        if get_length_flag:
            output_length += [length_cumsum[int(np.where(cumsum_bool)[0][0])]]
        if last_index == len_br-1:
            break
        if overlap_flag:
            start_index += jump_index
        else:
            start_index = last_index
        if start_index > len_br-2:
            break
    output = np.delete(output, 0, 0).astype(np.int32)
    if get_length_flag:
        output_length = np.array(output_length)
        return output, output_length
    return output

# %% [code]
def pickup_parts_byLength2(br, length_th, jump_length=1, length_min_th=0, overlap_flag=True, get_length_flag=False):
    length_parts = np.sqrt((br[1:,0]-br[:-1,0])**2 + (br[1:,1]-br[:-1,1])**2)
    len_br = br.shape[0]
    start_index = 0
    output = np.zeros((1,2))
    if get_length_flag:
        output_length = []
    length_cumsum_all = np.cumsum(length_parts)
    while True:
        length_cumsum = length_cumsum_all[start_index:]
        if start_index > 0:
            length_cumsum -= length_cumsum_all[start_index-1]
        cumsum_bool = length_cumsum > length_th
        if ~np.any(cumsum_bool):
            if length_cumsum[-1] > length_min_th:
                output = np.append(output, np.array([start_index, len_br-1]).reshape(1,2), axis=0)
                if get_length_flag:
                    output_length += [length_cumsum[-1]]
            break
        last_index = int(np.where(cumsum_bool)[0][0] + start_index + 1)
        output = np.append(output, np.array([start_index, last_index]).reshape(1,2), axis=0)
        if get_length_flag:
            output_length += [length_cumsum[int(np.where(cumsum_bool)[0][0])]]
        if last_index == len_br-1:
            break
        if overlap_flag:
            jump_index = np.max(np.where(length_cumsum<jump_length)[0])
            if jump_index==0:
                start_index += jump_index + 1
            else:
                start_index += jump_index
        else:
            start_index = last_index
        if start_index > len_br-2:
            break
    output = np.delete(output, 0, 0).astype(np.int32)
    if get_length_flag:
        output_length = np.array(output_length)
        return output, output_length
    return output

# %% [code]
L = 512
simulationLength = 2000
memory_frame = 100
memory_perFrame = simulationLength//memory_frame

dx = 0.1
dt = 0.1

center = np.array([L//2,L//2])
OD_point = 100
OD_center = np.array([L//2,L//2+OD_point])

# %% [code]
param_name_list = np.array(['alpha', 'beta', 'uThreshold', 'p', 'branch_angle_deg',
                            'Du_list', 'd0', 'initialTipCellDistance', 'tipCellsNum_init', 'regulateXiOxygenAdd',
                            'p_eden', 'faz_R_init', 'inhibitor_diff_r'])

astrocyte_mode_name_list = ['spread', 'fixed']

# %% [code]
variable_kind_list = ['alpha', 'beta']
first_variable_list = [0.2, 0.25, 0.3, 0.35, 0.4, 0.45, 0.5, 0.55, 0.6, 0.65, 0.7]
second_variable_list = [0.02, 0.025, 0.03, 0.035, 0.04, 0.045, 0.05, 0.055, 0.06]
show_variable_len1 = 2
show_variable_len2 = 4

sequenceNum = 10
variable1_num = len(first_variable_list)
variable2_num = len(second_variable_list)

cell_dic = {}
variable_param_list = []

for k in tqdm(range(variable1_num)):
    first_variable = first_variable_list[k]
    cell_dic.update([(str(k),{})])
    for j, second_variable in enumerate(second_variable_list):
        cell_dic[str(k)].update([(str(j),{})])
        for i in range(sequenceNum):
            ID = str(i)
            cell_dic[str(k)][str(j)].update([(ID, {})])

            param_str = f'{variable_kind_list[0]}{first_variable:.{show_variable_len1}f}_{variable_kind_list[1]}{second_variable:.{show_variable_len2}f}_seq{i}'.replace(".", "p")
            
            cells_df = pd.read_csv(f'cells_{param_str}.csv', header=None)
            cells = np.array(cells_df)
            cell_dic[str(k)][str(j)][ID].update(cells=cells)

# %% [code]
scope_length_ratio = 0.9221789883268481

dilate_size = 5
dilate_kernel = np.ones((dilate_size, dilate_size), np.uint8)

cells_dilate_dic = {}
cells_sk_dic = {}

for k in range(variable1_num):
    cells_dilate_dic.update([(str(k), {})])
    cells_sk_dic.update([(str(k), {})])
    
    for j in tqdm(range(variable2_num)):
        cells_dilate_dic[str(k)].update([(str(j), {})])
        cells_sk_dic[str(k)].update([(str(j), {})])
        
        for i in range(sequenceNum):
            ID = str(i)
            cells_pre = cell_dic[str(k)][str(j)][ID]['cells']
            cells = cells_pre[int(cells_pre.shape[0]//2-OD_point*scope_length_ratio)\
                                    :int(cells_pre.shape[0]//2+OD_point*scope_length_ratio),
                                    int(cells_pre.shape[1]//2-OD_point*scope_length_ratio)\
                                    :int(cells_pre.shape[1]//2+OD_point*scope_length_ratio)]
            
            cells_dilate = cv2.dilate(cells, dilate_kernel)
            cells_dilate_dic[str(k)][str(j)].update([(ID, cells_dilate)])
            
            sk = cv2.ximgproc.thinning(255*(cells_dilate>0).astype(np.uint8), thinningType=cv2.ximgproc.THINNING_GUOHALL)
            cells_sk_dic[str(k)][str(j)].update([(ID, sk)])

# %% [code]
save_flag = True

neighbor_dic2 = {}
neighbor_dic2.update([('model', {})])
Bspline_branch_dic = {}
Bspline_branch_dic.update([('model', {})])

br_sizeTh = 8

points_interval = 2

N = 3
lower = 0
upper = 1

t_list = np.linspace(0,1,101)

for k in range(variable1_num):
    if save_flag:
        neighbor_dic2 = {}
        neighbor_dic2.update([('model', {})])
        Bspline_branch_dic = {}
        Bspline_branch_dic.update([('model', {})])
        filename_forVascularFeature = variable_kind_list[0] + '_' + variable_kind_list[1] + '_' + str(k) + '_vascularFeature_model'
    neighbor_dic2['model'].update([(str(k), {})])
    Bspline_branch_dic['model'].update([(str(k), {})])
    
    for j in tqdm(range(variable2_num)):
        neighbor_dic2['model'][str(k)].update([(str(j), {})])
        Bspline_branch_dic['model'][str(k)].update([(str(j), {})])
        
        for i in range(sequenceNum):
            ID = str(i)

            sk = cells_sk_dic[str(k)][str(j)][ID]
            
            count = sk*0
            for x in range(-1,2):
                for y in range(-1,2):
                    count += np.roll(sk, (x,y), axis=(0,1))
            count = count * sk
            root = (count>=4).astype(np.uint8)
            br = ((count>0)*(count<4)).astype(np.uint8)
            
            retval, labels, stats, centroids = cv2.connectedComponentsWithStats(br)
            for m, row in enumerate(stats):
                if row[cv2.CC_STAT_AREA] < br_sizeTh:
                    labels[labels==m] = 0
            
            br_fix = labels > 0
            br_fix = br_fix.astype(np.uint8)
            
            neighbor_dic2['model'][str(k)][str(j)].update([(ID, br_fix)])
            br = br_fix.copy()
            count = br*0
            for x in range(-1,2):
                for y in range(-1,2):
                    count += np.roll(br, (x,y), axis=(0,1))
            count = count * br
            
            retval, labels, stats, centroids = cv2.connectedComponentsWithStats(br)
            points_eachLine = []
            for m in range(1,retval):
                line = (labels==m).astype(np.int8)
                tip_bool = (labels==m) * (count==2)
                tips = np.where(tip_bool)
                if len(tips[0]) > 2:
                    print(tips)
                    print('error -> 3 more tips')
                    continue
                if len(tips[0]) < 2:
                    print(tips)
                    print('error -> 0or1 tips')
                    continue
                point = [tips[0][0], tips[1][0]]
                line[point[0], point[1]] = -1
                detect_flag = True
                points = [point]
                while detect_flag:
                    point, line = detect_nextPoint(point, line)
                    points += [point]
                    if count[point[0], point[1]] == 2:
                        detect_flag = False
                else:
                    points_eachLine += [points]
                    pos = np.array(points)
        
        
            branch = points_eachLine.copy()
            analyze_br_num = len(branch)
            
            Bspline_list = np.zeros((analyze_br_num, 2, len(t_list)))
            Bspline_length_list = np.zeros(analyze_br_num)
            length_list = np.zeros(analyze_br_num)
            
            for n in range(analyze_br_num):
            
                br = np.array(branch[n])
                br = br[np.arange(br.shape[0])%points_interval==0,:]
                if (br.shape[0]-1)%points_interval != 0:
                    add_array = np.array([br[-1,0], br[-1,1]]).reshape(1,2)
                    br = np.append(br, add_array, axis=0)
                pre_points = br.T
                points = pre_points[:,0].reshape(2,1)
            
                for t in range(pre_points.shape[1]-1):
                    if pre_points[0,t]==pre_points[0,t+1] and pre_points[1,t]==pre_points[1,t+1]:
                        continue
                    else:
                        points = np.append(points, pre_points[:,t+1].reshape(2,1), axis=1)
            
                M = points.shape[1]
            
                knot = np.linspace(0,1,M-N+1)
                knot = np.append(np.array([0 for repeat in range(N)]), knot)
                knot = np.append(knot, np.array([1 for repeat in range(N)]))
        
                basal_func = make_basal_func(T, M, N, knot)[N]
                diff_basal = diff_basal_func(basal_func)
            
                Bspline_func = apply_points(basal_func, points)
                Bspline = make_Bspline(t_list, Bspline_func, knot, M, N)
                Bspline_list[n] = Bspline
                
            else:
                Bspline_branch_dic['model'][str(k)][str(j)].update([(ID, Bspline_list)])

    if save_flag:
        for abc in tqdm(range(1)):
            branch_num = []
            branch_total = []
    
            for j in range(variable2_num):
                
                for i in range(sequenceNum):
                    ID = str(i)
                    cells = neighbor_dic2['model'][str(k)][str(j)][ID]
                    
                    branch_pre = Bspline_branch_dic['model'][str(k)][str(j)][ID]
                    branch = [[branch_pre[c//2][c%2][t] for t in range(len(branch_pre[c//2][0]))] for c in range(len(branch_pre)*2)]
                    
                    if j==0 and i==0:
                        cells_total = cells.copy()
                    else:
                        cells_total = np.append(cells_total, cells, axis=0)
                    
                    branch_total += branch
                    branch_num += [len(branch) // 2]
                    
            df_cells = pd.DataFrame(cells_total)
            df_cells.to_csv(filename_forVascularFeature+'_sk.csv', header=False, index=False)
            df_branch = pd.DataFrame(branch_total)
            df_branch.to_csv(filename_forVascularFeature+'_branch.csv', header=False, index=False)
            df_branch_num = pd.DataFrame(branch_num)
            df_branch_num.to_csv(filename_forVascularFeature+'_branch_num.csv', header=False, index=False)
            
            del branch_num, branch_total, branch_pre, branch, cells, cells_total, df_cells, df_branch, df_branch_num
            gc.collect()
