# Supplementary material for: Mathematical Modeling of Human Retinal Vascular Pattern Around the Foveal Avascular Zone
Source: Transl Vis Sci Technol. 2026 Mar 2;15(3):1. doi: 10.1167/tvst.15.3.1 (PMC12967130; doi:10.1167/tvst.15.3.1)
Supplement: Supplement 5 [file tvst-15-3-1_s005.zip › code/python_code/FigS3a/3_FigS3a.ipynb]

# %% [code]
import numpy as np
from tqdm import tqdm
import cv2
import pandas as pd
from skimage.filters import meijering
import scipy.ndimage as ndimage
from PIL import Image
import sympy
from scipy import integrate

# %% [code]
def highpass_filter(img, radius, lowpassFlag=False, lowpassRadiusCorr=0):
    dft = np.fft.fft2(img, axes=(0,1))
    dft_shift = np.fft.fftshift(dft)
    mask = np.zeros_like(img, dtype=np.float32)
    cy = mask.shape[0] // 2
    cx = mask.shape[1] // 2
    cv2.circle(mask, (cx,cy), radius, (1,1,1), -1)[0]
    mask = 1 - mask
    mask2 = cv2.GaussianBlur(mask, (5,5), 0)
    dft_shift_masked2 = np.multiply(dft_shift,mask2)
    if lowpassFlag:
        mask = np.zeros_like(img, dtype=np.float32)
        cy = mask.shape[0] // 2
        cx = mask.shape[1] // 2
        lowpassR = np.min([cy,cx]) - lowpassRadiusCorr
        if lowpassR < 0:
            print('error  -> minus_radius')
        cv2.circle(mask, (cx,cy), lowpassR, (1,1,1), -1)[0]
        mask2 = cv2.GaussianBlur(mask, (5,5), 0)
        dft_shift_masked2 = np.multiply(dft_shift_masked2,mask2)
    back_ishift_masked2 = np.fft.ifftshift(dft_shift_masked2)
    img_filtered2 = np.fft.ifft2(back_ishift_masked2, axes=(0,1))
    imgbp = np.real(img_filtered2)
    imgbp = ((imgbp-np.min(imgbp))/(np.max(imgbp)-np.min(imgbp))*255).astype('uint8')
    return imgbp

# %% [code]
def detect_nextPoint(point, line):
    detectX = [0,0,-1,1,-1,1,-1,1]
    detectY = [-1,1,0,0,-1,-1,1,1]
    
    detect_point = []
    for _x,_y in zip(detectX[:4], detectY[:4]):
        if point[0]+_y < 0 or point[0]+_y > line.shape[0]-1 or point[1]+_x < 0 or point[1]+_x > line.shape[1]-1:
            continue
        if line[point[0]+_y, point[1]+_x]==1:
            detect_point += [[point[0]+_y, point[1]+_x]]
    else:
        if len(detect_point)==1:
            line[detect_point[0][0], detect_point[0][1]] = -1
            return detect_point[0], line
        elif len(detect_point)>1:
            print(detect_point)
            print('error -> 2 more points (horizontal/vertical)')
            return None
        else:
            for _x,_y in zip(detectX[4:], detectY[4:]):
                if point[0]+_y < 0 or point[0]+_y > line.shape[0]-1 or point[1]+_x < 0 or point[1]+_x > line.shape[1]-1:
                    continue
                if line[point[0]+_y, point[1]+_x]==1:
                    detect_point += [[point[0]+_y, point[1]+_x]]
            else:
                if len(detect_point)==1:
                    line[detect_point[0][0], detect_point[0][1]] = -1
                    return detect_point[0], line
                elif len(detect_point)>1:
                    print(detect_point)
                    print('error -> 2 more points (cross)')
                    return None
                else:
                    print(detect_point)
                    print('error -> 0 points')
                    return None

T = sympy.Symbol('T')

def make_basal_func(T, M, N, knot):
    basal = []
    
    pre_basal = np.array([[I==J for J in range(M+N)] for I in range(M+N)]).astype(np.float32)
    basal += [pre_basal]
    
    for K in range(1,N+1):
        pre_basal = np.array([[]])
        #print(M+N-K)
        for I in range(M+N-K):
            if(knot[I+K]-knot[I] != 0):
                basal1 = (T-knot[I])/(knot[I+K]-knot[I])*basal[K-1][I]
            else:
                basal1 = np.zeros(basal[K-1].shape[1])
            if(knot[I+K+1]-knot[I+1] != 0):
                basal2 = (knot[I+K+1]-T)/(knot[I+K+1]-knot[I+1])*basal[K-1][I+1]
            else:
                basal2 = np.zeros(basal[K-1].shape[1])
            prepre_basal = basal1 + basal2
            prepre_basal = np.reshape(prepre_basal, (1,prepre_basal.shape[0]))
            #print(prepre_basal.shape)
            if(I==0):
                pre_basal = prepre_basal.copy()
            else:
                pre_basal = np.append(pre_basal, prepre_basal, axis=0)
        else:
            basal += [pre_basal]
    
    return basal

def make_basal_line(t_list, basal_func, knot, M, N):
    output = np.zeros((basal_func.shape[0], t_list.shape[0]))
    
    for k, _t in enumerate(t_list):
        t_section_index = N + int(_t * (M-N))
        if _t==1:
            t_section_index -= 1
        for j,basal in enumerate(basal_func):
            output[j,k] = basal[t_section_index].subs(T,_t)
    
    return output

def apply_points(func, points):
    if(func.shape[0] != points.shape[1]):
        print('error')
        return None
    
    for i,point in enumerate(points):
        _point = np.array([[point[j] for k in range(func.shape[1])] for j in range(func.shape[0])])
        prepre_output = _point * func
        prepre_output = np.reshape(prepre_output, (1, prepre_output.shape[0], prepre_output.shape[1]))
        if i==0:
            pre_output = prepre_output.copy()
        else:
            pre_output = np.append(pre_output, prepre_output, axis=0)
    else:
        output = np.sum(pre_output, axis=1)
    
    return output

def make_Bspline(t_list, Bspline_func, knot, M, N):
    output = np.zeros((Bspline_func.shape[0], t_list.shape[0]))
    
    for axes in range(Bspline_func.shape[0]):
        for k, _t in enumerate(t_list):
            t_section_index = N + int(_t * (M-N))
            if _t==1:
                t_section_index -= 1
            output[axes,k] = Bspline_func[axes,t_section_index].subs(T,_t)
    
    return output

def diff_basal_func(basal_func):
    output = basal_func * 0
    for i in range(basal_func.shape[0]*basal_func.shape[1]):
        J = i%basal_func.shape[1]
        I = i//basal_func.shape[1]
        output[I,J] = sympy.diff(basal_func[I,J], T)
    return output

def make_line_integrand(diff_func):
    output = (diff_func[0]**2 + diff_func[1]**2) ** (1/2)
    return output

def cal_line_length(func, lower, upper, knot, M, N):
    if lower >= upper:
        print('error')
        return None
    lower_index = N + int(lower * (M-N))
    upper_index = N + int(upper * (M-N))
    if upper==1:
        upper_index -= 1
    if lower_index == upper_index:
        integral_range = np.array([lower, upper])
    else:
        integral_range = knot[lower_index+1:upper_index+1]
        integral_range = np.append(np.array([lower]), integral_range)
        integral_range = np.append(integral_range, np.array([upper]))
    integral_index = np.arange(lower_index, upper_index+1)
    
    output = 0
    for i in range(len(integral_range)-1):
        func_lam = sympy.utilities.lambdify(T, func[integral_index[i]])
        output += integrate.quad(func_lam, integral_range[i], integral_range[i+1])[0]
    return output

def make_curvature_func(diff_Bspline, diff2_Bspline):
    output = np.zeros(diff_Bspline.shape[1]).astype(object)
    for i in range(diff_Bspline.shape[1]):
        X1 = diff_Bspline[0,i]
        Y1 = diff_Bspline[1,i]
        X2 = diff2_Bspline[0,i]
        Y2 = diff2_Bspline[1,i]
        if X1==0 and Y1==0:
            output[i] = 0
        else:
            output[i] = (X1*Y2 - Y1*X2) / ((X1**2 + Y1**2)**(3/2))
    return output

def cal_curvature(t_list, curv_func, knot, M, N):
    output = t_list * 0
    
    for k, _t in enumerate(t_list):
        t_section_index = N + int(_t * (M-N))
        if _t==1:
            t_section_index -= 1
        output[k] = curv_func[t_section_index].subs(T,_t)
    
    return output

# %% [code]
img_dic = {}
fileSum = 10
file_path = 'OCTA/'
fileNum = np.array([])

for i in range(fileSum):
    num = '{:0=2}'.format(i+1)
    fileNum = np.append(fileNum, [num])
    filename = file_path + num + '.tif'
    im = cv2.imread(filename)
    img = im[:,:,0]
    img_dic.update([(num, img)])

imgbp_dic = {}
faz_stats_dic = {}
faz_stats_dic.update([('center', {})])
faz_stats_dic.update([('r', {})])
od_stats_dic = {}
od_stats_dic.update([('center', {})])
od_stats_dic.update([('r', {})])
faz_od_stats_dic = {}
faz_od_stats_dic.update([('distance', {})])
faz_od_stats_dic.update([('theta', {})])
img_gauss_dic = {}
img_gauss_fix_dic = {}
img_gauss_avg = np.zeros(len(fileNum))
od_faz_mask_dic = {}
scope_length_ratio_array = np.zeros(len(fileNum))

radius = 6
fazOD_wideThreshold = 150
fazOD_sizeThreshold = 100
threshold = 100

delete_frame_size = 10

img_avg_pre = []

for i,num in enumerate(fileNum):
    img = img_dic[num]
    imgbp = highpass_filter(img, radius)
    imgbp_dic.update([(num, imgbp)])
    img_gauss = cv2.GaussianBlur(imgbp,(11,11),11)
    img_gauss_dic.update([(num, img_gauss)])
    img_gauss_avg[i] = np.average(img_gauss)

    img_avg_pre += [np.average(img)]

img_avg = np.average(img_avg_pre)
img_gauss_correction = np.average(img_gauss_avg) - img_gauss_avg

for i,num in enumerate(fileNum):
    img = img_dic[num]
    img_gauss = img_gauss_dic[num]
    img_gauss_fix = img_gauss + img_gauss_correction[i]
    
    checkFlag_over = np.any(img_gauss_fix>255)
    if checkFlag_over:
        while checkFlag_over:
            max_point = np.where(np.max(img_gauss_fix))
            img_gauss_fix[max_point] = 255
            checkFlag_over = np.any(img_gauss_fix>255)
    
    checkFlag_under = np.any(img_gauss_fix<0)
    if checkFlag_under:
        while checkFlag_under:
            min_point = np.where(np.min(img_gauss_fix))
            img_gauss_fix[min_point] = 0
            checkFlag_over = np.any(img_gauss_fix<0)
    
    img_gauss_fix = img_gauss_fix.astype(np.uint8)
    th, im_th = cv2.threshold(img_gauss_fix, threshold, 255, cv2.THRESH_BINARY_INV)
    im_th[:fazOD_wideThreshold,:] = 0
    im_th[-fazOD_wideThreshold:,:] = 0
    retval, labels, stats, centroids = cv2.connectedComponentsWithStats(im_th)
    for j, row in enumerate(stats):
        if row[cv2.CC_STAT_AREA] < fazOD_sizeThreshold:
            labels[labels==j] = 0
    
    labels = labels > 0
    labels = labels.astype(np.uint8)
    retval, labels, stats, centroids = cv2.connectedComponentsWithStats(labels)
    
    meanintensity = np.array([np.mean(img_gauss_fix[np.where(labels==i)]) for i in range(np.max(labels))])
    od_label = np.where(meanintensity==np.min(meanintensity))
    od_stats = stats[od_label]
    if od_stats.shape[0] > 1:
        print('error -> od_multi')
        break
    od_center = centroids[od_label][0,::-1]
    od_center = od_center.astype(np.uint32)
    od_area = int(stats[od_label, cv2.CC_STAT_AREA])
    od_r = int(np.sqrt(od_area/np.pi))
    
    
    dist = np.linalg.norm(centroids[1:]-im.shape[0]//2,axis=1)
    faz_label = np.where(dist==np.min(dist))
    faz_stats = stats[faz_label]
    if faz_stats.shape[0] > 1:
        print('error -> faz_multi')
        break
    faz_center = centroids[1:][faz_label][0,::-1]
    faz_center = faz_center.astype(np.uint32)
    faz_area = int(stats[faz_label, cv2.CC_STAT_AREA])
    faz_r = int(np.sqrt(faz_area/np.pi))

    img = img * img_avg / np.average(img)
    
    if(od_center[1] < faz_center[1]):
        img = img[:,::-1]
        labels = labels[:,::-1]
        faz_center[1] = img.shape[1] - faz_center[1]
        od_center[1] = img.shape[1] - od_center[1]

    img_dic.update([(num, img)])
        
    od_stats_dic['center'].update([(num, od_center)])
    od_stats_dic['r'].update([(num, od_r)])
    faz_stats_dic['center'].update([(num, faz_center)])
    faz_stats_dic['r'].update([(num, faz_r)])
    
    faz_od_vector = np.array([od_center[0]-faz_center[0], od_center[1]-faz_center[1]]).astype(np.int32)
    faz_od_distance = np.sqrt(faz_od_vector[0]**2+faz_od_vector[1]**2)
    faz_od_theta = np.arctan2(faz_od_vector[0], faz_od_vector[1])
    faz_od_stats_dic['distance'].update([(num, faz_od_distance)])
    faz_od_stats_dic['theta'].update([(num, faz_od_theta)])

    check_theta = -faz_od_theta + np.pi/4
    check_ratio = np.sin(check_theta)
    area_end_distance_list = np.array([(faz_center[0]-delete_frame_size)/check_ratio,
                                       (faz_center[1]-delete_frame_size)/check_ratio,
                                       (img.shape[0]-faz_center[0]-delete_frame_size)/check_ratio,
                                       (img.shape[1]-faz_center[1]-delete_frame_size)/check_ratio])

    scope_length_ratio_array[i] = np.min(area_end_distance_list) / np.sqrt(2) / faz_od_distance
    
    od_mask = labels==od_label
    od_mask = od_mask.astype(np.uint8)
    faz_label = faz_label[0] + 1
    faz_mask = labels==faz_label
    faz_mask = faz_mask.astype(np.int8)

    od_faz_mask = od_mask + faz_mask
    od_faz_mask = ndimage.binary_fill_holes(od_faz_mask)
    od_faz_mask = 1 - od_faz_mask
    
    od_faz_mask_dic.update([(num, od_faz_mask)])

# %% [code]
filename_forVascularFeature = 'vascularFeature_OCTA'

neighbor_dic2 = {}
neighbor_dic2.update([('OCTA', {})])
Bspline_branch_dic = {}
Bspline_branch_dic.update([('OCTA', {})])

expand_width = 100
sigma = [1,2,1]
black_ridges = False
radius = 10
sk_th = 0.2
OD_point = 100
scope_length_ratio = np.min(scope_length_ratio_array)

br_sizeTh = 8
points_interval = 2

N = 3
lower = 0
upper = 1

t_list = np.linspace(0,1,101)

for i in tqdm(range(len(fileNum))):
    num = fileNum[i]
    img = img_dic[num]
    od_faz_mask = od_faz_mask_dic[num]
    fd_distance = faz_od_stats_dic['distance'][num]
    faz_center = faz_stats_dic['center'][num] + expand_width//2
    od_center = od_stats_dic['center'][num] + expand_width//2
    fd_theta = faz_od_stats_dic['theta'][num] * 180 / np.pi
    
    imgEx = np.ones((img.shape[0]+expand_width, img.shape[1]+expand_width))
    imgEx[expand_width//2:img.shape[0]+expand_width//2, expand_width//2:img.shape[1]+expand_width//2] = img
    pil_img = Image.fromarray(imgEx)
    pil_img_rotate = pil_img.rotate(fd_theta, translate=(imgEx.shape[1]//2-faz_center[1], imgEx.shape[0]//2-faz_center[0]))
    img_rotate = np.array(pil_img_rotate)
    
    img_resize = cv2.resize(img_rotate, None, fx=OD_point/fd_distance, fy=OD_point/fd_distance)

    imgh = highpass_filter(img_resize, radius)
    imgm = meijering(imgh, sigmas=sigma, black_ridges=black_ridges)

    imgm_avg = np.average(imgm)
    imgm[:delete_frame_size,:] = imgm_avg
    imgm[-delete_frame_size:,:] = imgm_avg
    imgm[:,:delete_frame_size] = imgm_avg
    imgm[:,-delete_frame_size:] = imgm_avg

    imgm = imgm[int(imgm.shape[0]//2-OD_point*scope_length_ratio)\
                :int(imgm.shape[0]//2+OD_point*scope_length_ratio),
                int(imgm.shape[1]//2-OD_point*scope_length_ratio)\
                :int(imgm.shape[1]//2+OD_point*scope_length_ratio)]

    sk = cv2.ximgproc.thinning(255*(imgm>sk_th).astype(np.uint8), thinningType=cv2.ximgproc.THINNING_GUOHALL)
    
    count = sk*0
    for x in range(-1,2):
        for y in range(-1,2):
            count += np.roll(sk, (x,y), axis=(0,1))
    count = count * sk
    root = (count>=4).astype(np.uint8)
    br = ((count>0)*(count<4)).astype(np.uint8)
    
    retval, labels, stats, centroids = cv2.connectedComponentsWithStats(br)
    for j, row in enumerate(stats):
        if row[cv2.CC_STAT_AREA] < br_sizeTh:
            labels[labels==j] = 0
    
    br_fix = labels > 0
    br_fix = br_fix.astype(np.uint8)
    
    neighbor_dic2['OCTA'].update([(num, br_fix)])
    
    br = br_fix.copy()
    count = br*0
    for x in range(-1,2):
        for y in range(-1,2):
            count += np.roll(br, (x,y), axis=(0,1))
    count = count * br
    
    retval, labels, stats, centroids = cv2.connectedComponentsWithStats(br)
    points_eachLine = []
    for j in range(1,retval):
        line = (labels==j).astype(np.int8)
        tip_bool = (labels==j) * (count==2)
        tips = np.where(tip_bool)
        if len(tips[0]) > 2:
            print(tips)
            print('error -> 3 more tips')
            continue
        if len(tips[0]) < 2:
            print(tips)
            print('error -> 0or1 tips')
            continue
        point = [tips[0][0], tips[1][0]]
        line[point[0], point[1]] = -1
        detect_flag = True
        points = [point]
        while detect_flag:
            point, line = detect_nextPoint(point, line)
            points += [point]
            if count[point[0], point[1]] == 2:
                detect_flag = False
        else:
            points_eachLine += [points]
            pos = np.array(points)


    branch = points_eachLine.copy()
    analyze_br_num = len(branch)
    
    Bspline_list = np.zeros((analyze_br_num, 2, len(t_list)))
    Bspline_length_list = np.zeros(analyze_br_num)
    length_list = np.zeros(analyze_br_num)
    
    for n in range(analyze_br_num):
    
        br = np.array(branch[n])
        br = br[np.arange(br.shape[0])%points_interval==0,:]
        if (br.shape[0]-1)%points_interval != 0:
            add_array = np.array([br[-1,0], br[-1,1]]).reshape(1,2)
            br = np.append(br, add_array, axis=0)
        pre_points = br.T
        points = pre_points[:,0].reshape(2,1)
    
        for t in range(pre_points.shape[1]-1):
            if pre_points[0,t]==pre_points[0,t+1] and pre_points[1,t]==pre_points[1,t+1]:
                continue
            else:
                points = np.append(points, pre_points[:,t+1].reshape(2,1), axis=1)
    
        M = points.shape[1]
    
        knot = np.linspace(0,1,M-N+1)
        knot = np.append(np.array([0 for repeat in range(N)]), knot)
        knot = np.append(knot, np.array([1 for repeat in range(N)]))

        basal_func = make_basal_func(T, M, N, knot)[N]
        diff_basal = diff_basal_func(basal_func)
    
        Bspline_func = apply_points(basal_func, points)
        Bspline = make_Bspline(t_list, Bspline_func, knot, M, N)
        Bspline_list[n] = Bspline
        
        
    else:
        Bspline_branch_dic['OCTA'].update([(num, Bspline_list)])

for abc in tqdm(range(1)):
    branch_num = []
    branch_total = []
    
    for i in tqdm(range(len(fileNum))):
        num = fileNum[i]

        cells = neighbor_dic2['OCTA'][num]
                
        if i == 0:
            cells_total = cells.copy()
        else:
            cells_total = np.append(cells_total, cells, axis=0)
        
        branch_pre = Bspline_branch_dic['OCTA'][num]
        branch = [[branch_pre[c//2][c%2][t] for t in range(branch_pre.shape[2])] for c in range(branch_pre.shape[0]*2)]
        branch_total += branch
        branch_num += [branch_pre.shape[0]]

    df_cells = pd.DataFrame(cells_total)
    df_cells.to_csv(filename_forVascularFeature+'_sk.csv', header=False, index=False)
    df_branch = pd.DataFrame(branch_total)
    df_branch.to_csv(filename_forVascularFeature+'_branch.csv', header=False, index=False)
    df_branch_num = pd.DataFrame(branch_num)
    df_branch_num.to_csv(filename_forVascularFeature+'_branch_num.csv', header=False, index=False)
