# Supplementary material for: Mathematical Modeling of Human Retinal Vascular Pattern Around the Foveal Avascular Zone
Source: Transl Vis Sci Technol. 2026 Mar 2;15(3):1. doi: 10.1167/tvst.15.3.1 (PMC12967130; doi:10.1167/tvst.15.3.1)
Supplement: Supplement 5 [file tvst-15-3-1_s005.zip › code/python_code/FigS3a/4_FigS3a.ipynb]

# %% [code]
import numpy as np
import matplotlib.pyplot as plt
from tqdm import tqdm
import pandas as pd
from matplotlib.colors import Normalize

# %% [code]
def pickup_parts_byLength(br, length_th, jump_length=1, length_min_th=0, overlap_flag=True, get_length_flag=False):
    length_parts = np.sqrt((br[1:,0]-br[:-1,0])**2 + (br[1:,1]-br[:-1,1])**2)
    len_br = br.shape[0]
    start_index = 0
    output = np.zeros((1,2))
    if get_length_flag:
        output_length = []
    length_cumsum_all = np.cumsum(length_parts)
    while True:
        length_cumsum = length_cumsum_all[start_index:]
        if start_index > 0:
            length_cumsum -= length_cumsum_all[start_index-1]
        cumsum_bool = length_cumsum > length_th
        if ~np.any(cumsum_bool):
            if length_cumsum[-1] > length_min_th:
                output = np.append(output, np.array([start_index, len_br-1]).reshape(1,2), axis=0)
                if get_length_flag:
                    output_length += [length_cumsum[-1]]
            break
        last_index = int(np.where(cumsum_bool)[0][0] + start_index + 1)
        output = np.append(output, np.array([start_index, last_index]).reshape(1,2), axis=0)
        if get_length_flag:
            output_length += [length_cumsum[int(np.where(cumsum_bool)[0][0])]]
        if last_index == len_br-1:
            break
        if overlap_flag:
            if np.sum(length_cumsum<jump_length) == 0:
                start_index += 1
            else:
                jump_index = np.max(np.where(length_cumsum<jump_length)[0])
                if jump_index==0:
                    start_index += jump_index + 1
                else:
                    start_index += jump_index
        else:
            start_index = last_index
        if start_index > len_br-2:
            break
    output = np.delete(output, 0, 0).astype(np.int32)
    if get_length_flag:
        output_length = np.array(output_length)
        return output, output_length
    return output

# %% [code]
L = 512

center = np.array([L//2,L//2])
OD_point = 100
OD_center = np.array([L//2,L//2+OD_point])

# %% [code]
param_name_list = np.array(['alpha', 'beta', 'uThreshold', 'p', 'branch_angle_deg',
                            'Du_list', 'd0', 'initialTipCellDistance', 'tipCellsNum_init', 'regulateXiOxygenAdd',
                            'p_eden', 'faz_R_init', 'inhibitor_diff_r', 'd0_Du_ratio', 'u_migrationThreshold', 'regulateXi'])

astrocyte_mode_name_list = ['spread', 'fixed']

# %% [code]
variable_kind_list = ['alpha', 'beta']
first_variable_list = [0.2, 0.25, 0.3, 0.35, 0.4, 0.45, 0.5, 0.55, 0.6, 0.65, 0.7]
second_variable_list = [0.02, 0.025, 0.03, 0.035, 0.04, 0.045, 0.05, 0.055, 0.06]
file_variable_len1 = 2
file_variable_len2 = 4

sequenceNum = 10
variable1_num = len(first_variable_list)
variable2_num = len(second_variable_list)

cell_dic = {}

for k in range(variable1_num):
    first_variable = first_variable_list[k]
    cell_dic.update([(str(k),{})])

    print(f'{variable_kind_list[0]}={first_variable}  ({k+1}:{variable1_num})')
    for j in tqdm(range(len(second_variable_list))):
        second_variable = second_variable_list[j]
        cell_dic[str(k)].update([(str(j),{})])
        for i in range(sequenceNum):
            ID = str(i)
            cell_dic[str(k)][str(j)].update([(ID, {})])

            param_str = f'{variable_kind_list[0]}{first_variable:.{file_variable_len1}f}_{variable_kind_list[1]}{second_variable:.{file_variable_len2}f}_seq{i}'.replace(".", "p")
            
            cells_df = pd.read_csv(f'cells_{param_str}.csv', header=None)
            cells = np.array(cells_df)
            cell_dic[str(k)][str(j)][ID].update(cells=cells)

# %% [code]
dx = 0.1
dx_forScale = 0.4
dt = 0.01
dt_forScale = 21
show_order_list = np.array([10**7, 10**9])

variable_kind_index_list = np.array([np.where(param_name_list==variable_kind)[0][0] for variable_kind in variable_kind_list])

variable_transform_list = np.zeros(len(variable_kind_index_list))
for k,variable_kind_index in enumerate(variable_kind_index_list):
    if np.any(np.array([7,11,12])==variable_kind_index):
        variable_transform_list[k] = dx * dx_forScale
    elif np.any(np.array([2,9,14,15])==variable_kind_index):
        variable_transform_list[k] = 1 / (dx_forScale**3)
    elif variable_kind_index == 0:
        variable_transform_list[k] = dx_forScale / dt_forScale
    elif variable_kind_index == 1:
        variable_transform_list[k] = (dx_forScale**5) / dt_forScale
    elif variable_kind_index == 3:
        variable_transform_list[k] = 1 / (dt * dt_forScale)
    elif variable_kind_index == 5:
        variable_transform_list[k] = (dx_forScale**2) / dt_forScale
    elif variable_kind_index == 6:
        variable_transform_list[k] = 1 / dt_forScale
    elif variable_kind_index == 10:
        variable_transform_list[k] = (dx * dx_forScale) / (dt * dt_forScale)
    elif variable_kind_index == 13:
        variable_transform_list[k] = 1 / (dx_forScale**2)
    else:
        variable_transform_list[k] = 1

first_variable_param_scale_array = np.array(first_variable_list) * variable_transform_list[0]
second_variable_param_scale_array = np.array(second_variable_list) * variable_transform_list[1]

first_variable_param_scale_array_forShow = np.floor(first_variable_param_scale_array*show_order_list[0]+0.5)/show_order_list[0]
second_variable_param_scale_array_forShow = np.floor(second_variable_param_scale_array*show_order_list[1]+0.5)/show_order_list[1]

# %% [code]
show_variable_len1 = 2
show_variable_len2 = 2
show_order1 = 3
show_order2 = 5

# %% [code]
Bspline_branch_dic = {}
Bspline_branch_dic.update([('model', {})])

for k in range(variable1_num):
    Bspline_branch_dic['model'].update([(str(k), {})])

    filename_forVascularFeature = variable_kind_list[0] + '_' + variable_kind_list[1] + '_' + str(k) + '_vascularFeature_model'

    branch_df = pd.read_csv(filename_forVascularFeature+'_branch.csv', header=None)
    branch_notNaN_num = np.array(branch_df.count(axis=1))
    branch_pre = [[[branch_df.iat[2*i,t],branch_df.iat[2*i+1,t]] 
                   for t in range(branch_notNaN_num[2*i])] for i in range(branch_df.shape[0]//2)]
    branch_num_df = pd.read_csv(filename_forVascularFeature+'_branch_num.csv', header=None)
    branchNum_array_pre = np.array(branch_num_df, dtype=np.int32)
    branchNum_array_pre = np.append(np.array([0]), branchNum_array_pre)
    branchNum_array = np.cumsum(branchNum_array_pre)
    
    variable_num_eachSequence = -1
    for j in tqdm(range(variable2_num)):
        Bspline_branch_dic['model'][str(k)].update([(str(j), {})])
        
        for i in range(sequenceNum):
            variable_num_eachSequence += 1
            ID = str(i)
    
            branch = [[[branch_df.iat[2*n,t],branch_df.iat[2*n+1,t]]
                       for t in range(branch_notNaN_num[2*n])] 
                      for n in range(branchNum_array[variable_num_eachSequence],branchNum_array[variable_num_eachSequence+1])]
            branch = [[[branch_df.iat[2*n+m,t] for t in range(branch_notNaN_num[2*n])] 
                       for m in range(2)] 
                      for n in range(branchNum_array[variable_num_eachSequence],branchNum_array[variable_num_eachSequence+1])]
            Bspline_branch_dic['model'][str(k)][str(j)].update([(ID, branch)])

# %% [code]
filename_forVascularFeature = 'vascularFeature_OCTA'

fileSum = 10
fileNum = np.array([])

for i in range(fileSum):
    num = '{:0=2}'.format(i+1)
    fileNum = np.append(fileNum, [num])

Bspline_branch_dic.update([('OCTA', {})])

branch_df = pd.read_csv(filename_forVascularFeature+'_branch.csv', header=None)
branch_notNaN_num = np.array(branch_df.count(axis=1))
branch_pre = [[[branch_df.iat[2*i,t],branch_df.iat[2*i+1,t]] 
               for t in range(branch_notNaN_num[2*i])] for i in range(branch_df.shape[0]//2)]
branch_num_df = pd.read_csv(filename_forVascularFeature+'_branch_num.csv', header=None)
branchNum_array_pre = np.array(branch_num_df, dtype=np.int32)
branchNum_array_pre = np.append(np.array([0]), branchNum_array_pre)
branchNum_array = np.cumsum(branchNum_array_pre)

for i in tqdm(range(len(fileNum))):
    num = fileNum[i]
    branch = [[[branch_df.iat[2*n,t],branch_df.iat[2*n+1,t]]
               for t in range(branch_notNaN_num[2*n])] 
              for n in range(branchNum_array[i],branchNum_array[i+1])]
    branch = [[[branch_df.iat[2*n+m,t] for t in range(branch_notNaN_num[2*n])] 
               for m in range(2)] 
              for n in range(branchNum_array[i],branchNum_array[i+1])]
    Bspline_branch_dic['OCTA'].update([(num, branch)])

# %% [code]
cutting_branch_dic2 = {}

# %% [code]
status = np.array([8.,4.,0.5,True])

cutting_branch_dic2.update([('model',{})])

for k in range(variable1_num):
    cutting_branch_dic2['model'].update([(str(k),{})])
    for j in tqdm(range(variable2_num)):
        cutting_branch_dic2['model'][str(k)].update([(str(j),{})])
        
        for i in range(sequenceNum):
            ID = str(i)
            cutting_branch_dic2['model'][str(k)][str(j)].update([(ID,{})])
            branch = Bspline_branch_dic['model'][str(k)][str(j)][ID]
            
            pos_list = []
            Gpos_list = []
            index_list = []
            length_list = []
            for n in range(len(branch)):
                pos_pre = np.array(branch[n]).T
                index_list_pre, length_list_pre = pickup_parts_byLength(pos_pre,
                                                                         status[0], jump_length=status[1], length_min_th=status[2], overlap_flag=status[3],
                                                                         get_length_flag=True)
                pos_list += [[pos_pre[index[0]:index[1]+1,:] for index in index_list_pre]]
                Gpos_list += [np.array([np.average(np.array(pos_pre[index[0]:index[1]+1,:]), axis=0) for index in index_list_pre])]
                index_list += [index_list_pre]
                length_list += [length_list_pre]
            cutting_branch_dic2['model'][str(k)][str(j)][ID].update(branch=pos_list)
            cutting_branch_dic2['model'][str(k)][str(j)][ID].update(Gpos=Gpos_list)
            cutting_branch_dic2['model'][str(k)][str(j)][ID].update(index=index_list)
            cutting_branch_dic2['model'][str(k)][str(j)][ID].update(length=length_list)

# %% [code]
cutting_branch_dic2.update(OCTA={})
for i in tqdm(range(len(fileNum))):
    num = fileNum[i]
    branch = Bspline_branch_dic['OCTA'][num]
    pos_list = []
    Gpos_list = []
    index_list = []
    length_list = []
    for n in range(len(branch)):
        pos_pre = np.array(branch[n]).T
        index_list_pre, length_list_pre = pickup_parts_byLength(pos_pre,
                                                                status[0], jump_length=status[1], length_min_th=status[2], overlap_flag=status[3],
                                                                get_length_flag=True)
        pos_list += [[pos_pre[index[0]:index[1]+1,:] for index in index_list_pre]]
        Gpos_list += [np.array([np.average(np.array(pos_pre[index[0]:index[1]+1,:]), axis=0) for index in index_list_pre])]
        index_list += [index_list_pre]
        length_list += [length_list_pre]
    ID = str(i)
    cutting_branch_dic2['OCTA'].update([(ID, {})])
    cutting_branch_dic2['OCTA'][ID].update(branch=pos_list)
    cutting_branch_dic2['OCTA'][ID].update(Gpos=Gpos_list)
    cutting_branch_dic2['OCTA'][ID].update(index=index_list)
    cutting_branch_dic2['OCTA'][ID].update(length=length_list)

# %% [code]
model_meandeling_list_perSeq = []

for k in range(variable1_num):
    model_meandeling_list_perSeq += [[]]
    for j in tqdm(range(variable2_num)):
        model_meandeling_list_perSeq[k] += [[]]
        for i in range(sequenceNum):
            ID = str(i)
            model_meandeling_list_perSeq[k][j] += [[]]
            branch = cutting_branch_dic2['model'][str(k)][str(j)][ID]['branch']
            length_list = cutting_branch_dic2['model'][str(k)][str(j)][ID]['length']

            for (br_pre, length_pre) in zip(branch, length_list):
                for (br_p, length) in zip(br_pre, length_pre):
                    br = np.array(br_p)
                    distance = np.sqrt((br[-1,0]-br[0,0])**2+(br[-1,1]-br[0,1])**2)
                    model_meandeling_list_perSeq[k][j][i] += [length / distance]

OCTA_meandeling_list_perImg = []
for i in range(len(fileNum)):
    num = fileNum[i]
    ID = str(i)
    OCTA_meandeling_list_perImg += [[]]
    branch = cutting_branch_dic2['OCTA'][ID]['branch']
    length_list = cutting_branch_dic2['OCTA'][ID]['length']
    
    for (br_pre, length_pre) in zip(branch, length_list):
        for (br_p, length) in zip(br_pre, length_pre):
            br = np.array(br_p)
            distance = np.sqrt((br[-1,0]-br[0,0])**2+(br[-1,1]-br[0,1])**2)
            OCTA_meandeling_list_perImg[i] += [length / distance]

# %% [code]
size_perpanel = 2.5
fontsize = 45
fontsize_mini = 35

model_meandeling_med = np.array([[np.average([np.median(model_meandeling_list_perSeq[k][j][i]) for i in range(sequenceNum)]) 
                                  for j in range(variable2_num)] for k in range(variable1_num)])
OCTA_meandeling_med = np.average([np.median(OCTA_meandeling_list_perImg[i]) for i in range(len(fileNum))])
meandeling_score_med = model_meandeling_med - OCTA_meandeling_med

color_limit = np.max(np.floor(np.abs(meandeling_score_med)*1000)/1000)
colorVmin = - color_limit
colorVmax = color_limit

fig, ax = plt.subplots(nrows=1, ncols=1,
                       figsize=(variable2_num*size_perpanel,variable1_num*size_perpanel),
                       tight_layout=True, sharey=True, squeeze=False)

mappable = ax[0,0].imshow(meandeling_score_med,norm=Normalize(vmin=colorVmin, vmax=colorVmax), cmap='seismic')

ax[0,0].set_title('Branch tortuosity index', fontsize=fontsize)
ax[0,0].set_xlabel(variable_kind_list[1], fontsize=fontsize)
ax[0,0].set_xticks(np.arange(variable2_num))
ax[0,0].set_xticklabels([f'{second_variable_param_scale_array_forShow[j]*(10**show_order2):.{show_variable_len2}f}' for j in range(variable2_num)], fontsize=fontsize)
ax[0,0].set_ylabel(variable_kind_list[0], fontsize=fontsize)
ax[0,0].set_yticks(np.arange(variable1_num))
ax[0,0].set_yticklabels([f'{first_variable_param_scale_array_forShow[k]*(10**show_order1):.{show_variable_len1}f}' for k in range(variable1_num)], fontsize=fontsize)

pp = fig.colorbar(mappable, ax=ax[0,0], orientation='vertical', shrink=0.71)
pp.ax.tick_params(labelsize=fontsize_mini)
plt.savefig('FigS3a.pdf')
plt.close()
