# Supplementary material for: Mathematical Modeling of Human Retinal Vascular Pattern Around the Foveal Avascular Zone
Source: Transl Vis Sci Technol. 2026 Mar 2;15(3):1. doi: 10.1167/tvst.15.3.1 (PMC12967130; doi:10.1167/tvst.15.3.1)
Supplement: Supplement 5 [file tvst-15-3-1_s005.zip › code/python_code/FigS3cd/2_FigS3cd.ipynb]

# %% [code]
import numpy as np
from tqdm import tqdm
import pandas as pd
import gc

# %% [code]
def pickup_parts_byLength(br, length_th, jump_index=1, length_min_th=0, overlap_flag=True, get_length_flag=False):
    length_parts = np.sqrt((br[1:,0]-br[:-1,0])**2 + (br[1:,1]-br[:-1,1])**2)
    len_br = br.shape[0]
    start_index = 0
    output = np.zeros((1,2))
    if get_length_flag:
        output_length = []
    length_cumsum_all = np.cumsum(length_parts)
    while True:
        length_cumsum = length_cumsum_all[start_index:]
        if start_index > 0:
            length_cumsum -= length_cumsum_all[start_index-1]
        cumsum_bool = length_cumsum > length_th
        if ~np.any(cumsum_bool):
            if length_cumsum[-1] > length_min_th:
                output = np.append(output, np.array([start_index, len_br-1]).reshape(1,2), axis=0)
                if get_length_flag:
                    output_length += [length_cumsum[-1]]
            break
        last_index = int(np.where(cumsum_bool)[0][0] + start_index + 1)
        output = np.append(output, np.array([start_index, last_index]).reshape(1,2), axis=0)
        if get_length_flag:
            output_length += [length_cumsum[int(np.where(cumsum_bool)[0][0])]]
        if last_index == len_br-1:
            break
        if overlap_flag:
            start_index += jump_index
        else:
            start_index = last_index
        if start_index > len_br-2:
            break
    output = np.delete(output, 0, 0).astype(np.int32)
    if get_length_flag:
        output_length = np.array(output_length)
        return output, output_length
    return output

# %% [code]
sequenceNum = 10

L = 512
simulationLength = 20000

dx = 0.1
dt = 0.01

center = np.array([L//2,L//2])
OD_point = 100
OD_center = np.array([L//2,L//2+OD_point])

faz_R_init = 10
inhibitor_diff_r = 60

branch_distance_threshold = 150.0
cy, cx = center

def branch_passes_filter(b):
    xs = np.array(b[0], dtype=float)
    ys = np.array(b[1], dtype=float)
    m  = ~np.isnan(xs) & ~np.isnan(ys)
    if not np.any(m):
        return False
    dxs = xs[m] - cx
    dys = ys[m] - cy
    return np.any(np.sqrt(dxs*dxs + dys*dys) < branch_distance_threshold)

time_th = 10
length_th = 20
inner_r = OD_point

status = np.array([1,1,0.5,False])  #(length_th, jump_index, length_min_th, overlap_flag)

fd_crop_num = 2

place_name = ['horizontal', 'vertical']
x_center_flag_list = [False, True]

ylim_corr = 0.1

# %% [code]
param_name_list = np.array(['alpha', 'beta', 'uThreshold', 'p_branch', 'branch_angle_deg',
                            'Du_list', 'd0', 'initialTipCellDistance', 'tipCellsNum_init', 'regulateXiOxygenAdd',
                            'p_eden', 'faz_R_init', 'inhibitor_diff_r', 'd0_Du_ratio', 'u_migrationThreshold', 'regulateXi'])

astrocyte_mode_name_list = ['spread', 'fixed']

# %% [code]
variable_kind_list = ['p_eden', 'inhibitor_diff_r']
first_variable_list = [0.025, 0.026, 0.027, 0.028, 0.029, 0.03, 0.031, 0.032]
second_variable_list = [30, 40, 50, 60, 70, 80, 90, 100, 110]
file_variable_len1 = 3
file_variable_len2 = 1

variable1_num = len(first_variable_list)
variable2_num = len(second_variable_list)

for k in range(variable1_num):
    first_variable = first_variable_list[k]

    print(f'{variable_kind_list[0]}={first_variable}  ({k+1}:{variable1_num})')
    for j in tqdm(range(len(second_variable_list))):
        second_variable = second_variable_list[j]
        model_angle_avg = np.zeros((len(place_name), fd_crop_num*2, sequenceNum))
        
        for i in range(sequenceNum):
            param_str = f'{variable_kind_list[0]}{first_variable:.{file_variable_len1}f}_{variable_kind_list[1]}{second_variable:.{file_variable_len2}f}_seq{i}'.replace(".", "p")
            
            branch = []
            branch_df = pd.read_csv(f'branches_{param_str}.csv', header=None)
            branch_flag_df = pd.read_csv(f'branch_flags_{param_str}.csv', header=None)
            branch_tree_num = branch_df.shape[0] // 2
            
            for br_tree_num in range(branch_tree_num):
                br_df = branch_df.iloc[2*br_tree_num:2*(br_tree_num+1),:]
                br_tree_nonNan_bool = np.array(br_df.count()) > 0
                br_tree = np.array(br_df.iloc[:,br_tree_nonNan_bool])
                br_tree_flag = np.array(branch_flag_df.iloc[br_tree_num,br_tree_nonNan_bool])
                br_tree_flag_cumsum = np.cumsum(br_tree_flag)
                branch_prepre = [[list(br_tree[m,br_tree_flag_cumsum==br_num]) for m in range(2)] for br_num in range(br_tree_flag_cumsum[-1]+1)]
                branch_pre = [b for b in branch_prepre if branch_passes_filter(b)]
                for br in branch_pre:
                    branch += [[br[(1-n)] for n in range(2)]]

            del br_df, br_tree_nonNan_bool, br_tree, br_tree_flag, br_tree_flag_cumsum, branch_prepre, branch_pre, branch_df, branch_flag_df
            gc.collect()

            first_list = []
            last_list = []
            Gpos_list = []

            for pos_pre in branch:
                pos = np.array([pos_pre[0], pos_pre[1]]).T
                
                if (pos.shape[0] < time_th):
                    continue
                length = np.sum(np.sqrt((pos[1:,0]-pos[:-1,0])**2 + (pos[1:,1]-pos[:-1,1])**2))
                if (length <= length_th):
                    continue

                index_list_pre, length_list_pre = pickup_parts_byLength(pos, status[0],
                                                                        jump_index=int(status[1]), length_min_th=status[2], overlap_flag=status[3],
                                                                        get_length_flag=True)
                first_list += [[pos[index[0],:] for index in index_list_pre]]
                last_list += [[pos[index[1],:] for index in index_list_pre]]
                Gpos_list += [np.array([np.average(np.array(pos[index[0]:index[1]+1,:]), axis=0) for index in index_list_pre])]

            del branch
            gc.collect()

            for n,place in enumerate(place_name):
                crop_interval = int(OD_point // fd_crop_num + 1)
                if x_center_flag_list[n]:
                    scope_minX = center[0]- crop_interval//2
                    scope_maxX = center[0] + crop_interval//2
                    scope_minY = center[1] - (crop_interval * fd_crop_num)
                    scope_maxY = center[1] + (crop_interval * fd_crop_num)
                else:
                    scope_minX = center[0] - (crop_interval * fd_crop_num)
                    scope_maxX = center[0] + (crop_interval * fd_crop_num)
                    scope_minY = center[1] - crop_interval//2
                    scope_maxY = center[1] + crop_interval//2
    
                x_list = np.arange(scope_minX, scope_maxX+crop_interval, crop_interval)
                y_list = np.arange(scope_minY, scope_maxY+crop_interval, crop_interval)
    
                angle_list = [[[] for x in range(len(x_list)-1)] for y in range(len(y_list)-1)]
    
                for (first_pos_pre, last_pos_pre, Gpos_pre) in zip(first_list, last_list, Gpos_list):
                    for (first_pos, last_pos, Gpos) in zip(first_pos_pre, last_pos_pre, Gpos_pre):
                        x_index = np.digitize(Gpos[1], x_list) - 1
                        y_index = np.digitize(Gpos[0], y_list) - 1
                        if (x_index<0) or (x_index>len(x_list)-2) or (y_index<0) or (y_index>len(y_list)-2):
                            continue
                        angle = np.arctan2((last_pos[0]-first_pos[0]), (last_pos[1]-first_pos[1]))
                        if angle <= -np.pi/2:
                            angle += np.pi
                        if angle > np.pi/2:
                            angle -= np.pi
                        angle = np.abs(angle)
                        angle_list[y_index][x_index] += [angle]
    
                for y in range(len(y_list)-1):
                    for x in range(len(x_list)-1):
                        if len(angle_list[y][x]) == 0:
                            continue
                            
                        angle_pre = angle_list[y][x]
                        x_sum = 0
                        y_sum = 0
                        for _angle in angle_pre:
                            x_sum += np.cos(_angle)
                            y_sum += np.sin(_angle)
                        x_avg = x_sum / len(angle_pre)
                        y_avg = y_sum / len(angle_pre)
                        angle_avg_pre = np.arctan2(y_avg, x_avg)
                        
                        if angle_avg_pre < 0:
                            angle_avg_pre += np.pi
                            
                        if x_center_flag_list[n]:
                            model_angle_avg[n,y,i] = angle_avg_pre
                        else:
                            model_angle_avg[n,x,i] = angle_avg_pre
                            
            del first_list, last_list, Gpos_list
            gc.collect()

        model_angle_avg_total = np.zeros((len(place_name), fd_crop_num*2))
        for n,place in enumerate(place_name):
            for z in range(fd_crop_num*2):
                avg_vector = np.array([np.sum([np.sin(model_angle_avg[n,z,l]) for l in range(sequenceNum)]),
                                       np.sum([np.cos(model_angle_avg[n,z,l]) for l in range(sequenceNum)])])
                avg_angle_pre = np.arctan2(avg_vector[0], avg_vector[1])
                if avg_angle_pre < 0:
                    angle_avg_pre += np.pi
                model_angle_avg_total[n,z] = avg_angle_pre

        param_str = f'{variable_kind_list[0]}{first_variable:.{file_variable_len1}f}_{variable_kind_list[1]}{second_variable:.{file_variable_len2}f}'.replace(".", "p")
        
        df_angle_avg = pd.DataFrame(model_angle_avg_total)
        df_angle_avg.to_csv(f'angleAvg_{param_str}.csv', header=False, index=False)

        del model_angle_avg_total, df_angle_avg
        gc.collect()
