# Supplementary material for: Mathematical Modeling of Human Retinal Vascular Pattern Around the Foveal Avascular Zone
Source: Transl Vis Sci Technol. 2026 Mar 2;15(3):1. doi: 10.1167/tvst.15.3.1 (PMC12967130; doi:10.1167/tvst.15.3.1)
Supplement: Supplement 5 [file tvst-15-3-1_s005.zip › code/python_code/FigS3cd/4_FigS3cd.ipynb]

# %% [code]
import numpy as np
import matplotlib.pyplot as plt
from tqdm import tqdm
import cv2
import pandas as pd
from skimage.filters import meijering
import scipy.ndimage as ndimage
from PIL import Image
from matplotlib.colors import Normalize

# %% [code]
def highpass_filter(img, radius, lowpassFlag=False, lowpassRadiusCorr=0):
    dft = np.fft.fft2(img, axes=(0,1))
    dft_shift = np.fft.fftshift(dft)
    mask = np.zeros_like(img, dtype=np.float32)
    cy = mask.shape[0] // 2
    cx = mask.shape[1] // 2
    cv2.circle(mask, (cx,cy), radius, (1,1,1), -1)[0]
    mask = 1 - mask
    mask2 = cv2.GaussianBlur(mask, (5,5), 0)
    dft_shift_masked2 = np.multiply(dft_shift,mask2)
    if lowpassFlag:
        mask = np.zeros_like(img, dtype=np.float32)
        cy = mask.shape[0] // 2
        cx = mask.shape[1] // 2
        lowpassR = np.min([cy,cx]) - lowpassRadiusCorr
        if lowpassR < 0:
            print('error  -> minus_radius')
        cv2.circle(mask, (cx,cy), lowpassR, (1,1,1), -1)[0]
        mask2 = cv2.GaussianBlur(mask, (5,5), 0)
        dft_shift_masked2 = np.multiply(dft_shift_masked2,mask2)
    back_ishift_masked2 = np.fft.ifftshift(dft_shift_masked2)
    img_filtered2 = np.fft.ifft2(back_ishift_masked2, axes=(0,1))
    imgbp = np.real(img_filtered2)
    imgbp = ((imgbp-np.min(imgbp))/(np.max(imgbp)-np.min(imgbp))*255).astype('uint8')
    return imgbp

def complex_plane(width):
    half_width = width // 2
    re = np.array(range(width)) - half_width
    im = - re
    re, im = np.meshgrid(re, im)
    return re + im * 1j

def aggregate_in_angle(agg_fun, spectrum, min_angle, max_angle):
    width = spectrum.shape[0]
    min_radius, max_radius = 0, width // 2
    cp = complex_plane(width)
    cp_mag = np.abs(cp)
    in_radius = np.logical_and(min_radius < cp_mag, cp_mag < max_radius)
    cp_angle = np.angle(cp, deg=True)
    in_angle = np.logical_and(min_angle <= cp_angle, cp_angle < max_angle)
    return agg_fun(spectrum[np.logical_and(in_radius, in_angle)])

def average_angle(spectrum, angle_gap):
    means = [aggregate_in_angle(np.mean, spectrum, angle, angle + angle_gap)
             for angle in range(-180, 180, angle_gap)]
    return means

def aggregate_in_radius(agg_fun, spectrum, min_radius, max_radius):
    cp = complex_plane(spectrum.shape[0])
    cp_mag = np.abs(cp)
    in_radius = np.logical_and(min_radius < cp_mag, cp_mag < max_radius)
    return agg_fun(spectrum[in_radius])

def average_radius(spectrum, radius_gap, check_max_ratio=np.sqrt(2)):
    means = [aggregate_in_radius(np.mean, spectrum, radius, radius + radius_gap)
             for radius in np.arange(0, (spectrum.shape[0]/2)*check_max_ratio, radius_gap)]
    return means

def angle_distribution_map(cropNum, angle_list, vectorNorm_list):
    _angle_avg_perCrop = np.zeros((cropNum,cropNum))
    _vectorNorm_perCrop = np.zeros((cropNum,cropNum))
    
    for x in range(cropNum):
        for y in range(cropNum):
            check_angle_array = angle_list[y,x].copy()

            avg_vector = np.array([np.sum([vectorNorm_list[y,x,l]*np.sin(2*check_angle_array[l]) for l in range(len(check_angle_array))]),
                                   np.sum([vectorNorm_list[y,x,l]*np.cos(2*check_angle_array[l]) for l in range(len(check_angle_array))])])
            angle_avg_perCrop_pre = np.arctan2(avg_vector[0], avg_vector[1]) / 2
            if angle_avg_perCrop_pre < 0:
                angle_avg_perCrop_pre += np.pi
            _angle_avg_perCrop[y,x] = angle_avg_perCrop_pre
            _vectorNorm_perCrop[y,x] = np.linalg.norm(avg_vector, ord=2)
    return _angle_avg_perCrop, _vectorNorm_perCrop

# %% [code]
def pickup_parts_byLength(br, length_th, jump_index=1, length_min_th=0, overlap_flag=True, get_length_flag=False):
    length_parts = np.sqrt((br[1:,0]-br[:-1,0])**2 + (br[1:,1]-br[:-1,1])**2)
    len_br = br.shape[0]
    start_index = 0
    output = np.zeros((1,2))
    if get_length_flag:
        output_length = []
    length_cumsum_all = np.cumsum(length_parts)
    while True:
        length_cumsum = length_cumsum_all[start_index:]
        if start_index > 0:
            length_cumsum -= length_cumsum_all[start_index-1]
        cumsum_bool = length_cumsum > length_th
        if ~np.any(cumsum_bool):
            if length_cumsum[-1] > length_min_th:
                output = np.append(output, np.array([start_index, len_br-1]).reshape(1,2), axis=0)
                if get_length_flag:
                    output_length += [length_cumsum[-1]]
            break
        last_index = int(np.where(cumsum_bool)[0][0] + start_index + 1)
        output = np.append(output, np.array([start_index, last_index]).reshape(1,2), axis=0)
        if get_length_flag:
            output_length += [length_cumsum[int(np.where(cumsum_bool)[0][0])]]
        if last_index == len_br-1:
            break
        if overlap_flag:
            start_index += jump_index
        else:
            start_index = last_index
        if start_index > len_br-2:
            break
    output = np.delete(output, 0, 0).astype(np.int32)
    if get_length_flag:
        output_length = np.array(output_length)
        return output, output_length
    return output

# %% [code]
img_dic = {}
fileSum = 10
file_path = 'OCTA/'
fileNum = np.array([])

for i in range(fileSum):
    num = '{:0=2}'.format(i+1)
    fileNum = np.append(fileNum, [num])
    filename = file_path + num + '.tif'
    im = cv2.imread(filename)
    img = im[:,:,0]
    img_dic.update([(num, img)])

imgbp_dic = {}
faz_stats_dic = {}
faz_stats_dic.update([('center', {})])
faz_stats_dic.update([('r', {})])
od_stats_dic = {}
od_stats_dic.update([('center', {})])
od_stats_dic.update([('r', {})])
faz_od_stats_dic = {}
faz_od_stats_dic.update([('distance', {})])
faz_od_stats_dic.update([('theta', {})])
img_gauss_dic = {}
img_gauss_fix_dic = {}
img_gauss_avg = np.zeros(len(fileNum))
od_faz_mask_dic = {}
scope_length_ratio_array = np.zeros(len(fileNum))

radius = 6
fazOD_wideThreshold = 150
fazOD_sizeThreshold = 100
threshold = 100

delete_frame_size = 10

img_avg_pre = []

for i,num in enumerate(fileNum):
    img = img_dic[num]
    imgbp = highpass_filter(img, radius)
    imgbp_dic.update([(num, imgbp)])
    img_gauss = cv2.GaussianBlur(imgbp,(11,11),11)
    img_gauss_dic.update([(num, img_gauss)])
    img_gauss_avg[i] = np.average(img_gauss)

    img_avg_pre += [np.average(img)]

img_avg = np.average(img_avg_pre)
img_gauss_correction = np.average(img_gauss_avg) - img_gauss_avg

for i,num in enumerate(fileNum):
    img = img_dic[num]
    img_gauss = img_gauss_dic[num]
    img_gauss_fix = img_gauss + img_gauss_correction[i]
    
    checkFlag_over = np.any(img_gauss_fix>255)
    if checkFlag_over:
        while checkFlag_over:
            max_point = np.where(np.max(img_gauss_fix))
            img_gauss_fix[max_point] = 255
            checkFlag_over = np.any(img_gauss_fix>255)
    
    checkFlag_under = np.any(img_gauss_fix<0)
    if checkFlag_under:
        while checkFlag_under:
            min_point = np.where(np.min(img_gauss_fix))
            img_gauss_fix[min_point] = 0
            checkFlag_over = np.any(img_gauss_fix<0)
    
    img_gauss_fix = img_gauss_fix.astype(np.uint8)
    th, im_th = cv2.threshold(img_gauss_fix, threshold, 255, cv2.THRESH_BINARY_INV)
    im_th[:fazOD_wideThreshold,:] = 0
    im_th[-fazOD_wideThreshold:,:] = 0
    retval, labels, stats, centroids = cv2.connectedComponentsWithStats(im_th)
    for j, row in enumerate(stats):
        if row[cv2.CC_STAT_AREA] < fazOD_sizeThreshold:
            labels[labels==j] = 0
    
    labels = labels > 0
    labels = labels.astype(np.uint8)
    retval, labels, stats, centroids = cv2.connectedComponentsWithStats(labels)
    
    meanintensity = np.array([np.mean(img_gauss_fix[np.where(labels==i)]) for i in range(np.max(labels))])
    od_label = np.where(meanintensity==np.min(meanintensity))
    od_stats = stats[od_label]
    if od_stats.shape[0] > 1:
        print('error -> od_multi')
        break
    od_center = centroids[od_label][0,::-1]
    od_center = od_center.astype(np.uint32)
    od_area = int(stats[od_label, cv2.CC_STAT_AREA])
    od_r = int(np.sqrt(od_area/np.pi))
    
    
    dist = np.linalg.norm(centroids[1:]-im.shape[0]//2,axis=1)
    faz_label = np.where(dist==np.min(dist))
    faz_stats = stats[faz_label]
    if faz_stats.shape[0] > 1:
        print('error -> faz_multi')
        break
    faz_center = centroids[1:][faz_label][0,::-1]
    faz_center = faz_center.astype(np.uint32)
    faz_area = int(stats[faz_label, cv2.CC_STAT_AREA])
    faz_r = int(np.sqrt(faz_area/np.pi))

    img = img * img_avg / np.average(img)
    
    if(od_center[1] < faz_center[1]):
        img = img[:,::-1]
        labels = labels[:,::-1]
        faz_center[1] = img.shape[1] - faz_center[1]
        od_center[1] = img.shape[1] - od_center[1]

    img_dic.update([(num, img)])
        
    od_stats_dic['center'].update([(num, od_center)])
    od_stats_dic['r'].update([(num, od_r)])
    faz_stats_dic['center'].update([(num, faz_center)])
    faz_stats_dic['r'].update([(num, faz_r)])
    
    faz_od_vector = np.array([od_center[0]-faz_center[0], od_center[1]-faz_center[1]]).astype(np.int32)
    faz_od_distance = np.sqrt(faz_od_vector[0]**2+faz_od_vector[1]**2)
    faz_od_theta = np.arctan2(faz_od_vector[0], faz_od_vector[1])
    faz_od_stats_dic['distance'].update([(num, faz_od_distance)])
    faz_od_stats_dic['theta'].update([(num, faz_od_theta)])

    check_theta = -faz_od_theta + np.pi/4
    check_ratio = np.sin(check_theta)
    area_end_distance_list = np.array([(faz_center[0]-delete_frame_size)/check_ratio,
                                       (faz_center[1]-delete_frame_size)/check_ratio,
                                       (img.shape[0]-faz_center[0]-delete_frame_size)/check_ratio,
                                       (img.shape[1]-faz_center[1]-delete_frame_size)/check_ratio])

    scope_length_ratio_array[i] = np.min(area_end_distance_list) / np.sqrt(2) / faz_od_distance
    
    od_mask = labels==od_label
    od_mask = od_mask.astype(np.uint8)
    faz_label = faz_label[0] + 1
    faz_mask = labels==faz_label
    faz_mask = faz_mask.astype(np.int8)

    od_faz_mask = od_mask + faz_mask
    od_faz_mask = ndimage.binary_fill_holes(od_faz_mask)
    od_faz_mask = 1 - od_faz_mask
    
    od_faz_mask_dic.update([(num, od_faz_mask)])

# %% [code]
imgRotateFull_dic = {}
imgRotate_dic = {}
expand_width = 100

sigma = [4,6,1]
black_ridges = False
th = 0.3
radius = 10
scope_length_ratio = np.min(scope_length_ratio_array)

for i,num in enumerate(fileNum):
    img = img_dic[num]
    
    imgh = highpass_filter(img, radius)
    imgm = meijering(imgh, sigmas=sigma, black_ridges=black_ridges)

    imgm[:delete_frame_size,:] = 0
    imgm[-delete_frame_size:,:] = 0
    imgm[:,:delete_frame_size] = 0
    imgm[:,-delete_frame_size:] = 0

    imgm = (imgm>th).astype(np.uint8) * 255

    od_faz_mask = od_faz_mask_dic[num]
    imgm = imgm*od_faz_mask > 0
    imgm = imgm.astype(np.uint8)
    
    imgEx = np.ones((imgm.shape[0]+expand_width, imgm.shape[1]+expand_width))
    imgEx[expand_width//2:imgm.shape[0]+expand_width//2, expand_width//2:imgm.shape[1]+expand_width//2] = imgm
    
    faz_center = faz_stats_dic['center'][num] + expand_width//2
    od_center = od_stats_dic['center'][num] + expand_width//2
    faz_od_distance = faz_od_stats_dic['distance'][num]
    faz_od_theta = faz_od_stats_dic['theta'][num] * 180 / np.pi
    
    pil_img = Image.fromarray(imgEx)
    pil_img_rotate = pil_img.rotate(faz_od_theta, translate=(imgEx.shape[1]//2-faz_center[1], imgEx.shape[0]//2-faz_center[0]))
    img_rotate = np.array(pil_img_rotate)

    imgRotateFull_dic.update([(num, img_rotate)])

    img_rotate = img_rotate[int(img_rotate.shape[0]//2-faz_od_distance):int(img_rotate.shape[0]//2+faz_od_distance),
                            int(img_rotate.shape[1]//2-faz_od_distance):int(img_rotate.shape[1]//2+faz_od_distance)]
    img_rotate = img_rotate.astype(np.uint8)
    imgRotate_dic.update([(num, img_rotate)])

# %% [code]
sk_dic = {}
neighbor_dic = {}

br_sizeTh = 20

points_interval = 5

Bspline_dic = {}

N = 3
lower = 0
upper = 1

t_list = np.linspace(0,1,1001)

for i in tqdm(range(len(fileNum))):
    num = fileNum[i]
    img = imgRotate_dic[num]
    
    neighbor_dic.update([(num,{})])
    
    sk = cv2.ximgproc.thinning(255*img, thinningType=cv2.ximgproc.THINNING_GUOHALL)
    sk_dic.update([(num, sk)])
    
    count = sk*0
    for x in range(-1,2):
        for y in range(-1,2):
            count += np.roll(sk, (x,y), axis=(0,1))
    count = count * sk
    root = (count>=4).astype(np.uint8)
    br = ((count>0)*(count<4)).astype(np.uint8)
    
    retval, labels, stats, centroids = cv2.connectedComponentsWithStats(br)
    for j, row in enumerate(stats):
        if row[cv2.CC_STAT_AREA] < br_sizeTh:
            labels[labels==j] = 0
    
    br_fix = labels > 0
    br_fix = br_fix.astype(np.uint8)
    
    neighbor_dic[num].update(br_fix=br_fix)

# %% [code]
filename = 'branch_OCTA'

branch_OCTA_dic = {}

branch_df = pd.read_csv(filename+'_branch.csv', header=None)
branch_notNaN_num = np.array(branch_df.count(axis=1))
branch_pre = [[[branch_df.iat[2*i,t],branch_df.iat[2*i+1,t]] 
               for t in range(branch_notNaN_num[2*i])] for i in range(branch_df.shape[0]//2)]
branch_num_df = pd.read_csv(filename+'_branch_num.csv', header=None)
branchNum_array_pre = np.array(branch_num_df, dtype=np.int32)
branchNum_array_pre = np.append(np.array([0]), branchNum_array_pre)
branchNum_array = np.cumsum(branchNum_array_pre)

for i in tqdm(range(len(fileNum))):
    num = fileNum[i]
    branch_OCTA_dic.update([(num,{})])

    branch = [[[branch_df.iat[2*n,t],branch_df.iat[2*n+1,t]]
               for t in range(branch_notNaN_num[2*n])] 
              for n in range(branchNum_array[i],branchNum_array[i+1])]
    branch = [[[branch_df.iat[2*n+m,t] for t in range(branch_notNaN_num[2*n])] 
               for m in range(2)] 
              for n in range(branchNum_array[i],branchNum_array[i+1])]
    branch_OCTA_dic[num].update(branch=branch)

# %% [code]
cutting_branch_dic = {}

# %% [code]
status = np.array([2.,1.,1.,False])  #(length_th, jump_index, length_min_th, overlap_flag)

cutting_branch_dic.update(OCTA={})
for i in tqdm(range(len(fileNum))):
    num = fileNum[i]
    branch = branch_OCTA_dic[num]['branch']
    pos_list = []
    Gpos_list = []
    index_list = []
    length_list = []
    for j in range(len(branch)):
        pos_pre = np.array(branch[j])
        pos_pre = pos_pre.T
        index_list_pre, length_list_pre = pickup_parts_byLength(pos_pre,
                                                        status[0], jump_index=int(status[1]), length_min_th=status[2], overlap_flag=status[3],
                                                        get_length_flag=True)
        pos_list += [[pos_pre[index[0]:index[1]+1,:] for index in index_list_pre]]
        Gpos_list += [np.array([np.average(np.array(pos_pre[index[0]:index[1]+1,:]), axis=0) for index in index_list_pre])]
        index_list + [index_list_pre]
        length_list += [length_list_pre]
    ID = str(i)
    cutting_branch_dic['OCTA'].update([(ID, {})])
    cutting_branch_dic['OCTA'][ID].update(branch=pos_list)
    cutting_branch_dic['OCTA'][ID].update(Gpos=Gpos_list)
    cutting_branch_dic['OCTA'][ID].update(index=index_list)
    cutting_branch_dic['OCTA'][ID].update(length=length_list)

# %% [code]
fd_crop_num = 2

place_name = ['horizontal', 'vertical']
x_center_flag_list = [False, True]

ylim_corr = 0.1

OCTA_angle_avg = np.zeros((len(place_name), fd_crop_num*2, len(fileNum)))
OCTA_angle_avg_total = np.zeros((len(place_name), fd_crop_num*2))

for i in tqdm(range(len(fileNum))):
    ID = str(i)

    branch = cutting_branch_dic['OCTA'][ID]['branch']
    Gpos_list = cutting_branch_dic['OCTA'][ID]['Gpos']
    
    for n,place in enumerate(place_name):
        num = fileNum[i]
        img_size = neighbor_dic[num]['br_fix'].shape
        fd_distance = faz_od_stats_dic['distance'][num]

        crop_interval = int(fd_distance // fd_crop_num + 1)

        if x_center_flag_list[n]:
            scope_minX = img_size[1]//2 - crop_interval//2
            scope_maxX = img_size[1]//2 + crop_interval//2
            scope_minY = img_size[0]//2 - (crop_interval * fd_crop_num)
            scope_maxY = img_size[0]//2 + (crop_interval * fd_crop_num)
        else:
            scope_minX = img_size[1]//2 - (crop_interval * fd_crop_num)
            scope_maxX = img_size[1]//2 + (crop_interval * fd_crop_num)
            scope_minY = img_size[0]//2 - crop_interval//2
            scope_maxY = img_size[0]//2 + crop_interval//2

        x_list = np.arange(scope_minX, scope_maxX+crop_interval, crop_interval)
        y_list = np.arange(scope_minY, scope_maxY+crop_interval, crop_interval)

        angle_list = [[[] for x in range(len(x_list)-1)] for y in range(len(y_list)-1)]

        for (br_pre, Gpos_pre) in zip(branch,Gpos_list):
            for (br,Gpos) in zip(br_pre,Gpos_pre):
                x_index = np.digitize(Gpos[1], x_list) - 1
                y_index = np.digitize(Gpos[0], y_list) - 1
                if (x_index<0) or (x_index>len(x_list)-2) or (y_index<0) or (y_index>len(y_list)-2):
                    continue
                angle = np.arctan2((br[-1,0]-br[0,0]), (br[-1,1]-br[0,1]))
                if angle <= -np.pi/2:
                    angle += np.pi
                if angle > np.pi/2:
                    angle -= np.pi
                angle = np.abs(angle)
                angle_list[y_index][x_index] += [angle]

        for y in range(len(y_list)-1):
            for x in range(len(x_list)-1):
                if len(angle_list[y][x]) == 0:
                    continue
                    
                angle_pre = angle_list[y][x]
                x_sum = 0
                y_sum = 0
                for _angle in angle_pre:
                    x_sum += np.cos(_angle)
                    y_sum += np.sin(_angle)
                x_avg = x_sum / len(angle_pre)
                y_avg = y_sum / len(angle_pre)
                angle_avg_pre = np.arctan2(y_avg, x_avg)
                
                if angle_avg_pre < 0:
                    angle_avg_pre += np.pi
                    
                if x_center_flag_list[n]:
                    OCTA_angle_avg[n,y,i] = angle_avg_pre
                else:
                    OCTA_angle_avg[n,x,i] = angle_avg_pre

for n,place in enumerate(place_name):
    for z in range(fd_crop_num*2):
        avg_vector = np.array([np.sum([np.sin(OCTA_angle_avg[n,z,l]) for l in range(len(fileNum))]),
                               np.sum([np.cos(OCTA_angle_avg[n,z,l]) for l in range(len(fileNum))])])
        avg_angle_pre = np.arctan2(avg_vector[0], avg_vector[1])
        if avg_angle_pre < 0:
            angle_avg_pre += np.pi
        OCTA_angle_avg_total[n,z] = avg_angle_pre

# %% [code]
imgRotateFull_forDirectionTendency_dic = {}
imgRotate_forDirectionTendency_dic = {}
imgRotate_noProcessing_dic = {}
expand_width = 100

sigma = [2,4,1]
black_ridges = False
th_ratio = 2.5
radius = 10
scope_length_ratio = np.min(scope_length_ratio_array)

for i,num in enumerate(fileNum):
    img = img_dic[num]
    img_avg = np.average(img)
    
    imgh = highpass_filter(img, radius)
    imgm = meijering(imgh, sigmas=sigma, black_ridges=black_ridges)

    imgm_avg = np.average(imgm)

    imgm[:delete_frame_size,:] = imgm_avg
    imgm[-delete_frame_size:,:] = imgm_avg
    imgm[:,:delete_frame_size] = imgm_avg
    imgm[:,-delete_frame_size:] = imgm_avg
    imgEx = np.ones((imgm.shape[0]+expand_width, imgm.shape[1]+expand_width)) * imgm_avg
    imgEx[expand_width//2:imgm.shape[0]+expand_width//2, expand_width//2:imgm.shape[1]+expand_width//2] = imgm
    
    faz_center = faz_stats_dic['center'][num] + expand_width//2
    od_center = od_stats_dic['center'][num] + expand_width//2
    faz_od_distance = faz_od_stats_dic['distance'][num]
    faz_od_theta = faz_od_stats_dic['theta'][num] * 180 / np.pi
    
    pil_img = Image.fromarray(imgEx)
    pil_img_rotate = pil_img.rotate(faz_od_theta, translate=(imgEx.shape[1]//2-faz_center[1], imgEx.shape[0]//2-faz_center[0]))
    img_rotate = np.array(pil_img_rotate)

    imgRotateFull_forDirectionTendency_dic.update([(num, img_rotate)])
    img_rotate = img_rotate[int(img_rotate.shape[0]//2-faz_od_distance*scope_length_ratio)\
                            :int(img_rotate.shape[0]//2+faz_od_distance*scope_length_ratio),
                            int(img_rotate.shape[1]//2-faz_od_distance*scope_length_ratio)\
                            :int(img_rotate.shape[1]//2+faz_od_distance*scope_length_ratio)]
    imgRotate_forDirectionTendency_dic.update([(num, img_rotate)])

    imgEx = np.ones((img.shape[0]+expand_width, img.shape[1]+expand_width)) * img_avg
    imgEx[expand_width//2:img.shape[0]+expand_width//2, expand_width//2:img.shape[1]+expand_width//2] = img
    pil_img = Image.fromarray(imgEx)
    pil_img_rotate = pil_img.rotate(faz_od_theta, translate=(imgEx.shape[1]//2-faz_center[1], imgEx.shape[0]//2-faz_center[0]))
    img_rotate = np.array(pil_img_rotate)
    imgRotate_noProcessing_dic.update([(num, img_rotate)])

# %% [code]
L = 512
simulationLength = 2000
memory_frame = 100
memory_perFrame = simulationLength//memory_frame

dx = 0.1
dt = 0.1

center = np.array([L//2,L//2])
OD_point = 100
OD_center = np.array([L//2,L//2+OD_point])

# %% [code]
param_name_list = np.array(['alpha', 'beta', 'uThreshold', 'p', 'branch_angle_deg',
                            'Du_list', 'd0', 'initialTipCellDistance', 'tipCellsNum_init', 'regulateXiOxygenAdd',
                            'p_eden', 'faz_R_init', 'inhibitor_diff_r', 'd0_Du_ratio', 'u_migrationThreshold', 'regulateXi'])

astrocyte_mode_name_list = ['spread', 'fixed']

# %% [code]
variable_kind_list = ['p_eden', 'inhibitor_diff_r']
first_variable_list = [0.025, 0.026, 0.027, 0.028, 0.029, 0.03, 0.031, 0.032]
second_variable_list = [30, 40, 50, 60, 70, 80, 90, 100, 110]
file_variable_len1 = 3
file_variable_len2 = 1

sequenceNum = 10
variable1_num = len(first_variable_list)
variable2_num = len(second_variable_list)

cell_dic = {}

for k in range(variable1_num):
    first_variable = first_variable_list[k]
    cell_dic.update([(str(k),{})])

    print(f'{variable_kind_list[0]}={first_variable}  ({k+1}:{variable1_num})')
    for j in tqdm(range(len(second_variable_list))):
        second_variable = second_variable_list[j]
        cell_dic[str(k)].update([(str(j),{})])
        for i in range(sequenceNum):
            ID = str(i)
            cell_dic[str(k)][str(j)].update([(ID, {})])

            param_str = f'{variable_kind_list[0]}{first_variable:.{file_variable_len1}f}_{variable_kind_list[1]}{second_variable:.{file_variable_len2}f}_seq{i}'.replace(".", "p")
            
            cells_df = pd.read_csv(f'cells_{param_str}.csv', header=None)
            cells = np.array(cells_df)
            cell_dic[str(k)][str(j)][ID].update(cells=cells)

# %% [code]
dx = 0.1
dx_forScale = 0.4
dt = 0.01
dt_forScale = 21
show_order_list = np.array([10**6, 10])

variable_kind_index_list = np.array([np.where(param_name_list==variable_kind)[0][0] for variable_kind in variable_kind_list])
print(variable_kind_index_list)

variable_transform_list = np.zeros(len(variable_kind_index_list))
for k,variable_kind_index in enumerate(variable_kind_index_list):
    if np.any(np.array([7,11,12])==variable_kind_index):
        variable_transform_list[k] = dx * dx_forScale
    elif np.any(np.array([2,9,14,15])==variable_kind_index):
        variable_transform_list[k] = 1 / (dx_forScale**3)
    elif variable_kind_index == 0:
        variable_transform_list[k] = dx_forScale / dt_forScale
    elif variable_kind_index == 1:
        variable_transform_list[k] = (dx_forScale**5) / dt_forScale
    elif variable_kind_index == 3:
        variable_transform_list[k] = 1 / (dt * dt_forScale)
    elif variable_kind_index == 5:
        variable_transform_list[k] = (dx_forScale**2) / dt_forScale
    elif variable_kind_index == 6:
        variable_transform_list[k] = 1 / dt_forScale
    elif variable_kind_index == 10:
        variable_transform_list[k] = (dx * dx_forScale) / (dt * dt_forScale)
    elif variable_kind_index == 13:
        variable_transform_list[k] = 1 / (dx_forScale**2)
    else:
        variable_transform_list[k] = 1

first_variable_param_scale_array = np.array(first_variable_list) * variable_transform_list[0]
second_variable_param_scale_array = np.array(second_variable_list) * variable_transform_list[1]

first_variable_param_scale_array_forShow = np.floor(first_variable_param_scale_array*show_order_list[0]+0.5)/show_order_list[0]
second_variable_param_scale_array_forShow = np.floor(second_variable_param_scale_array*show_order_list[1]+0.5)/show_order_list[1]

# %% [code]
show_variable_len1 = 2
show_variable_len2 = 1
show_order1 = 3
show_order2 = 0

# %% [code]
cropNum = 5
size_perpanel = 2
check_angle_gap = 5
angle_array = np.arange(0,180,check_angle_gap)
angle_check_threshold = 1
adf_avg_standard = 1

check_length = int(OD_point * scope_length_ratio)

model_angle_list = np.zeros((variable1_num, variable2_num, cropNum, cropNum, sequenceNum))
model_vectorNorm_list = np.zeros((variable1_num, variable2_num, cropNum, cropNum, sequenceNum))

for k in range(variable1_num):
        
    for j in range(variable2_num):

        for i in range(sequenceNum):
            ID = str(i)
            cells_pre = cell_dic[str(k)][str(j)][ID]['cells']
            cells = cells_pre[cells_pre.shape[0]//2-check_length:cells_pre.shape[0]//2+check_length,
                                cells_pre.shape[1]//2-check_length:cells_pre.shape[1]//2+check_length]

            pixel_perpanel = cells.shape[0] // cropNum
            img_remainder = cells.shape[0] % cropNum
            start_index = int(cells.shape[0] - img_remainder//2 - pixel_perpanel*cropNum)

            for x in range(cropNum):
                for y in range(cropNum):
                    check_array = cells[int(start_index+pixel_perpanel*y):int(start_index+pixel_perpanel*(y+1)),
                                        int(start_index+pixel_perpanel*x):int(start_index+pixel_perpanel*(x+1))]
                    check_fft = np.fft.fft2(check_array, axes=(0,1))
                    check_spectrum = np.abs(np.fft.fftshift(check_fft))
                    adf = np.array(average_angle(check_spectrum, check_angle_gap))
                    check_adf_A = adf[:len(adf)//2]
                    check_adf_B = adf[len(adf)//2:]
                    all_nan_point_bool = np.logical_and(np.isnan(check_adf_A), np.isnan(check_adf_B))
                    check_adf_A[all_nan_point_bool] = 0
                    check_adf_B[all_nan_point_bool] = 0
                    check_adf_A[np.isnan(check_adf_A)] = check_adf_B[np.isnan(check_adf_A)]
                    check_adf_B[np.isnan(check_adf_B)] = check_adf_A[np.isnan(check_adf_B)]
                    angle_distribution = (check_adf_A + check_adf_B) / 2
                    angle_distribution = angle_distribution ** 10
                    if np.sum(angle_distribution) == 0:
                        model_angle_list[k,j,y,x,i] = 0
                        model_vectorNorm_list[k,j,y,x,i] = 0
                    else:
                        adf_avg_ratio = adf_avg_standard / np.average(angle_distribution)
                        angle_distribution *= adf_avg_ratio
                        
                        avg_vector = np.array([np.sum([angle_distribution[l]*np.sin(2*angle_array[l]*np.pi/180) for l in range(len(angle_array))]),
                                               np.sum([angle_distribution[l]*np.cos(2*angle_array[l]*np.pi/180) for l in range(len(angle_array))])])
    
                        model_angle_list[k,j,y,x,i] = np.arctan2(avg_vector[0], avg_vector[1]) / 2 + np.pi / 2
                        model_vectorNorm_list[k,j,y,x,i] = np.linalg.norm(avg_vector, ord=2)

OCTA_angle_list = np.zeros((cropNum, cropNum, len(fileNum)))
OCTA_vectorNorm_list = np.zeros((cropNum, cropNum, len(fileNum)))

for i in range(len(fileNum)):
    num = fileNum[i]
    imgRotate = imgRotate_forDirectionTendency_dic[num]
    pixel_perpanel = imgRotate.shape[0] // cropNum
    img_remainder = imgRotate.shape[0] % cropNum
    start_index = int(imgRotate.shape[0] - img_remainder//2 - pixel_perpanel*cropNum)

    for x in range(cropNum):
        for y in range(cropNum):
            check_array = imgRotate[int(start_index+pixel_perpanel*y):int(start_index+pixel_perpanel*(y+1)),
                                    int(start_index+pixel_perpanel*x):int(start_index+pixel_perpanel*(x+1))]
            check_fft = np.fft.fft2(check_array, axes=(0,1))
            check_spectrum = np.abs(np.fft.fftshift(check_fft))
            adf = np.array(average_angle(check_spectrum, check_angle_gap))
            check_adf_A = adf[:len(adf)//2]
            check_adf_B = adf[len(adf)//2:]
            all_nan_point_bool = np.logical_and(np.isnan(check_adf_A), np.isnan(check_adf_B))
            check_adf_A[all_nan_point_bool] = 0
            check_adf_B[all_nan_point_bool] = 0
            check_adf_A[np.isnan(check_adf_A)] = check_adf_B[np.isnan(check_adf_A)]
            check_adf_B[np.isnan(check_adf_B)] = check_adf_A[np.isnan(check_adf_B)]
            angle_distribution = (check_adf_A + check_adf_B) / 2
            angle_distribution = angle_distribution ** 10
            adf_avg_ratio = adf_avg_standard / np.average(angle_distribution)
            angle_distribution *= adf_avg_ratio
            
            avg_vector = np.array([np.sum([angle_distribution[l]*np.sin(2*angle_array[l]*np.pi/180) for l in range(len(angle_array))]),
                                   np.sum([angle_distribution[l]*np.cos(2*angle_array[l]*np.pi/180) for l in range(len(angle_array))])])

            OCTA_angle_list[y,x,i] = np.arctan2(avg_vector[0], avg_vector[1]) / 2 + np.pi / 2
            OCTA_vectorNorm_list[y,x,i] = np.linalg.norm(avg_vector, ord=2)

# %% [code]
model_angle_avg_perCrop = np.zeros((variable1_num, variable2_num, cropNum, cropNum))
model_vectorNorm_perCrop = np.zeros((variable1_num, variable2_num, cropNum, cropNum))

for k in range(variable1_num):
    for j in range(variable2_num):
        model_angle_avg_perCrop[k,j], model_vectorNorm_perCrop[k,j] = angle_distribution_map(cropNum, model_angle_list[k,j], model_vectorNorm_list[k,j])

OCTA_angle_avg_perCrop = np.zeros((cropNum, cropNum))
OCTA_vectorNorm_perCrop = np.zeros((cropNum, cropNum))
OCTA_angle_avg_perCrop, OCTA_vectorNorm_perCrop = angle_distribution_map(cropNum, OCTA_angle_list, OCTA_vectorNorm_list)

# %% [code]
sin2_diff_forDirectionTendency = np.zeros((variable1_num, variable2_num, cropNum, cropNum))
sin2_diff_avg_forDirectionTendency = np.zeros((variable1_num, variable2_num))
    
for k in range(variable1_num):
    for j in range(variable2_num):
        sin2_diff_avg_forDirectionTendency_pre = []
        for x in range(cropNum):
            for y in range(cropNum):
                sin2_diff_forDirectionTendency[k,j,y,x] = (np.sin(model_angle_avg_perCrop[k,j,y,x]-OCTA_angle_avg_perCrop[y,x])) ** 2
                if cropNum % 2 == 1:
                    if not (x == cropNum // 2 and y == cropNum // 2):
                        sin2_diff_avg_forDirectionTendency_pre += [(np.sin(model_angle_avg_perCrop[k,j,y,x]-OCTA_angle_avg_perCrop[y,x])) ** 2]
                else:
                    sin2_diff_avg_forDirectionTendency_pre += [(np.sin(model_angle_avg_perCrop[k,j,y,x]-OCTA_angle_avg_perCrop[y,x])) ** 2]
        sin2_diff_avg_forDirectionTendency[k,j] = np.average(sin2_diff_avg_forDirectionTendency_pre)

# %% [code]
size_perpanel = 2.5
fontsize = 45
fontsize_mini = 35

colorVmax = (np.floor(np.max(sin2_diff_avg_forDirectionTendency)*10)+1)/10
colorVmin = 0

fig, ax = plt.subplots(nrows=1, ncols=1,
                       figsize=(variable2_num*size_perpanel,variable1_num*size_perpanel))

mappable = ax.imshow(sin2_diff_avg_forDirectionTendency,
                     norm=Normalize(vmin=colorVmin, vmax=colorVmax))

ax.set_title('Global vascular orientation', fontsize=fontsize)
ax.set_xlabel(variable_kind_list[1], fontsize=fontsize)
ax.set_xticks(np.arange(variable2_num))
ax.set_xticklabels([f'{second_variable_param_scale_array_forShow[j]*(10**show_order2):.{show_variable_len2}f}' for j in range(variable2_num)], fontsize=fontsize)
ax.set_ylabel(variable_kind_list[0], fontsize=fontsize)
ax.set_yticks(np.arange(variable1_num))
ax.set_yticklabels([f'{first_variable_param_scale_array_forShow[k]*(10**show_order1):.{show_variable_len1}f}' for k in range(variable1_num)], fontsize=fontsize)

pp = fig.colorbar(mappable, ax=ax, orientation='vertical', shrink=0.8)
pp.ax.tick_params(labelsize=fontsize_mini)
plt.savefig('FigS3c.pdf')
plt.close()

# %% [code]
fd_crop_num = 2
place_name_list = [['distal_temporal','proximal_temporal','proximal_nasal','distal_nasal'],
                   ['distal_superior','proximal_superior','proximal_inferior','distal_inferior']]

sin2_diff_forVerticality = np.zeros((variable1_num, variable2_num, len(place_name), fd_crop_num*2))
sin2_diff_avg_forVerticality = np.zeros((variable1_num, variable2_num))
    
for k in range(variable1_num):
    first_variable = first_variable_list[k]
    for j in range(variable2_num):
        second_variable = second_variable_list[j]
        param_str = f'{variable_kind_list[0]}{first_variable:.{file_variable_len1}f}_{variable_kind_list[1]}{second_variable:.{file_variable_len2}f}'.replace(".", "p")
        model_angle_avg_total = np.array(pd.read_csv(f'angleAvg_{param_str}.csv', header=None))
        for n,place in enumerate(place_name):
            for z in range(fd_crop_num*2):
                sin2_diff_forVerticality[k,j,n,z] = (np.sin(model_angle_avg_total[n,z]-OCTA_angle_avg_total[n,z])) ** 2
        sin2_diff_avg_forVerticality[k,j] = np.average(sin2_diff_forVerticality[k,j])

# %% [code]
size_perpanel = 2.5
fontsize = 40
fontsize_mini = 30
colorVmax = 0.5
colorVmax = (np.floor(np.max(sin2_diff_avg_forVerticality)*100)+1)/100
colorVmin = 0

fig, ax = plt.subplots(nrows=1, ncols=1,
                       figsize=(variable2_num*size_perpanel,variable1_num*size_perpanel))

mappable = ax.imshow(sin2_diff_avg_forVerticality,
                     norm=Normalize(vmin=colorVmin, vmax=colorVmax))

ax.set_title('Vascular verticality around FAZ', fontsize=fontsize)
ax.set_xlabel(variable_kind_list[1], fontsize=fontsize)
ax.set_xticks(np.arange(variable2_num))
ax.set_xticklabels([f'{second_variable_param_scale_array_forShow[j]*(10**show_order2):.{show_variable_len2}f}' for j in range(variable2_num)], fontsize=fontsize)
ax.set_ylabel(variable_kind_list[0], fontsize=fontsize)
ax.set_yticks(np.arange(variable1_num))
ax.set_yticklabels([f'{first_variable_param_scale_array_forShow[k]*(10**show_order1):.{show_variable_len1}f}' for k in range(variable1_num)], fontsize=fontsize)

pp = fig.colorbar(mappable, ax=ax, orientation='vertical', shrink=0.8)
pp.ax.tick_params(labelsize=fontsize)
plt.savefig('FigS3d.pdf')
plt.close()
