# Supplementary material for: Mathematical Modeling of Human Retinal Vascular Pattern Around the Foveal Avascular Zone
Source: Transl Vis Sci Technol. 2026 Mar 2;15(3):1. doi: 10.1167/tvst.15.3.1 (PMC12967130; doi:10.1167/tvst.15.3.1)
Supplement: Supplement 5 [file tvst-15-3-1_s005.zip › code/python_code/FigS4abcf FigS8b/FigS4abcf_FigS8b.ipynb]

# %% [code]
import numpy as np
import matplotlib.pyplot as plt
import matplotlib.patches as patches
import cv2
from skimage.filters import meijering
import scipy.ndimage as ndimage
from PIL import Image

# %% [code]
def highpass_filter(img, radius, lowpassFlag=False, lowpassRadiusCorr=0):
    dft = np.fft.fft2(img, axes=(0,1))
    dft_shift = np.fft.fftshift(dft)
    mask = np.zeros_like(img, dtype=np.float32)
    cy = mask.shape[0] // 2
    cx = mask.shape[1] // 2
    cv2.circle(mask, (cx,cy), radius, (1,1,1), -1)[0]
    mask = 1 - mask
    mask2 = cv2.GaussianBlur(mask, (5,5), 0)
    dft_shift_masked2 = np.multiply(dft_shift,mask2)
    if lowpassFlag:
        mask = np.zeros_like(img, dtype=np.float32)
        cy = mask.shape[0] // 2
        cx = mask.shape[1] // 2
        lowpassR = np.min([cy,cx]) - lowpassRadiusCorr
        if lowpassR < 0:
            print('error  -> minus_radius')
        cv2.circle(mask, (cx,cy), lowpassR, (1,1,1), -1)[0]
        mask2 = cv2.GaussianBlur(mask, (5,5), 0)
        dft_shift_masked2 = np.multiply(dft_shift_masked2,mask2)
    back_ishift_masked2 = np.fft.ifftshift(dft_shift_masked2)
    img_filtered2 = np.fft.ifft2(back_ishift_masked2, axes=(0,1))
    imgbp = np.real(img_filtered2)
    imgbp = ((imgbp-np.min(imgbp))/(np.max(imgbp)-np.min(imgbp))*255).astype('uint8')
    return imgbp

# %% [code]
img_dic = {}
fileSum = 10
file_path = 'OCTA/'
fileNum = np.array([])

for i in range(fileSum):
    num = '{:0=2}'.format(i+1)
    fileNum = np.append(fileNum, [num])
    filename = file_path + num + '.tif'
    im = cv2.imread(filename)
    img = im[:,:,0]
    img_dic.update([(num, img)])

imgbp_dic = {}
faz_stats_dic = {}
faz_stats_dic.update([('center', {})])
faz_stats_dic.update([('r', {})])
od_stats_dic = {}
od_stats_dic.update([('center', {})])
od_stats_dic.update([('r', {})])
faz_od_stats_dic = {}
faz_od_stats_dic.update([('distance', {})])
faz_od_stats_dic.update([('theta', {})])
img_gauss_dic = {}
img_gauss_fix_dic = {}
img_gauss_avg = np.zeros(len(fileNum))
od_faz_mask_dic = {}
scope_length_ratio_array = np.zeros(len(fileNum))

radius = 6
fazOD_wideThreshold = 150
fazOD_sizeThreshold = 100
threshold = 100

delete_frame_size = 10

img_avg_pre = []

for i,num in enumerate(fileNum):
    img = img_dic[num]
    imgbp = highpass_filter(img, radius)
    imgbp_dic.update([(num, imgbp)])
    img_gauss = cv2.GaussianBlur(imgbp,(11,11),11)
    img_gauss_dic.update([(num, img_gauss)])
    img_gauss_avg[i] = np.average(img_gauss)

    img_avg_pre += [np.average(img)]

img_avg = np.average(img_avg_pre)
img_gauss_correction = np.average(img_gauss_avg) - img_gauss_avg

for i,num in enumerate(fileNum):
    img = img_dic[num]
    img_gauss = img_gauss_dic[num]
    img_gauss_fix = img_gauss + img_gauss_correction[i]
    
    checkFlag_over = np.any(img_gauss_fix>255)
    if checkFlag_over:
        while checkFlag_over:
            max_point = np.where(np.max(img_gauss_fix))
            img_gauss_fix[max_point] = 255
            checkFlag_over = np.any(img_gauss_fix>255)
    
    checkFlag_under = np.any(img_gauss_fix<0)
    if checkFlag_under:
        while checkFlag_under:
            min_point = np.where(np.min(img_gauss_fix))
            img_gauss_fix[min_point] = 0
            checkFlag_over = np.any(img_gauss_fix<0)
    
    img_gauss_fix = img_gauss_fix.astype(np.uint8)
    th, im_th = cv2.threshold(img_gauss_fix, threshold, 255, cv2.THRESH_BINARY_INV)
    im_th[:fazOD_wideThreshold,:] = 0
    im_th[-fazOD_wideThreshold:,:] = 0
    retval, labels, stats, centroids = cv2.connectedComponentsWithStats(im_th)
    for j, row in enumerate(stats):
        if row[cv2.CC_STAT_AREA] < fazOD_sizeThreshold:
            labels[labels==j] = 0
    
    labels = labels > 0
    labels = labels.astype(np.uint8)
    retval, labels, stats, centroids = cv2.connectedComponentsWithStats(labels)
    
    meanintensity = np.array([np.mean(img_gauss_fix[np.where(labels==i)]) for i in range(np.max(labels))])
    od_label = np.where(meanintensity==np.min(meanintensity))
    od_stats = stats[od_label]
    if od_stats.shape[0] > 1:
        print('error -> od_multi')
        break
    od_center = centroids[od_label][0,::-1]
    od_center = od_center.astype(np.uint32)
    od_area = int(stats[od_label, cv2.CC_STAT_AREA])
    od_r = int(np.sqrt(od_area/np.pi))
    
    
    dist = np.linalg.norm(centroids[1:]-im.shape[0]//2,axis=1)
    faz_label = np.where(dist==np.min(dist))
    faz_stats = stats[faz_label]
    if faz_stats.shape[0] > 1:
        print('error -> faz_multi')
        break
    faz_center = centroids[1:][faz_label][0,::-1]
    faz_center = faz_center.astype(np.uint32)
    faz_area = int(stats[faz_label, cv2.CC_STAT_AREA])
    faz_r = int(np.sqrt(faz_area/np.pi))

    img = img * img_avg / np.average(img)
    
    if(od_center[1] < faz_center[1]):
        img = img[:,::-1]
        labels = labels[:,::-1]
        faz_center[1] = img.shape[1] - faz_center[1]
        od_center[1] = img.shape[1] - od_center[1]

    img_dic.update([(num, img)])
        
    od_stats_dic['center'].update([(num, od_center)])
    od_stats_dic['r'].update([(num, od_r)])
    faz_stats_dic['center'].update([(num, faz_center)])
    faz_stats_dic['r'].update([(num, faz_r)])
    
    faz_od_vector = np.array([od_center[0]-faz_center[0], od_center[1]-faz_center[1]]).astype(np.int32)
    faz_od_distance = np.sqrt(faz_od_vector[0]**2+faz_od_vector[1]**2)
    faz_od_theta = np.arctan2(faz_od_vector[0], faz_od_vector[1])
    faz_od_stats_dic['distance'].update([(num, faz_od_distance)])
    faz_od_stats_dic['theta'].update([(num, faz_od_theta)])

    check_theta = -faz_od_theta + np.pi/4
    check_ratio = np.sin(check_theta)
    area_end_distance_list = np.array([(faz_center[0]-delete_frame_size)/check_ratio,
                                       (faz_center[1]-delete_frame_size)/check_ratio,
                                       (img.shape[0]-faz_center[0]-delete_frame_size)/check_ratio,
                                       (img.shape[1]-faz_center[1]-delete_frame_size)/check_ratio])

    scope_length_ratio_array[i] = np.min(area_end_distance_list) / np.sqrt(2) / faz_od_distance
    
    od_mask = labels==od_label
    od_mask = od_mask.astype(np.uint8)
    faz_label = faz_label[0] + 1
    faz_mask = labels==faz_label
    faz_mask = faz_mask.astype(np.int8)

    od_faz_mask = od_mask + faz_mask
    od_faz_mask = ndimage.binary_fill_holes(od_faz_mask)
    od_faz_mask = 1 - od_faz_mask
    
    od_faz_mask_dic.update([(num, od_faz_mask)])

# %% [code]
scalebar_length = 1

img_scale_list = np.array([12 for i in range(9)]+[9])
fd_scale_array = np.zeros(len(fileNum))
OCTA_scalebar_pixel = np.zeros(len(fileNum))

for i,num in enumerate(fileNum):
    img = img_dic[num]
    faz_od_distance = faz_od_stats_dic['distance'][num]

    fd_scale_array[i] = faz_od_distance * img_scale_list[i] / img.shape[0]
    OCTA_scalebar_pixel = scalebar_length * img.shape[0] / img_scale_list[i]

fd_scale_avg = np.average(fd_scale_array)

# %% [code]
bar_margin_x = 5
bar_margin_y = 5
bar_height = 2
sidebar_height = 2

radius = 6
fazOD_wideThreshold = 150
fazOD_sizeThreshold = 100
threshold = 100

delete_frame_size = 10

i = 4
num = fileNum[i]

img = img_dic[num]

show_array = img.copy()
fig, ax = plt.subplots(figsize=(10,10))
ax.imshow(show_array, cmap='gray')
bar = patches.Rectangle(xy=(bar_margin_x, show_array.shape[0]-(bar_margin_y+bar_height)),
                        width=OCTA_scalebar_pixel, height=bar_height, fc='r')
ax.add_patch(bar)
bar = patches.Rectangle(xy=(bar_margin_x, show_array.shape[0]-(bar_margin_y+bar_height+sidebar_height)),
                        width=bar_height, height=sidebar_height*2+bar_height, fc='r')
ax.add_patch(bar)
bar = patches.Rectangle(xy=(bar_margin_x+OCTA_scalebar_pixel-bar_height, show_array.shape[0]-(bar_margin_y+bar_height+sidebar_height)),
                        width=bar_height, height=sidebar_height*2+bar_height, fc='r')
ax.add_patch(bar)
ax.axes.xaxis.set_visible(False)
ax.axes.yaxis.set_visible(False)
plt.savefig('FigS4a_1.pdf')
plt.close()

# %% [code]
bar_margin_x = 5
bar_margin_y = 5
bar_height = 2
sidebar_height = 2

radius = 6 #フィルタの閾値
fazOD_wideThreshold = 150
fazOD_sizeThreshold = 100
threshold = 100 #二値化の閾値

delete_frame_size = 10

i = 4
num = fileNum[i]
imgbp = highpass_filter(img, radius)

show_array = imgbp.copy()
fig, ax = plt.subplots(figsize=(10,10))
ax.imshow(show_array, cmap='gray')
bar = patches.Rectangle(xy=(bar_margin_x, show_array.shape[0]-(bar_margin_y+bar_height)),
                        width=OCTA_scalebar_pixel, height=bar_height, fc='r')
ax.add_patch(bar)
bar = patches.Rectangle(xy=(bar_margin_x, show_array.shape[0]-(bar_margin_y+bar_height+sidebar_height)),
                        width=bar_height, height=sidebar_height*2+bar_height, fc='r')
ax.add_patch(bar)
bar = patches.Rectangle(xy=(bar_margin_x+OCTA_scalebar_pixel-bar_height, show_array.shape[0]-(bar_margin_y+bar_height+sidebar_height)),
                        width=bar_height, height=sidebar_height*2+bar_height, fc='r')
ax.add_patch(bar)
ax.axes.xaxis.set_visible(False)
ax.axes.yaxis.set_visible(False)
plt.savefig('FigS4a_2.pdf')
plt.close()

# %% [code]
bar_margin_x = 5
bar_margin_y = 5
bar_height = 2
sidebar_height = 2

radius = 6
fazOD_wideThreshold = 150
fazOD_sizeThreshold = 100
threshold = 100

delete_frame_size = 10

i = 4
num = fileNum[i]
img = img_dic[num]
imgbp = highpass_filter(img, radius)
img_gauss = cv2.GaussianBlur(imgbp,(11,11),11)

show_array = img_gauss.copy()
fig, ax = plt.subplots(figsize=(10,10))
ax.imshow(show_array, cmap='gray')
bar = patches.Rectangle(xy=(bar_margin_x, show_array.shape[0]-(bar_margin_y+bar_height)),
                        width=OCTA_scalebar_pixel, height=bar_height, fc='r')
ax.add_patch(bar)
bar = patches.Rectangle(xy=(bar_margin_x, show_array.shape[0]-(bar_margin_y+bar_height+sidebar_height)),
                        width=bar_height, height=sidebar_height*2+bar_height, fc='r')
ax.add_patch(bar)
bar = patches.Rectangle(xy=(bar_margin_x+OCTA_scalebar_pixel-bar_height, show_array.shape[0]-(bar_margin_y+bar_height+sidebar_height)),
                        width=bar_height, height=sidebar_height*2+bar_height, fc='r')
ax.add_patch(bar)
ax.axes.xaxis.set_visible(False)
ax.axes.yaxis.set_visible(False)
plt.savefig('FigS4a_3.pdf')
plt.close()

# %% [code]
bar_margin_x = 5
bar_margin_y = 5
bar_height = 2
sidebar_height = 2

radius = 6
fazOD_wideThreshold = 150
fazOD_sizeThreshold = 100
threshold = 100

delete_frame_size = 10

i = 4
num = fileNum[i]
img = img_dic[num]
imgbp = highpass_filter(img, radius)
img_gauss = cv2.GaussianBlur(imgbp,(11,11),11)
img_gauss_fix = img_gauss + img_gauss_correction[i]
    
checkFlag_over = np.any(img_gauss_fix>255)
if checkFlag_over:
    while checkFlag_over:
        max_point = np.where(np.max(img_gauss_fix))
        img_gauss_fix[max_point] = 255
        checkFlag_over = np.any(img_gauss_fix>255)

checkFlag_under = np.any(img_gauss_fix<0)
if checkFlag_under:
    while checkFlag_under:
        min_point = np.where(np.min(img_gauss_fix))
        img_gauss_fix[min_point] = 0
        checkFlag_over = np.any(img_gauss_fix<0)

img_gauss_fix = img_gauss_fix.astype(np.uint8)

th, im_th = cv2.threshold(img_gauss_fix, threshold, 255, cv2.THRESH_BINARY_INV)
im_th[:fazOD_wideThreshold,:] = 0
im_th[-fazOD_wideThreshold:,:] = 0

show_array = im_th.copy()
fig, ax = plt.subplots(figsize=(10,10))
ax.imshow(show_array, cmap='gray')
bar = patches.Rectangle(xy=(bar_margin_x, show_array.shape[0]-(bar_margin_y+bar_height)),
                        width=OCTA_scalebar_pixel, height=bar_height, fc='r')
ax.add_patch(bar)
bar = patches.Rectangle(xy=(bar_margin_x, show_array.shape[0]-(bar_margin_y+bar_height+sidebar_height)),
                        width=bar_height, height=sidebar_height*2+bar_height, fc='r')
ax.add_patch(bar)
bar = patches.Rectangle(xy=(bar_margin_x+OCTA_scalebar_pixel-bar_height, show_array.shape[0]-(bar_margin_y+bar_height+sidebar_height)),
                        width=bar_height, height=sidebar_height*2+bar_height, fc='r')
ax.add_patch(bar)
ax.axes.xaxis.set_visible(False)
ax.axes.yaxis.set_visible(False)
plt.savefig('FigS4a_4.pdf')
plt.close()

# %% [code]
bar_margin_x = 5
bar_margin_y = 5
bar_height = 2
sidebar_height = 2

radius = 6
fazOD_wideThreshold = 150
fazOD_sizeThreshold = 100
threshold = 100

delete_frame_size = 10

i = 4
num = fileNum[i]
img = img_dic[num]
imgbp = highpass_filter(img, radius)
img_gauss = cv2.GaussianBlur(imgbp,(11,11),11)
img_gauss_fix = img_gauss + img_gauss_correction[i]
    
checkFlag_over = np.any(img_gauss_fix>255)
if checkFlag_over:
    while checkFlag_over:
        max_point = np.where(np.max(img_gauss_fix))
        img_gauss_fix[max_point] = 255
        checkFlag_over = np.any(img_gauss_fix>255)

checkFlag_under = np.any(img_gauss_fix<0)
if checkFlag_under:
    while checkFlag_under:
        min_point = np.where(np.min(img_gauss_fix))
        img_gauss_fix[min_point] = 0
        checkFlag_over = np.any(img_gauss_fix<0)

img_gauss_fix = img_gauss_fix.astype(np.uint8)

th, im_th = cv2.threshold(img_gauss_fix, threshold, 255, cv2.THRESH_BINARY_INV)
im_th[:fazOD_wideThreshold,:] = 0
im_th[-fazOD_wideThreshold:,:] = 0

retval, labels, stats, centroids = cv2.connectedComponentsWithStats(im_th)
for j, row in enumerate(stats):
    if row[cv2.CC_STAT_AREA] < fazOD_sizeThreshold:
        labels[labels==j] = 0

labels = labels > 0
labels = labels.astype(np.uint8)
retval, labels, stats, centroids = cv2.connectedComponentsWithStats(labels)

meanintensity = np.array([np.mean(img_gauss_fix[np.where(labels==i)]) for i in range(np.max(labels))])
od_label = np.where(meanintensity==np.min(meanintensity))
od_stats = stats[od_label]
od_center = centroids[od_label][0,::-1]
od_center = od_center.astype(np.uint32)
od_area = int(stats[od_label, cv2.CC_STAT_AREA])
od_r = int(np.sqrt(od_area/np.pi))


dist = np.linalg.norm(centroids[1:]-im.shape[0]//2,axis=1)
faz_label = np.where(dist==np.min(dist))
faz_stats = stats[faz_label]
faz_center = centroids[1:][faz_label][0,::-1]
faz_center = faz_center.astype(np.uint32)
faz_area = int(stats[faz_label, cv2.CC_STAT_AREA])
faz_r = int(np.sqrt(faz_area/np.pi))

img = img * img_avg / np.average(img)

od_mask = labels==od_label
od_mask = od_mask.astype(np.uint8)
faz_label = faz_label[0] + 1
faz_mask = labels==faz_label
faz_mask = faz_mask.astype(np.int8)

od_faz_mask = od_mask + faz_mask
od_faz_mask = ndimage.binary_fill_holes(od_faz_mask)

show_array = od_faz_mask.copy()
fig, ax = plt.subplots(figsize=(10,10))
ax.imshow(show_array, cmap='gray')
bar = patches.Rectangle(xy=(bar_margin_x, show_array.shape[0]-(bar_margin_y+bar_height)),
                        width=OCTA_scalebar_pixel, height=bar_height, fc='r')
ax.add_patch(bar)
bar = patches.Rectangle(xy=(bar_margin_x, show_array.shape[0]-(bar_margin_y+bar_height+sidebar_height)),
                        width=bar_height, height=sidebar_height*2+bar_height, fc='r')
ax.add_patch(bar)
bar = patches.Rectangle(xy=(bar_margin_x+OCTA_scalebar_pixel-bar_height, show_array.shape[0]-(bar_margin_y+bar_height+sidebar_height)),
                        width=bar_height, height=sidebar_height*2+bar_height, fc='r')
ax.add_patch(bar)
ax.axes.xaxis.set_visible(False)
ax.axes.yaxis.set_visible(False)
plt.savefig('FigS4a_5.pdf')
plt.close()

# %% [code]
bar_margin_x = 5
bar_margin_y = 5
bar_height = 2
sidebar_height = 2

radius = 6
fazOD_wideThreshold = 150
fazOD_sizeThreshold = 100
threshold = 100
expand_width = 100
scope_length_ratio = np.min(scope_length_ratio_array)

delete_frame_size = 10

i = 4
num = fileNum[i]
img = img_dic[num]

imgEx = np.zeros((img.shape[0]+expand_width, img.shape[1]+expand_width))
imgEx[expand_width//2:img.shape[0]+expand_width//2, expand_width//2:img.shape[1]+expand_width//2] = img

faz_center = faz_stats_dic['center'][num] + expand_width//2
od_center = od_stats_dic['center'][num] + expand_width//2
faz_od_distance = faz_od_stats_dic['distance'][num]
faz_od_theta = faz_od_stats_dic['theta'][num] * 180 / np.pi

pil_img = Image.fromarray(imgEx)
pil_img_rotate = pil_img.rotate(faz_od_theta, translate=(imgEx.shape[1]//2-faz_center[1], imgEx.shape[0]//2-faz_center[0]))
img_rotate = np.array(pil_img_rotate)
img_rotate = img_rotate[int(img_rotate.shape[0]//2-faz_od_distance)\
                        :int(img_rotate.shape[0]//2+faz_od_distance),
                        int(img_rotate.shape[1]//2-faz_od_distance)\
                        :int(img_rotate.shape[1]//2+faz_od_distance)]

show_array = img_rotate.copy()
fig, ax = plt.subplots(figsize=(10,10))
ax.imshow(show_array, cmap='gray')
bar = patches.Rectangle(xy=(bar_margin_x, show_array.shape[0]-(bar_margin_y+bar_height)),
                        width=OCTA_scalebar_pixel, height=bar_height, fc='r')
ax.add_patch(bar)
bar = patches.Rectangle(xy=(bar_margin_x, show_array.shape[0]-(bar_margin_y+bar_height+sidebar_height)),
                        width=bar_height, height=sidebar_height*2+bar_height, fc='r')
ax.add_patch(bar)
bar = patches.Rectangle(xy=(bar_margin_x+OCTA_scalebar_pixel-bar_height, show_array.shape[0]-(bar_margin_y+bar_height+sidebar_height)),
                        width=bar_height, height=sidebar_height*2+bar_height, fc='r')
ax.add_patch(bar)
ax.axes.xaxis.set_visible(False)
ax.axes.yaxis.set_visible(False)
plt.savefig('FigS4b.pdf')
plt.close()

# %% [code]
bar_margin_x = 5
bar_margin_y = 5
bar_height = 2
sidebar_height = 2

radius = 6
fazOD_wideThreshold = 150
fazOD_sizeThreshold = 100
threshold = 100
expand_width = 100
sigma = [4,6,1]
black_ridges = False
scope_length_ratio = np.min(scope_length_ratio_array)

delete_frame_size = 10

i = 4
num = fileNum[i]
img = img_dic[num]
imgh = highpass_filter(img, radius)
imgm = meijering(imgh, sigmas=sigma, black_ridges=black_ridges)
imgm_avg = np.average(imgm)
imgm[:delete_frame_size,:] = imgm_avg
imgm[-delete_frame_size:,:] = imgm_avg
imgm[:,:delete_frame_size] = imgm_avg
imgm[:,-delete_frame_size:] = imgm_avg
imgEx = np.ones((imgm.shape[0]+expand_width, imgm.shape[1]+expand_width)) * imgm_avg
imgEx[expand_width//2:imgm.shape[0]+expand_width//2, expand_width//2:imgm.shape[1]+expand_width//2] = imgm

faz_center = faz_stats_dic['center'][num] + expand_width//2
od_center = od_stats_dic['center'][num] + expand_width//2
faz_od_distance = faz_od_stats_dic['distance'][num]
faz_od_theta = faz_od_stats_dic['theta'][num] * 180 / np.pi

pil_img = Image.fromarray(imgEx)
pil_img_rotate = pil_img.rotate(faz_od_theta, translate=(imgEx.shape[1]//2-faz_center[1], imgEx.shape[0]//2-faz_center[0]))
img_rotate = np.array(pil_img_rotate)
img_rotate = img_rotate[int(img_rotate.shape[0]//2-faz_od_distance)\
                        :int(img_rotate.shape[0]//2+faz_od_distance),
                        int(img_rotate.shape[1]//2-faz_od_distance)\
                        :int(img_rotate.shape[1]//2+faz_od_distance)]

show_array = img_rotate.copy()
fig, ax = plt.subplots(figsize=(10,10))
ax.imshow(show_array, cmap='gray')
bar = patches.Rectangle(xy=(bar_margin_x, show_array.shape[0]-(bar_margin_y+bar_height)),
                        width=OCTA_scalebar_pixel, height=bar_height, fc='r')
ax.add_patch(bar)
bar = patches.Rectangle(xy=(bar_margin_x, show_array.shape[0]-(bar_margin_y+bar_height+sidebar_height)),
                        width=bar_height, height=sidebar_height*2+bar_height, fc='r')
ax.add_patch(bar)
bar = patches.Rectangle(xy=(bar_margin_x+OCTA_scalebar_pixel-bar_height, show_array.shape[0]-(bar_margin_y+bar_height+sidebar_height)),
                        width=bar_height, height=sidebar_height*2+bar_height, fc='r')
ax.add_patch(bar)
ax.axes.xaxis.set_visible(False)
ax.axes.yaxis.set_visible(False)
plt.savefig('FigS4c.pdf')
plt.close()

# %% [code]
bar_margin_x = 5
bar_margin_y = 5
bar_height = 2
sidebar_height = 2

cropNum = 5
size_perpanel = 2

radius = 6
fazOD_wideThreshold = 150
fazOD_sizeThreshold = 100
threshold = 100
expand_width = 100
scope_length_ratio = np.min(scope_length_ratio_array)

delete_frame_size = 10

i = 4
num = fileNum[i]
img = img_dic[num]
imgh = highpass_filter(img, radius)
imgm = meijering(imgh, sigmas=sigma, black_ridges=black_ridges)
imgm_avg = np.average(imgm)
imgm[:delete_frame_size,:] = imgm_avg
imgm[-delete_frame_size:,:] = imgm_avg
imgm[:,:delete_frame_size] = imgm_avg
imgm[:,-delete_frame_size:] = imgm_avg
imgEx = np.ones((imgm.shape[0]+expand_width, imgm.shape[1]+expand_width)) * imgm_avg
imgEx[expand_width//2:imgm.shape[0]+expand_width//2, expand_width//2:imgm.shape[1]+expand_width//2] = imgm

faz_center = faz_stats_dic['center'][num] + expand_width//2
od_center = od_stats_dic['center'][num] + expand_width//2
faz_od_distance = faz_od_stats_dic['distance'][num]
faz_od_theta = faz_od_stats_dic['theta'][num] * 180 / np.pi

pil_img = Image.fromarray(imgEx)
pil_img_rotate = pil_img.rotate(faz_od_theta, translate=(imgEx.shape[1]//2-faz_center[1], imgEx.shape[0]//2-faz_center[0]))
img_rotate = np.array(pil_img_rotate)
img_rotate = img_rotate[int(img_rotate.shape[0]//2-faz_od_distance)\
                        :int(img_rotate.shape[0]//2+faz_od_distance),
                        int(img_rotate.shape[1]//2-faz_od_distance)\
                        :int(img_rotate.shape[1]//2+faz_od_distance)]

pixel_perpanel = img_rotate.shape[0] // cropNum
img_remainder = img_rotate.shape[0] % cropNum
start_index = int(img_rotate.shape[0] - img_remainder//2 - pixel_perpanel*cropNum)

fig, ax = plt.subplots(ncols=cropNum, nrows=cropNum, figsize=(size_perpanel*cropNum,size_perpanel*cropNum),
                       tight_layout=True)
for x in range(cropNum):
    for y in range(cropNum):
        show_array = img_rotate[int(start_index+pixel_perpanel*y):int(start_index+pixel_perpanel*(y+1)),
                                int(start_index+pixel_perpanel*x):int(start_index+pixel_perpanel*(x+1))]

        ax[y,x].imshow(show_array, cmap='gray')
        if x == 0 and y == cropNum - 1:
            bar = patches.Rectangle(xy=(bar_margin_x, show_array.shape[0]-(bar_margin_y+bar_height)),
                                    width=OCTA_scalebar_pixel, height=bar_height, fc='r')
            ax[y,x].add_patch(bar)
            bar = patches.Rectangle(xy=(bar_margin_x, show_array.shape[0]-(bar_margin_y+bar_height+sidebar_height)),
                                    width=bar_height, height=sidebar_height*2+bar_height, fc='r')
            ax[y,x].add_patch(bar)
            bar = patches.Rectangle(xy=(bar_margin_x+OCTA_scalebar_pixel-bar_height, show_array.shape[0]-(bar_margin_y+bar_height+sidebar_height)),
                                    width=bar_height, height=sidebar_height*2+bar_height, fc='r')
            ax[y,x].add_patch(bar)
        ax[y,x].axes.xaxis.set_visible(False)
        ax[y,x].axes.yaxis.set_visible(False)
plt.savefig('FigS4f.pdf')
plt.close()

# %% [code]
bar_margin_x = 5
bar_margin_y = 5
bar_height = 2
sidebar_height = 2
scopeSize = 40 * 2

delete_frame_size = 10

i = 4
num = fileNum[i]

img = img_dic[num]
OD_center = od_stats_dic['center'][num]

show_array = img[(OD_center[0]-scopeSize):(OD_center[0]+scopeSize),(OD_center[1]-scopeSize):(OD_center[1]+scopeSize)]
fig, ax = plt.subplots(figsize=(10,10))
ax.imshow(show_array, cmap='gray')
bar = patches.Rectangle(xy=(bar_margin_x, show_array.shape[0]-(bar_margin_y+bar_height)),
                        width=OCTA_scalebar_pixel, height=bar_height, fc='r')
ax.add_patch(bar)
bar = patches.Rectangle(xy=(bar_margin_x, show_array.shape[0]-(bar_margin_y+bar_height+sidebar_height)),
                        width=bar_height, height=sidebar_height*2+bar_height, fc='r')
ax.add_patch(bar)
bar = patches.Rectangle(xy=(bar_margin_x+OCTA_scalebar_pixel-bar_height, show_array.shape[0]-(bar_margin_y+bar_height+sidebar_height)),
                        width=bar_height, height=sidebar_height*2+bar_height, fc='r')
ax.add_patch(bar)
ax.axes.xaxis.set_visible(False)
ax.axes.yaxis.set_visible(False)
plt.savefig('FigS8b.pdf')
plt.close()
