# Supplementary material for: Mathematical Modeling of Human Retinal Vascular Pattern Around the Foveal Avascular Zone
Source: Transl Vis Sci Technol. 2026 Mar 2;15(3):1. doi: 10.1167/tvst.15.3.1 (PMC12967130; doi:10.1167/tvst.15.3.1)
Supplement: Supplement 5 [file tvst-15-3-1_s005.zip › code/python_code/FigS4i FigS10cd/FigS4i_FigS10cd.ipynb]

# %% [code]
import numpy as np
import matplotlib.pyplot as plt
import matplotlib.patches as patches
from tqdm import tqdm
import cv2
import pandas as pd
from PIL import Image
import sympy
from scipy import integrate
from scipy import stats as st
import seaborn as sns

# %% [code]
def highpass_filter(img, radius, lowpassFlag=False, lowpassRadiusCorr=0):
    dft = np.fft.fft2(img, axes=(0,1))
    dft_shift = np.fft.fftshift(dft)
    mask = np.zeros_like(img, dtype=np.float32)
    cy = mask.shape[0] // 2
    cx = mask.shape[1] // 2
    cv2.circle(mask, (cx,cy), radius, (1,1,1), -1)[0]
    mask = 1 - mask
    mask2 = cv2.GaussianBlur(mask, (5,5), 0)
    dft_shift_masked2 = np.multiply(dft_shift,mask2)
    if lowpassFlag:
        mask = np.zeros_like(img, dtype=np.float32)
        cy = mask.shape[0] // 2
        cx = mask.shape[1] // 2
        lowpassR = np.min([cy,cx]) - lowpassRadiusCorr
        if lowpassR < 0:
            print('error  -> minus_radius')
        cv2.circle(mask, (cx,cy), lowpassR, (1,1,1), -1)[0]
        mask2 = cv2.GaussianBlur(mask, (5,5), 0)
        dft_shift_masked2 = np.multiply(dft_shift_masked2,mask2)
    back_ishift_masked2 = np.fft.ifftshift(dft_shift_masked2)
    img_filtered2 = np.fft.ifft2(back_ishift_masked2, axes=(0,1))
    imgbp = np.real(img_filtered2)
    imgbp = ((imgbp-np.min(imgbp))/(np.max(imgbp)-np.min(imgbp))*255).astype('uint8')
    return imgbp

def detect_nextPoint(point, line):
    detectX = [0,0,-1,1,-1,1,-1,1]
    detectY = [-1,1,0,0,-1,-1,1,1]
    
    detect_point = []
    for _x,_y in zip(detectX[:4], detectY[:4]):
        if point[0]+_y < 0 or point[0]+_y > line.shape[0]-1 or point[1]+_x < 0 or point[1]+_x > line.shape[1]-1:
            continue
        if line[point[0]+_y, point[1]+_x]==1:
            detect_point += [[point[0]+_y, point[1]+_x]]
    else:
        if len(detect_point)==1:
            line[detect_point[0][0], detect_point[0][1]] = -1
            return detect_point[0], line
        elif len(detect_point)>1:
            print(detect_point)
            print('error -> 2 more points (horizontal/vertical)')
            return None
        else:
            for _x,_y in zip(detectX[4:], detectY[4:]):
                if point[0]+_y < 0 or point[0]+_y > line.shape[0]-1 or point[1]+_x < 0 or point[1]+_x > line.shape[1]-1:
                    continue
                if line[point[0]+_y, point[1]+_x]==1:
                    detect_point += [[point[0]+_y, point[1]+_x]]
            else:
                if len(detect_point)==1:
                    line[detect_point[0][0], detect_point[0][1]] = -1
                    return detect_point[0], line
                elif len(detect_point)>1:
                    print(detect_point)
                    print('error -> 2 more points (cross)')
                    return None
                else:
                    print(detect_point)
                    print('error -> 0 points')
                    return None

T = sympy.Symbol('T')

def make_basal_func(T, M, N, knot):
    basal = []
    
    pre_basal = np.array([[I==J for J in range(M+N)] for I in range(M+N)]).astype(np.float32)
    basal += [pre_basal]
    
    for K in range(1,N+1):
        pre_basal = np.array([[]])
        #print(M+N-K)
        for I in range(M+N-K):
            if(knot[I+K]-knot[I] != 0):
                basal1 = (T-knot[I])/(knot[I+K]-knot[I])*basal[K-1][I]
            else:
                basal1 = np.zeros(basal[K-1].shape[1])
            if(knot[I+K+1]-knot[I+1] != 0):
                basal2 = (knot[I+K+1]-T)/(knot[I+K+1]-knot[I+1])*basal[K-1][I+1]
            else:
                basal2 = np.zeros(basal[K-1].shape[1])
            prepre_basal = basal1 + basal2
            prepre_basal = np.reshape(prepre_basal, (1,prepre_basal.shape[0]))
            #print(prepre_basal.shape)
            if(I==0):
                pre_basal = prepre_basal.copy()
            else:
                pre_basal = np.append(pre_basal, prepre_basal, axis=0)
        else:
            basal += [pre_basal]
    
    return basal

def make_basal_line(t_list, basal_func, knot, M, N):
    output = np.zeros((basal_func.shape[0], t_list.shape[0]))
    
    for k, _t in enumerate(t_list):
        t_section_index = N + int(_t * (M-N))
        if _t==1:
            t_section_index -= 1
        for j,basal in enumerate(basal_func):
            output[j,k] = basal[t_section_index].subs(T,_t)
    
    return output

def apply_points(func, points):
    if(func.shape[0] != points.shape[1]):
        print('error')
        return None
    
    for i,point in enumerate(points):
        _point = np.array([[point[j] for k in range(func.shape[1])] for j in range(func.shape[0])])
        prepre_output = _point * func
        prepre_output = np.reshape(prepre_output, (1, prepre_output.shape[0], prepre_output.shape[1]))
        if i==0:
            pre_output = prepre_output.copy()
        else:
            pre_output = np.append(pre_output, prepre_output, axis=0)
    else:
        output = np.sum(pre_output, axis=1)
    
    return output

def make_Bspline(t_list, Bspline_func, knot, M, N):
    output = np.zeros((Bspline_func.shape[0], t_list.shape[0]))
    #pre_output = np.zeros((Bspline_func.shape[0], Bspline_func.shape[1], t_list.shape[0]))
    
    for axes in range(Bspline_func.shape[0]):
        for k, _t in enumerate(t_list):
            t_section_index = N + int(_t * (M-N))
            if _t==1:
                t_section_index -= 1
            output[axes,k] = Bspline_func[axes,t_section_index].subs(T,_t)
    
    return output

def diff_basal_func(basal_func):
    output = basal_func * 0
    for i in range(basal_func.shape[0]*basal_func.shape[1]):
        J = i%basal_func.shape[1]
        I = i//basal_func.shape[1]
        output[I,J] = sympy.diff(basal_func[I,J], T)
    return output

def make_line_integrand(diff_func):
    output = (diff_func[0]**2 + diff_func[1]**2) ** (1/2)
    return output

def cal_line_length(func, lower, upper, knot, M, N):
    if lower >= upper:
        print('error')
        return None
    lower_index = N + int(lower * (M-N))
    upper_index = N + int(upper * (M-N))
    if upper==1:
        upper_index -= 1
    if lower_index == upper_index:
        integral_range = np.array([lower, upper])
    else:
        integral_range = knot[lower_index+1:upper_index+1]
        integral_range = np.append(np.array([lower]), integral_range)
        integral_range = np.append(integral_range, np.array([upper]))
    integral_index = np.arange(lower_index, upper_index+1)
    
    output = 0
    for i in range(len(integral_range)-1):
        func_lam = sympy.utilities.lambdify(T, func[integral_index[i]])
        output += integrate.quad(func_lam, integral_range[i], integral_range[i+1])[0]
    return output

def make_curvature_func(diff_Bspline, diff2_Bspline):
    output = np.zeros(diff_Bspline.shape[1]).astype(object)
    for i in range(diff_Bspline.shape[1]):
        X1 = diff_Bspline[0,i]
        Y1 = diff_Bspline[1,i]
        X2 = diff2_Bspline[0,i]
        Y2 = diff2_Bspline[1,i]
        if X1==0 and Y1==0:
            output[i] = 0
        else:
            output[i] = (X1*Y2 - Y1*X2) / ((X1**2 + Y1**2)**(3/2))
    return output

def cal_curvature(t_list, curv_func, knot, M, N):
    output = t_list * 0
    
    for k, _t in enumerate(t_list):
        t_section_index = N + int(_t * (M-N))
        if _t==1:
            t_section_index -= 1
        output[k] = curv_func[t_section_index].subs(T,_t)
    
    return output

# %% [code]
def barplot_annotate_brackets_under(num1, num2, data, height=None,
                              xerr=0, yerr=None, initial_p=.05, dh=.025, 
                              barh=.01, fs=None, maxasterix=None, color='k', axes=None, fontsize=10):
    """ 
    Annotate barplot with p-values.
  
    :param num1: number of left bar to put bracket over
    :param num2: number of right bar to put bracket over
    :param data: string to write or number for generating asterixes
    :param center: centers of all bars (like plt.bar() input)
    :param height: heights of all bars (like plt.bar() input)
    :param yerr: yerrs of all bars (like plt.bar() input)
    :param dh: height offset over bar / bar + yerr in axes coordinates (0 to 1)
    :param barh: bar height in axes coordinates (0 to 1)
    :param fs: font size
    :param maxasterix: maximum number of asterixes to write (for very small p-values)
    """
  
    if type(data) is str:
        text = data
    else:
        # * is p < 0.05
        # ** is p < 0.005
        # *** is p < 0.0005
        # etc.
        text = ''
        p = initial_p
  
        while data < p:
            text += '*'
            p /= 10.
  
            if maxasterix and len(text) == maxasterix:
                break
  
        if len(text) == 0:
            text = 'n. s.'
  
    lx, ly = num1+xerr, 0
    rx, ry = num2+xerr, 0
    
    if height:
        ly += height
        ry += height
  
    if yerr:
        ly += yerr
        ry += yerr
  
    ax_y0, ax_y1 = plt.gca().get_ylim()
    dh *= (ax_y1 - ax_y0)
    barh *= (ax_y1 - ax_y0)
    
  
    y = max(ly, ry) - dh
  
    barx = [lx, lx, rx, rx]
    bary = [y, y-barh, y-barh, y]
    mid = ((lx+rx)/2, y-barh)
  
    kwargs = dict(ha='center', va='top')
    if fs is not None:
        kwargs['fontsize'] = fs

    if axes == None:
        ax.plot(barx, bary, c=color)
        ax.text(*mid, text, c=color, fontsize=fontsize, **kwargs)
    else:
        axes.plot(barx, bary, c=color)
        axes.text(*mid, text, c=color, fontsize=fontsize, **kwargs)

def p_value_to_text(data, initial_p, maxasterix=None):
    text = ''
    p = initial_p
  
    while data < p:
        text += '*'
        p /= 10.
  
        if maxasterix and len(text) == maxasterix:
            break
  
    if len(text) == 0:
        text = 'n. s.'
    
    return text

# %% [code]
img_dic = {}
fileSum = 10
file_path = 'OCTA/'
fileNum = np.array([])

for i in range(fileSum):
    num = '{:0=2}'.format(i+1)
    fileNum = np.append(fileNum, [num])
    filename = file_path + num + '.tif'
    im = cv2.imread(filename)
    img = im[:,:,0]
    img_dic.update([(num, img)])

imgbp_dic = {}
faz_stats_dic = {}
faz_stats_dic.update([('center', {})])
faz_stats_dic.update([('r', {})])
od_stats_dic = {}
od_stats_dic.update([('center', {})])
od_stats_dic.update([('r', {})])
faz_od_stats_dic = {}
faz_od_stats_dic.update([('distance', {})])
faz_od_stats_dic.update([('theta', {})])
img_gauss_dic = {}
img_gauss_fix_dic = {}
img_gauss_avg = np.zeros(len(fileNum))
od_faz_mask_dic = {}
scope_length_ratio_array = np.zeros(len(fileNum))

radius = 6
fazOD_wideThreshold = 150
fazOD_sizeThreshold = 100
threshold = 100

delete_frame_size = 10

img_avg_pre = []

for i,num in enumerate(fileNum):
    img = img_dic[num]
    imgbp = highpass_filter(img, radius)
    imgbp_dic.update([(num, imgbp)])
    
    img_gauss = cv2.GaussianBlur(imgbp,(11,11),11)
    img_gauss_dic.update([(num, img_gauss)])
    img_gauss_avg[i] = np.average(img_gauss)

    img_avg_pre += [np.average(img)]

img_avg = np.average(img_avg_pre)
img_gauss_correction = np.average(img_gauss_avg) - img_gauss_avg

for i,num in enumerate(fileNum):
    img = img_dic[num]
    img_gauss = img_gauss_dic[num]
    img_gauss_fix = img_gauss + img_gauss_correction[i]
    
    checkFlag_over = np.any(img_gauss_fix>255)
    if checkFlag_over:
        while checkFlag_over:
            max_point = np.where(np.max(img_gauss_fix))
            img_gauss_fix[max_point] = 255
            checkFlag_over = np.any(img_gauss_fix>255)
    
    checkFlag_under = np.any(img_gauss_fix<0)
    if checkFlag_under:
        while checkFlag_under:
            min_point = np.where(np.min(img_gauss_fix))
            img_gauss_fix[min_point] = 0
            checkFlag_over = np.any(img_gauss_fix<0)
    
    img_gauss_fix = img_gauss_fix.astype(np.uint8)
    
    th, im_th = cv2.threshold(img_gauss_fix, threshold, 255, cv2.THRESH_BINARY_INV)
    im_th[:fazOD_wideThreshold,:] = 0
    im_th[-fazOD_wideThreshold:,:] = 0

    retval, labels, stats, centroids = cv2.connectedComponentsWithStats(im_th)
    for j, row in enumerate(stats):
        if row[cv2.CC_STAT_AREA] < fazOD_sizeThreshold:
            labels[labels==j] = 0
    
    labels = labels > 0
    labels = labels.astype(np.uint8)
    retval, labels, stats, centroids = cv2.connectedComponentsWithStats(labels)
    
    meanintensity = np.array([np.mean(img_gauss_fix[np.where(labels==i)]) for i in range(np.max(labels))])
    od_label = np.where(meanintensity==np.min(meanintensity))
    od_stats = stats[od_label]
    if od_stats.shape[0] > 1:
        print('error -> od_multi')
        break
    od_center = centroids[od_label][0,::-1]
    od_center = od_center.astype(np.uint32)
    od_area = int(stats[od_label, cv2.CC_STAT_AREA])
    od_r = int(np.sqrt(od_area/np.pi))
    
    
    dist = np.linalg.norm(centroids[1:]-im.shape[0]//2,axis=1)
    faz_label = np.where(dist==np.min(dist))
    faz_stats = stats[faz_label]
    if faz_stats.shape[0] > 1:
        print('error -> faz_multi')
        break
    faz_center = centroids[1:][faz_label][0,::-1]
    faz_center = faz_center.astype(np.uint32)
    faz_area = int(stats[faz_label, cv2.CC_STAT_AREA])
    faz_r = int(np.sqrt(faz_area/np.pi))

    img = img * img_avg / np.average(img)
    
    if(od_center[1] < faz_center[1]):
        img = img[:,::-1]
        labels = labels[:,::-1]
        faz_center[1] = img.shape[1] - faz_center[1]
        od_center[1] = img.shape[1] - od_center[1]

    img_dic.update([(num, img)])
        
    od_stats_dic['center'].update([(num, od_center)])
    faz_stats_dic['center'].update([(num, faz_center)])
    
    faz_od_vector = np.array([od_center[0]-faz_center[0], od_center[1]-faz_center[1]]).astype(np.int32)
    faz_od_distance = np.sqrt(faz_od_vector[0]**2+faz_od_vector[1]**2)
    faz_od_theta = np.arctan2(faz_od_vector[0], faz_od_vector[1])
    faz_od_stats_dic['distance'].update([(num, faz_od_distance)])
    faz_od_stats_dic['theta'].update([(num, faz_od_theta)])

    check_theta = -faz_od_theta + np.pi/4
    check_ratio = np.sin(check_theta)
    area_end_distance_list = np.array([(faz_center[0]-delete_frame_size)/check_ratio,
                                       (faz_center[1]-delete_frame_size)/check_ratio,
                                       (img.shape[0]-faz_center[0]-delete_frame_size)/check_ratio,
                                       (img.shape[1]-faz_center[1]-delete_frame_size)/check_ratio])

    scope_length_ratio_array[i] = np.min(area_end_distance_list) / np.sqrt(2) / faz_od_distance

# %% [code]
folder_name = 'arcade/'
L = 550

image_name = ['01','02','03','04','05','06','07','08','09','10']

point_position_list = []
point_position_list_T = []
pointNum_list = []
brNum_array = np.zeros(fileSum)

for i in range(fileSum):
    df_place = pd.read_csv(folder_name+'place_data_OCTA/'+image_name[i]+'.csv')
    df_pointNum = pd.read_csv(folder_name+'pointNum_data_OCTA/'+image_name[i]+'.csv')
    allPoint_x = np.array(df_place['X'])
    allPoint_y = np.array(df_place['Y'])
    pointNum_array_instant = np.array(df_pointNum['Points'])
    pointNum_list += [pointNum_array_instant]
    brNum_array[i] = len(pointNum_array_instant)
    point_position_list_pre = []
    point_position_list_T_pre = []
    point_sum = 0
    for j, pointNum in enumerate(pointNum_array_instant):
        position_array_pre = np.array([allPoint_y[point_sum:point_sum+pointNum], allPoint_x[point_sum:point_sum+pointNum]])
        point_position_list_pre += [position_array_pre.T]
        point_position_list_T_pre += [position_array_pre]
        point_sum += pointNum
    point_position_list += [point_position_list_pre]
    point_position_list_T += [point_position_list_T_pre]

# %% [code]
Bspline_branch_dic = {}
Bspline_branch_dic.update([('OCTA', {})])

points_interval = 1

N = 3
lower = 0
upper = 1

t_list = np.linspace(0,1,1001)

for i in tqdm(range(len(fileNum))):
    num = fileNum[i]
    img = img_dic[num]

    branch = point_position_list[i]
    analyze_br_num = len(branch)
    
    Bspline_list = np.zeros((analyze_br_num, 2, len(t_list)))
    Bspline_length_list = np.zeros(analyze_br_num)
    length_list = np.zeros(analyze_br_num)
    
    for n in range(analyze_br_num):
    
        br = branch[n]
        br = br[np.arange(br.shape[0])%points_interval==0,:]
        if (br.shape[0]-1)%points_interval != 0:
            add_array = np.array([br[-1,0], br[-1,1]]).reshape(1,2)
            br = np.append(br, add_array, axis=0)
        pre_points = br.T
        points = pre_points[:,0].reshape(2,1)
    
        for t in range(pre_points.shape[1]-1):
            if pre_points[0,t]==pre_points[0,t+1] and pre_points[1,t]==pre_points[1,t+1]:
                continue
            else:
                points = np.append(points, pre_points[:,t+1].reshape(2,1), axis=1)
    
        M = points.shape[1]
    
        knot = np.linspace(0,1,M-N+1)
        knot = np.append(np.array([0 for repeat in range(N)]), knot)
        knot = np.append(knot, np.array([1 for repeat in range(N)]))

        basal_func = make_basal_func(T, M, N, knot)[N]
        diff_basal = diff_basal_func(basal_func)
    
        Bspline_func = apply_points(basal_func, points)
        Bspline = make_Bspline(t_list, Bspline_func, knot, M, N)
        Bspline_list[n] = Bspline
        
        
    else:
        Bspline_branch_dic['OCTA'].update([(num, Bspline_list)])

# %% [code]
arcade_dic = {}
arcade_dic.update(OCTA={})

for i in range(fileSum):
    num = fileNum[i]

    img_size = img_dic[num].shape
    img_center = np.array([img_size[0]//2, img_size[1]//2])
    faz_center = faz_stats_dic['center'][num]
    faz_od_distance = faz_od_stats_dic['distance'][num]
    faz_od_theta = faz_od_stats_dic['theta'][num]

    branch_pre = Bspline_branch_dic['OCTA'][num]
    branch = branch_pre * 0
    for n, br in enumerate(branch_pre):
        br_pre = np.array([[br[0,t]-faz_center[0] for t in range(br.shape[1])],
                           [br[1,t]-faz_center[1] for t in range(br.shape[1])]])
        br_comp = np.array([br_pre[1,t]+br_pre[0,t]*1j for t in range(br_pre.shape[1])])
        br_arg = np.angle(br_comp)
        br_abs = np.abs(br_comp)
        branch[n] = np.array([[br_abs[t]*np.sin(br_arg[t]-faz_od_theta)+img_center[0] for t in range(br.shape[1])],
                              [br_abs[t]*np.cos(br_arg[t]-faz_od_theta)+img_center[1] for t in range(br.shape[1])]])

    arcade_dic['OCTA'].update([(num, branch)])

# %% [code]
check_th = 10
OCTA_arcade_score = []
OCTA_arcade_score += [[] for m in range(2)]
OCTA_arcade_score_total = []

for i in range(fileSum):
    num = fileNum[i]
    img_size = img_dic[num].shape
    img_center = np.array([img_size[0]//2, img_size[1]//2])
    branch = arcade_dic['OCTA'][num]

    faz_od_distance = faz_od_stats_dic['distance'][num]
    check_standard_x = img_center[1]
    check_standard_point = np.zeros(len(branch))
    check_x_list = np.array([check_standard_x+faz_od_distance/2, check_standard_x-faz_od_distance/2])
    check_point = np.zeros((len(check_x_list), len(branch)))
    check_point_bool = np.ones((len(check_x_list), len(branch)))
    for n, br in enumerate(branch):
        check_standard_index = np.argmin(np.abs(br[1]-check_standard_x))
        check_standard_point[n] = br[0, check_standard_index]
        for m, check_x in enumerate(check_x_list):
            if np.min(np.abs(br[1]-check_x)) > check_th:
                check_point_bool[m,n] = 0
                check_point[m,n] = -1
            else:
                check_index = np.argmin(np.abs(br[1]-check_x))
                check_point[m,n] = br[0, check_index]

    arcade_score_standard = np.abs(check_standard_point[0] - check_standard_point[1])
    for m, check_x in enumerate(check_x_list):
        if np.any(check_point_bool[m]==0):
            continue
        else:
            OCTA_arcade_score[m] += [np.abs(check_point[m,0]- check_point[m,1]) / arcade_score_standard]
    if not np.any(check_point_bool==0):
        OCTA_arcade_score_total += [(np.abs(check_point[1,0]- check_point[1,1]) - np.abs(check_point[0,0]- check_point[0,1])) / arcade_score_standard]

# %% [code]
astrocyte_mode_name_list = ['spread', 'fixed']

folder_name = 'arcade/'
L = 410

imageNum = 20
image_name = ['01','02','03','04','05','06','07','08','09','10',
              '11','12','13','14','15','16','17','18','19','20']

model_point_position_list = [[], []]
model_point_position_list_T = [[], []]
model_pointNum_list = [[], []]
model_brNum_array = np.zeros((2,imageNum))

for i in range(imageNum):
    df_place = pd.read_csv(folder_name+'place_data_spread/'+image_name[i]+'.csv')
    df_pointNum = pd.read_csv(folder_name+'pointNum_data_spread/'+image_name[i]+'.csv')
    allPoint_x = np.array(df_place['X'])
    allPoint_y = np.array(df_place['Y'])
    pointNum_array_instant = np.array(df_pointNum['Points'])
    model_pointNum_list[0] += [pointNum_array_instant]
    model_brNum_array[0,i] = len(pointNum_array_instant)
    point_position_list_pre = []
    point_position_list_T_pre = []
    point_sum = 0
    for j, pointNum in enumerate(pointNum_array_instant):
        position_array_pre = np.array([allPoint_y[point_sum:point_sum+pointNum], allPoint_x[point_sum:point_sum+pointNum]])
        point_position_list_pre += [position_array_pre.T]
        point_position_list_T_pre += [position_array_pre]
        point_sum += pointNum
    model_point_position_list[0] += [point_position_list_pre]
    model_point_position_list_T[0] += [point_position_list_T_pre]

for i in range(imageNum):
    df_place = pd.read_csv(folder_name+'place_data_fixed/'+image_name[i]+'.csv')
    df_pointNum = pd.read_csv(folder_name+'pointNum_data_fixed/'+image_name[i]+'.csv')
    allPoint_x = np.array(df_place['X'])
    allPoint_y = np.array(df_place['Y'])
    pointNum_array_instant = np.array(df_pointNum['Points'])
    model_pointNum_list[1] += [pointNum_array_instant]
    model_brNum_array[1,i] = len(pointNum_array_instant)
    point_position_list_pre = []
    point_position_list_T_pre = []
    point_sum = 0
    for j, pointNum in enumerate(pointNum_array_instant):
        position_array_pre = np.array([allPoint_y[point_sum:point_sum+pointNum], allPoint_x[point_sum:point_sum+pointNum]])
        point_position_list_pre += [position_array_pre.T]
        point_position_list_T_pre += [position_array_pre]
        point_sum += pointNum
    model_point_position_list[1] += [point_position_list_pre]
    model_point_position_list_T[1] += [point_position_list_T_pre]

# %% [code]
Bspline_branch_dic.update([('model', {})])
arcade_dic.update(model={})

points_interval = 1

N = 3
lower = 0
upper = 1

t_list = np.linspace(0,1,1001)

for j in range(2):
    Bspline_branch_dic['model'].update([(str(j), {})])
    arcade_dic['model'].update([(str(j), {})])
    for i in tqdm(range(len(fileNum))):
        num = fileNum[i]
        img = img_dic[num]
    
        branch = model_point_position_list[j][i]
        analyze_br_num = len(branch)
        
        Bspline_list = np.zeros((analyze_br_num, 2, len(t_list)))
        Bspline_length_list = np.zeros(analyze_br_num)
        length_list = np.zeros(analyze_br_num)
        
        for n in range(analyze_br_num):
        
            br = branch[n]
            br = br[np.arange(br.shape[0])%points_interval==0,:]
            if (br.shape[0]-1)%points_interval != 0:
                add_array = np.array([br[-1,0], br[-1,1]]).reshape(1,2)
                br = np.append(br, add_array, axis=0)
            pre_points = br.T
            points = pre_points[:,0].reshape(2,1)
        
            for t in range(pre_points.shape[1]-1):
                if pre_points[0,t]==pre_points[0,t+1] and pre_points[1,t]==pre_points[1,t+1]:
                    continue
                else:
                    points = np.append(points, pre_points[:,t+1].reshape(2,1), axis=1)
        
            M = points.shape[1]
        
            knot = np.linspace(0,1,M-N+1)
            knot = np.append(np.array([0 for repeat in range(N)]), knot)
            knot = np.append(knot, np.array([1 for repeat in range(N)]))
    
            basal_func = make_basal_func(T, M, N, knot)[N]
            diff_basal = diff_basal_func(basal_func)
        
            Bspline_func = apply_points(basal_func, points)
            Bspline = make_Bspline(t_list, Bspline_func, knot, M, N)
            Bspline_list[n] = Bspline
            
            
        else:
            Bspline_branch_dic['model'][str(j)].update([(num, Bspline_list)])
            arcade_dic['model'][str(j)].update([(num, Bspline_list)])

# %% [code]
model_arcade_score = np.zeros((2, 2, imageNum))

fd_distance_list = np.zeros(len(fileNum))
for i,num in enumerate(fileNum):
    fd_distance_list[i] = faz_od_stats_dic['distance'][num]

fd_distance_avg = np.average(fd_distance_list)

for j in range(2):
    for i in range(imageNum):
        num = fileNum[i]
        img_size = [int(2*fd_distance_avg), int(2*fd_distance_avg)]
        img_center = np.array([img_size[0]//2, img_size[1]//2])
        branch = arcade_dic['model'][str(j)][num]
    
        faz_od_distance = fd_distance_avg
        check_standard_x = img_center[1]
        check_standard_point = np.zeros(len(branch))
        check_x_list = np.array([check_standard_x+faz_od_distance/2, check_standard_x-faz_od_distance/2])
        check_point = np.zeros((len(check_x_list), len(branch)))
        for n, br in enumerate(branch):
            check_standard_index = np.argmin(np.abs(br[1]-check_standard_x))
            check_standard_point[n] = br[0, check_standard_index]
            for m, check_x in enumerate(check_x_list):
                check_index = np.argmin(np.abs(br[1]-check_x))
                check_point[m,n] = br[0, check_index]
    
        arcade_score_pre = np.zeros(len(check_x_list))
        arcade_score_standard = np.abs(check_standard_point[0] - check_standard_point[1])
        for m, check_x in enumerate(check_x_list):
            arcade_score_pre[m] = np.abs(check_point[m,0]- check_point[m,1])
        model_arcade_score[j,:,i] = arcade_score_pre / arcade_score_standard

# %% [code]
size_perpanel_x = 6
size_perpanel_y = 10
fontsize = 45
fontsize_mini = 32.5
markersize = 10
bar_interval = 1
bar_width = 0.5

interval = 2.25
gap = 0.5
width = 0.4
ylim_corr = 0.15
bar_control = 0.3
initial_p = 0.01
maxasterix = 3
d_yerr = 0.5
x_err = 0.05
colWidths_ttest = np.array([0.1,0.2])
place_name = ['FAZ nasal', 'FAZ temporal']

fig, ax = plt.subplots(nrows=1, ncols=2, figsize=(size_perpanel_x*2, size_perpanel_y),
                       tight_layout=True, sharey=True, squeeze=False)
fig.suptitle('     Arcade score', y=0.975, fontsize=fontsize)
for n,place in enumerate(place_name):
    sns.swarmplot([list(model_arcade_score[j,n]) for j in range(2)]+[OCTA_arcade_score[n]], ax=ax[0,n], size=markersize)

    ax[0,n].set_xlim(-0.5, 2.5)
    show_max = np.max([np.max(model_arcade_score), np.max([np.max(OCTA_arcade_score[j]) for j in range(2)])])
    show_min = 0
    ax[0,n].set_ylim(show_min-0.5, show_max+0.1)
    ax[0,n].set_xticks(np.arange(3))
    ax[0,n].set_xticklabels(['(+)','( - )','OCTA'], fontsize=fontsize)
    ax[0,n].set_yticks(np.arange(np.floor(show_min*10)/10,np.floor(show_max*10)/10+0.5,0.5))
    ax[0,n].set_yticklabels(np.arange(np.floor(show_min*10)/10,np.floor(show_max*10)/10+0.5,0.5), fontsize=fontsize)
    ax[0,n].set_title(place, fontsize=fontsize)
    t_forArcade, p_forArcade = st.ttest_ind(model_arcade_score[0,n],
                                            OCTA_arcade_score[n],
                                            equal_var=False)
    barplot_annotate_brackets_under(0, 2, p_forArcade*2,
                                    initial_p=initial_p, maxasterix=maxasterix,
                                    yerr=-d_yerr-0.15, height=d_yerr, dh=0, barh=0.025, axes=ax[0,n], fontsize=fontsize)
    t_forArcade, p_forArcade = st.ttest_ind(model_arcade_score[1,n],
                                            OCTA_arcade_score[n],
                                            equal_var=False)
    barplot_annotate_brackets_under(1, 2, p_forArcade*2,
                                    initial_p=initial_p, maxasterix=maxasterix,
                                    yerr=-d_yerr, height=d_yerr, dh=0, barh=0.025, axes=ax[0,n], fontsize=fontsize)
    ax[0,n].text(0.5, -0.8, 'astrocyte'+'\n'+'dynamics', fontsize=fontsize_mini, ha='center', va='top')

plt.savefig('FigS10c.pdf')
plt.close()

# %% [code]
size_perpanel_x = 6.5
size_perpanel_y = 10
fontsize = 45
fontsize_mini = 32.5
markersize = 10
bar_interval = 1
bar_width = 0.5

interval = 2.25
gap = 0.5
width = 0.4
ylim_corr = 0.25
bar_control = 0.3
initial_p = 0.01
maxasterix = 3
d_yerr = 0.5
x_err = 0.05
colWidths_ttest = np.array([0.1,0.2])

model_arcade_score_total = model_arcade_score[:,1,:] - model_arcade_score[:,0,:]
model_arcade_score_avg = np.average(model_arcade_score_total, axis=1)
OCTA_arcade_score_avg = np.average(OCTA_arcade_score_total)

fig, ax = plt.subplots(nrows=1, ncols=1, figsize=(size_perpanel_x, size_perpanel_y),
                       tight_layout=True, sharey=True, squeeze=False)
fig.suptitle('       Arcade score', y=0.975, fontsize=fontsize)
sns.swarmplot([list(model_arcade_score_total[j]) for j in range(2)]+[OCTA_arcade_score_total], ax=ax[0,0], size=markersize)

t_forArcade, p_forArcade = st.ttest_ind(model_arcade_score_total[0],OCTA_arcade_score_total,equal_var=False)
barplot_annotate_brackets_under(0, 2, p_forArcade*2,
                                initial_p=initial_p, maxasterix=maxasterix,
                                yerr=-d_yerr-0.2, height=d_yerr, dh=0.25, barh=0.025, axes=ax[0,0], fontsize=fontsize)
t_forArcade, p_forArcade = st.ttest_ind(model_arcade_score_total[1],OCTA_arcade_score_total,equal_var=False)
barplot_annotate_brackets_under(1, 2, p_forArcade*2,
                                initial_p=initial_p, maxasterix=maxasterix,
                                yerr=-d_yerr+0.1, height=d_yerr, dh=0.25, barh=0.025, axes=ax[0,0], fontsize=fontsize)

ax[0,0].set_xlim(-0.5, 2.5)
show_max = (np.floor(np.max(np.append(np.ravel(model_arcade_score_total), OCTA_arcade_score_total))*10)+1)/10
show_min = np.floor(np.min(np.append(np.ravel(model_arcade_score_total), OCTA_arcade_score_total))*10)/10
ax[0,0].set_ylim(show_min-0.55, show_max+0.1)
ax[0,0].set_xticks(np.arange(3))
ax[0,0].set_xticklabels(['(+)','( - )','OCTA'], fontsize=fontsize)
ax[0,0].set_yticks(np.floor(np.arange(show_min,show_max+0.4,0.4)*10)/10)
ax[0,0].set_yticklabels(np.floor(np.arange(show_min,show_max+0.4,0.4)*10)/10, fontsize=fontsize)
ax[0,0].text(0.5, -1.2, 'astrocyte'+'\n'+'dynamics', fontsize=fontsize_mini, ha='center', va='top')
plt.savefig('FigS10d.pdf')
plt.close()

# %% [code]


# %% [code]
scalebar_length = 1

img_scale_list = np.array([12 for i in range(9)]+[9])
fd_scale_array = np.zeros(len(fileNum))
OCTA_scalebar_pixel = np.zeros(len(fileNum))

for i,num in enumerate(fileNum):
    img = img_dic[num]
    faz_od_distance = faz_od_stats_dic['distance'][num]

    fd_scale_array[i] = faz_od_distance * img_scale_list[i] / img.shape[0]
    OCTA_scalebar_pixel = scalebar_length * img.shape[0] / img_scale_list[i]

fd_scale_avg = np.average(fd_scale_array)

# %% [code]
expand_width = 100
scope_length_ratio = np.min(scope_length_ratio_array)
bar_margin_x = 5
bar_margin_y = 5
bar_height = 2
sidebar_height = 2

i = 4
num = fileNum[i]

img_size = img_dic[num].shape
img_center = np.array([img_size[0]//2, img_size[1]//2])
faz_center = faz_stats_dic['center'][num]
faz_od_distance = faz_od_stats_dic['distance'][num]
faz_od_theta = faz_od_stats_dic['theta'][num]

branch_pre = Bspline_branch_dic['OCTA'][num]
branch = branch_pre * 0
for n, br in enumerate(branch_pre):
    br_pre = np.array([[br[0,t]-faz_center[0] for t in range(br.shape[1])],
                       [br[1,t]-faz_center[1] for t in range(br.shape[1])]])
    br_comp = np.array([br_pre[1,t]+br_pre[0,t]*1j for t in range(br_pre.shape[1])])
    br_arg = np.angle(br_comp)
    br_abs = np.abs(br_comp)
    branch[n] = np.array([[br_abs[t]*np.sin(br_arg[t]-faz_od_theta)+img_center[0] for t in range(br.shape[1])],
                          [br_abs[t]*np.cos(br_arg[t]-faz_od_theta)+img_center[1] for t in range(br.shape[1])]])

img = img_dic[num]
imgEx = np.zeros((img.shape[0]+expand_width, img.shape[1]+expand_width))
imgEx[expand_width//2:img.shape[0]+expand_width//2, expand_width//2:img.shape[1]+expand_width//2] = img

faz_center = faz_stats_dic['center'][num] + expand_width//2
od_center = od_stats_dic['center'][num] + expand_width//2
faz_od_distance = faz_od_stats_dic['distance'][num]
faz_od_theta = faz_od_stats_dic['theta'][num] * 180 / np.pi

pil_img = Image.fromarray(imgEx)
pil_img_rotate = pil_img.rotate(faz_od_theta, translate=(imgEx.shape[1]//2-faz_center[1], imgEx.shape[0]//2-faz_center[0]))
img_rotate = np.array(pil_img_rotate)
img_rotate = img_rotate[int(img_rotate.shape[0]//2-img_size[0]//2)\
                        :int(img_rotate.shape[0]//2+img_size[0]//2),
                        int(img_rotate.shape[1]//2-img_size[1]//2)\
                        :int(img_rotate.shape[1]//2+img_size[1]//2)]
show_array = img_rotate.copy()
fig, ax = plt.subplots(figsize=(10,10))
ax.imshow(show_array, cmap='grey')
for j, br_position in enumerate(branch):
    ax.plot(br_position[1], br_position[0], c='orange')
ax.set_xlim(show_array.shape[1]//2-faz_od_distance*1.25, show_array.shape[1]//2+faz_od_distance*1.25)
ax.set_ylim(show_array.shape[0]//2+faz_od_distance*1.25, show_array.shape[0]//2-faz_od_distance*1.25)
bar = patches.Rectangle(xy=(show_array.shape[1]//2-faz_od_distance*1.25+bar_margin_x,
                            show_array.shape[0]//2+faz_od_distance*1.25-(bar_margin_y+bar_height)),
                        width=OCTA_scalebar_pixel, height=bar_height, fc='r')
ax.add_patch(bar)
bar = patches.Rectangle(xy=(show_array.shape[1]//2-faz_od_distance*1.25+bar_margin_x,
                            show_array.shape[0]//2+faz_od_distance*1.25-(bar_margin_y+bar_height+sidebar_height)),
                        width=bar_height, height=sidebar_height*2+bar_height, fc='r')
ax.add_patch(bar)
bar = patches.Rectangle(xy=(show_array.shape[1]//2-faz_od_distance*1.25+bar_margin_x+OCTA_scalebar_pixel-bar_height,
                            show_array.shape[0]//2+faz_od_distance*1.25-(bar_margin_y+bar_height+sidebar_height)),
                        width=bar_height, height=sidebar_height*2+bar_height, fc='r')
ax.add_patch(bar)
ax.axes.xaxis.set_visible(False)
ax.axes.yaxis.set_visible(False)
plt.savefig('FigS4i.pdf')
plt.close()
