# Supplementary material for: Mathematical Modeling of Human Retinal Vascular Pattern Around the Foveal Avascular Zone
Source: Transl Vis Sci Technol. 2026 Mar 2;15(3):1. doi: 10.1167/tvst.15.3.1 (PMC12967130; doi:10.1167/tvst.15.3.1)
Supplement: Supplement 5 [file tvst-15-3-1_s005.zip › code/python_code/read me.txt]

The provided Python scripts are supplementary materials for reproducing the figures presented in our manuscript.
Each figure-specific set of code is stored in an individual subdirectory.
Where script filenames are prefixed with numbers (e.g., 1_FigS3a.ipynb, 2_FigS3a.ipynb, ...), executing them in the specified numerical order will generate the corresponding figure output.
All scripts were developed and tested using Python 3.12.4.
The required Python packages are listed in the accompanying requirements.txt file and can be installed via pip install -r requirements.txt.
