# Supplementary material for: Mathematical Modeling of Human Retinal Vascular Pattern Around the Foveal Avascular Zone
Source: Transl Vis Sci Technol. 2026 Mar 2;15(3):1. doi: 10.1167/tvst.15.3.1 (PMC12967130; doi:10.1167/tvst.15.3.1)
Supplement: Supplement 5 [file tvst-15-3-1_s005.zip › code/python_code/requirements.txt]

numpy==1.26.4
pandas==2.2.2
matplotlib==3.8.4
seaborn==0.13.2
scipy==1.13.1
sympy==1.12
tqdm==4.67.1
opencv-contrib-python==4.11.0.86
scikit-image==0.23.2
Pillow==10.3.0
joblib==1.4.2
numba==0.59.1
